# Supplementary material for: Non-canonical Helitrons in Fusarium oxysporum
Source: Mob DNA. 2016 Dec 9;7:27. doi: 10.1186/s13100-016-0083-7 (PMC5148889; doi:10.1186/s13100-016-0083-7)
Supplement: Additional file 2: — Table S1: FoHelis found in this study: position on the genome, start and end sequences, position of the predicted ORFs. (XLSX 46 kb) [file 13100_2016_83_MOESM2_ESM.xlsx]

## Sheet: FoHeli
Core chromosomes in Fo4287: 1,2,4,5,7,8,9,10,11,12,13. Accessory chromosomes: :3,6,14,15
US	Unpositioned Scaffolds
NA	Not Apllicable, there is no chromosome-level assembly available for these genomes
ND	Not Determined: we could not find the termini for these Helitrons, for example because they're located at the edge of a contig or supercontig
Sequences that were not included in our initial analysis (Figure 1), but were found with blast searches with known termini, are in grey.						FULL ELEMENT						GENE
Subfamily	Name	strain	Supercontig	length supercontig	chromosome	start	end	strand	length	startseq	endseq	start	end	strand	length	#bp between 5' terminus and predicted ORF	#bp between 3' terminus and predicted ORF	Remarks
FoHeli1	FoHeli1.1	Fusarium oxysporum f. sp. lycopersici Fo4287	2.49	154101	US	86900	93013	+	6113	TCAGCCGAAGGCTGACTCTACATTAATTCATAAGTTTTCCC	TGCGCCCCATCGCCGCTCCAATGTGCATGGGGTGGCGTAGTATTTT	87215	92957	+	5742	315	56
	FoHeli1.2	Fusarium oxysporum f. sp. lycopersici Fo4287	2.31	674198	2b	485658	491781	+	6123	TCAGCCGAAGGCTGACTCTACATTAATTCATAAGTTTTCCC	TGCGCCCCATCGCCGCTCCAATGTGCATGGGGTGGCGTAGTATTTT	485972	492719	+	6747	314	-938
	FoHeli1.3	Fusarium oxysporum f. sp. lycopersici Fo4287	2.4	2883724	4	690683	684576	-	6107	TCAGCCGAAGGCTGACTCTACATTAATTCATAAGTTTTCCC	TGCGCCCCATCGCCGCTCCAATGTGCATGGGGTGGCGTAGTATTTT	690369	684277	-	6092	314	299
	FoHeli1.4	Fusarium oxysporum f. sp. lycopersici Fo4287	2.6	2657023	2	172038	178145	+	6107	TCAGCCGAAGGCTGACTCTACATTAATTCATAAGTTTTCCC	TGCGCCCCATCGCCGCTCCAATGTGCATGGGGTGGCGTAGTATTTT	172352	178089	+	5737	314	56
	FoHeli1.5	Fusarium oxysporum f. sp. lycopersici Fo4287	2.44	1657550	US	68269	62163	-	6106	TCAGCCGAAGGCTGACTCTACATTAATTCATAAGTTTTCCC	TGCGCCCCATCGCCGCTCCAATGTGCATGGGGTGGCGTAGTA-TTT	67955	61250	-	6705	314	913
	FoHeli1.6/FOXG_14245	Fusarium oxysporum f. sp. lycopersici Fo4287	2.22	1030612	14	755096	761204	+	6108	TCAGCCGAAGGCTGACTCTACATTAATTCATAAGTTTTCCC	TGCGCCCCATCGCCGCTCCAATGTGCATGGGGTGGCGTAGTATTTT	755141	761198	+	6057	45	6
	FoHeli1.7	Fusarium oxysporum f. sp. lycopersici Fo4287	2.6	2657023	2	621184	627310	+	6126	TCAGCCGAAGGCTGACTCTACATTAATTCATAAGTTTTCCC	TGCGCCCCATCGCCGCTCCAATGTGCATGGGGTGGCGTAGTATTTT	623061	627254	+	4193	1877	56
	FoHeli1.8/FOXG_17273	Fusarium oxysporum f. sp. lycopersici Fo4287	2.43	190902	14	133126	139248	+	6122	TCAGCCGAAGGCTGACTCTACATTAATTCATAAGTTTTCCC	TGCGCCCCATCGCCGCTCCAATGTGCATGGGGTGGCGTAGTATTTT	134999	139192	+	4193	1873	56
	FoHeli1.9/FOXG_16413	Fusarium oxysporum f. sp. lycopersici Fo4287	2.36	480600	14	90224	96346	+	6122	TCAGCCGAAGGCTGACTCTACATTAATTCATAAGTTTTCCC	TGCGCCCCATCGCCGCTCCAATGTGCATGGGGTGGCGTAGTATTTT	92097	96830	+	4733	1873	-484
	FoHeli1.10	Fusarium oxysporum f. sp. lycopersici Fo4287	2.22	1030612	14	682962	689071	+	6109	TGACGCCCGAAGGCTGACTCTACATTAATTCATAAGTTTTC	TGCGCCCCATCGCCGCTCCAATGTGCATGGGGTGGCGTAGTATTTT	684837	689887	+	5050	1875	-816
	FoHeli1.11/FOXG_16423	Fusarium oxysporum f. sp. lycopersici Fo4287	2.36	480600	14	185979	192086	+	6107	TCAGCCGAAGGCTGACTCTACATTAATTCATAAGTTTTCCC	TGCGCCCCATCGCCGCTCCAATGTGCATGGGGTGGCGTAGTATTTT	187665	192030	+	4365	1686	56
	FoHeli1.12	Fusarium oxysporum f. sp. lycopersici Fo4287	2.4	2883724	4	929856	935962	+	6106	TCAGCCGAAGGCTGACTCTACATTAATTCATAAGTTTTCCC	TGCGCCCCATCGCCGCTCCAATGTGCATGGGGTGGCGTAGTATTTT	931729	936165	+	4436	1873	-203
	FoHeli1.13	Fusarium oxysporum f. sp. lycopersici Fo4287	2.13	1657550	7	1428193	1422077	-	6116	TCAGCCGAAGGCTGACTCTACATTAATTCATAAGTTTTCCC	TGCGCCCCATCGCCGCTCCAATGTGCATGGGGTGGCGTAGTATTTT	1427879	1421739	-	6140	314	338
	FoHeli1.14	Fusarium oxysporum f. sp. lycopersici Fo4287	2.6	2657023	2	614335	608213	-	6122	TCAGCCGAAGGCTGACTCTACATTAATTCATAAGTTTTCCC	TGCGCCCCATCGCCGCTCCAATGTGCATGGGGTGGCGTAGTATTTT	612462	608269	-	4193	1873	56	inserted into Skippy transposon
	FoHeli1.15/FOXG_22121T0	Fusarium oxysporum f. sp. lycopersici Fo4287	2.29	676070	8	267039	273146	+	6107	TCAGCCGAAGGCTGACTCTACATTAATTCATAAGTTTTCCC	TGCGCCCCATCGCCGCTCCAATGTGCATGGGGTGGCGTAGTATTTT	267353	273090	+	5737	314	56
	FoHeli1.16/FOXG_16419	Fusarium oxysporum f. sp. lycopersici Fo4287	2.36	480600	14	120417	124550	+	4133	ND	TGCGCCCCATCGCCGCTCCAATGTGCATGGGGTGGCGTAGTATTTT							partial copy due to contig break, in previous version of annotation of Fol4287 there is an ORF predicted at this location
	FoHeli1.17/no ORF	Fusarium oxysporum f. sp. lycopersici Fo4287	2.18	1345663	3	848633	839460	-	9173	TCAGCCGAAGGCTGACTCTACATTAATTCATAAGTTTTCCC	TGCGCCCCATCGCCGCTCCAATGTGCATGGGGTGGCGTAGTATTTT							ORF truncated by part of a hAT (restless) transposon, part of Nht2 retrotransposon
	FoHeli1.18/no ORF	Fusarium oxysporum f. sp. lycopersici Fo4287	2.18	1345663	3	1108455	1099283	-	9172	TCAGCCGAAGGCTGACTCTACATTAATTCATAAGTTTTCCC	TGCGCCCCATCGCCGCTCCAATGTGCATGGGGTGGCGTAGTATTTT							ORF truncated by part of a hAT (restless) transposon, part of Nht2 retrotransposon
	FoHeli1.19/no ORF	Fusarium oxysporum f. sp. lycopersici Fo4287	2.21	1072427	6	234429	243599	+	9170	TCAGCCGAAGGCTGACTCTACATTAATTCATAAGTTTTCCC	TGCGCCCCATCGCCGCTCCAATGTGCATGGGGTGGCGTAGTATTTT							ORF truncated by part of a hAT (restless) transposon, part of Nht2 retrotransposon
	FoHeli1.20/no ORF	Fusarium oxysporum f. sp. lycopersici Fo4287	2.41	257555	6	236016	245192	+	9176	TCAGCCGAAGGCTGACTCTACATTAATTCATAAGTTTTCCC	TGCGCCCCATCGCCGCTCCAATGTGCATGGGGTGGCGTAGTATTTT							ORF truncated by part of a hAT (restless) transposon, part of Nht2 retrotransposon
FoHeli2	FoHeli2.1	Fusarium oxysporum Fo5176	1609	3638	NA	ND	ND		ND	ND	ND	3565	56	-	3509	ND	ND
	FoHeli2.2	Fusarium oxysporum f. sp. lycopersici Fo4287	2.47	178137	3	86616	81285	-	5331	TCAGTCCGAAGGACTTCTATTACGACGATAACTTGAAAGC	CTGTATTACACCCTCCCCACCTCCGGTGAGCGTGTCGGCATATTTT	86515	81593	-	4922	308	101
	FoHeli2.3	Fusarium oxysporum f. sp. lycopersici Fo4287	2.42	224840	6	33669	39000	+	5331	TCAGTCCGAAGGACTTCTATTACGACGATAACTTGAAAGC	CTGTATTACACCCTCCCCACCTCCGGTGAGCGTGTCGGCATATTTT	33772	38694	+	4922	306	103
	FoHeli2.4	Fusarium oxysporum NRRL 32931	1.76	3159	NA	ND	ND		ND	ND	ND	1	3155	+	3154	ND	ND
	FoHeli2.5	Fusarium oxysporum f. sp. lycopersici Fo4287	2.47	178137	3	37605	ND	-	ND	ND	CTTTATTACGCCCTCCCCGACTCCGGTGAGGGTGTCACCATATTTT	41426	36785	-	4641	ND	820
	FoHeli2.6	Fusarium oxysporum f. sp. lycopersici Fo4287	2.42	224840	6	ND	82681		ND	ND	CTTTATTACGCCCTCCCCGACTCCGGTGAGGGTGTCACCATATTTT	79005	83502	+	4497	ND	821
	FoHeli2.7	Fusarium oxysporum f. sp. lycopersici Fo4287	2.9	2375755	6	464553	459329	-	5224	TAAGTCCGAAGGACTTCTATTACGACGATAACTTGAACTTTT	CTTTATTACGCCCTCCCCGCCTCCGGTGAGGGTGTCACCATATTTT	464352	459158	-	5194	171	201
	FoHeli2.8/FOXG_14222T0	Fusarium oxysporum f. sp. lycopersici Fo4287	2.22	1030612	14	557009	562398	+	5389	TCAGTCCGAAGGACTTCTATTACGACGATAACTTGAAAGC	CTGTATTACACCCTCCCCACCTCCGGTGAGCGTGTCGGCATATTTT	558106	562091	+	3985	1097	307	inserted into Foxy transposable element
	FoHeli2.9/FOWG_18004T0	Fusarium oxysporum f. sp. lycopersici MN25	1170	11956	NA	11956	5698	-	6258	TCAGTCCGAAGGACTTCTATTACGACGATAACTTGAAAGC	CTGTATTACACCCTCCCCACCTCCGGTGAGCGTGTCGGCATATTTT	8919	5865	-	3054	167	3037
	FoHeli2.10/FOVG_18253T0	Fusarium oxysporum f. sp. pisi HDV247	1.93	60415	NA	16847	13125	-	3722	TCAGTCCGAAGGACTTTTATTACGACGATAACTTCTTACC	CTGTATTACACCCTCCCCACCGCCGGTGAGGGTGTCAGCATATTTT	16515	13394	-	3121	269	332
FoHeli3	FoHeli3.1	Fusarium oxysporum f. sp. lycopersici MN25	1.60	66025	NA	13707	23884	+	10177	TGCCTTTGAGGAACGAAAAGGTTCTTTCTTCCTCGCCCTGCTTAC	TTCCTCAACGGCATTGGCGGAACCCGGAGGGGGCCGGTCTCCTGT	16518	22963	+	6445	2811	921
	FoHeli3.2	Fusarium oxysporum Fo5176	1.1756	4811	NA	ND	ND		ND	ND	ND	4490	121	-	4369	ND	ND
	FoHeli3.3/FOQG_18559T0	Fusarium oxysporum f. sp. raphani PHW815	1464	12214	NA	1335	12022	+	10687	TGCCTTGAGGAACGAAAGGCTTCTTTTTCCCCGCCCTCTCTTCCCC	CGTTCCGAAAGGTTTTCGAGGGACCGCTAGGGACCGATCTCCTGT	3982	11938	+	7956	2647	84	Multiple 5' termini: TGCCTTGAGGAACGAAAGGCTTCTTTT TGCCTTGAGGAACGAAAGGCTTCTTTT TGCCTTGAGGAACGAAAGGCTTCTTT TGCCTTGAGGAACGAAAGGCTTCTTTTTCCCCGCCCTCTCTTCCCC
	FoHeli3.4/FOMG_18872T0	Fusarium oxysporum f. sp. melonis 26406	1200	14418	NA	ND	ND		ND	ND	ND	5873	11612	+	5739	ND	ND
	FoHeli3.5/FOVG_19318T0	Fusarium oxysporum f. sp. pisi HDV247	1187	23783	NA	9460	611	-	8849	TGCCTTAGAGACGAAGGTTCTTCCTTCCGCGCCCTCTCTCCCTC	CGTTCCGAAAGGCATTGGCGGGCCCGCAGGGACCGGTCTCCTGT	8921	1816	-	7105	1205	539	17bp (TTAGCAGAGGAGCTTTG) downstream, another Helitron insertion: TGCCTTTGAGGAACGAAAAGGTTCTTTCTTCCTCGCCCTGCTTACCCGAGCACGGATCGCGGAGTGGTCCGTGCTAGCCAGCTTCACCACAATTTCTGCGCCACAATCACCTTCGCGCCACAGGAATCAAACAGCAACAACCACCGAAAAAAAAAAAACCTGGGGGGAAAAAACTGGGGCCCCAGCTGGATGTGTATCTCTTCTTTGAGTGGCACAAGGCAACAAAAGGTCACTTGACCCACTTGACCCCACGTACCAGAAGGCTACAAAGGCTTTATATGTAAAGGCAGCTATTAGAGCCTGTACTTCTTTGTAGCTTAGCTACTTCTATAAG…
	FoHeli3.6/FOXB_00617T0	Fusarium oxysporum Fo5176	1148	5643	NA	ND	ND		ND	ND	ND	5611	147	-	5464	ND	ND
	FoHeli3.7/FOYG_17266T0	Fusarium oxysporum NRRL 32931	1.22	116779	NA	39838	31216	-	8622	TGCCTTTCGGAACGAAGAGGAGAAAGGTTCTTTCTTCCGCGCCCTC	GGGACCGATCTCCTGTTGGCGGGCCCGTAGGGACCGGTCTCCTGT	38185	31848	-	6337	632	1653
	FoHeli3.8/FOVG_18534T0	Fusarium oxysporum f. sp. pisi HDV247	1111	51946	NA	ND	ND		ND	ND	ND	8	4829	+	4821	ND	ND	Large gap between contigs 13bp after end of ORF
	FoHeli3.9/FOMG_19038T0	Fusarium oxysporum f. sp. melonis 26406	1245	10168	NA	ND	10011	+	ND	ND	TTCCTCAACGGCATTGGCGGAACCCGCAGGGGGCCGGTCTCCTGT	2843	9089	+	6246	922	ND
	FoHeli3.10/FOXG_06805T0	Fusarium oxysporum f. sp. lycopersici Fo4287	2.7	2638704	3	1934188	1924018	-	10170	TGCCTTTGAGGAACGAAAAGGTTCTTTCTTCCTCGCCCTGCTTAC	TTCCTCAACGGCATTGGCGGAACCCGCAGGGGGCCGGTCTCCTGT	1931400	1924520	-	6880	502	2788
	FoHeli3.11/FOXG_06459T0	Fusarium oxysporum f. sp. lycopersici Fo4287	2.7	2638704	3	42506	52662	+	10156	TGCCTTTGAGGAACGAAAAGGTTCTTTCTTCCTCGCCCTGCTTAC	TTCCTCAACGGCATTGGCGGAACCCGCAGGGGGCCGGTCTCCTGT	45294	52162	+	6868	500	2788	inserted into a Fot3 transposon
	FoHeli3.12/FOXG_07365T0	Fusarium oxysporum f. sp. lycopersici Fo4287	2.9	2375755	6	2333240	2323082	-	10158	TGCCTTTGAGGAACGAAAAGGTTCTTTCTTCCTCGCCCTGCTTAC	TTCCTCAACGGCATTGGCGGAACCCGCAGGGGGCCGGTCTCCTGT	2330452	2323584	-	6868	502	2788	inserted into a Fot3 transposon
	FoHeli3.13/FOXG_16388T0	Fusarium oxysporum f. sp. lycopersici Fo4287	2.34	500264	US	460743	450585	-	10158	TGCCTTTGAGGAACGAAAAGGTTCTTTCTTCCTCGCCCTGCTTAC	TTCCTCAACGGCATTGGCGGAACCCGCAGGGGGCCGGTCTCCTGT	457955	451087	-	6868	502	2788
	FoHeli3.14/FOYG_16843T0	Fusarium oxysporum NRRL 32931	1.13	331864	NA	165319	145923	-	19396	TGCCTTTGAGGAACGAAAAGGTTCTTTCTTCCTCGCCCTGCTTACC	TTCCTCAACGGCATTGGCGGAACCCGGAGGGGGCCGGTCTCCTGT	153107	146818	-	6289	895	12212	Includes two very large predicted contigbreaks, termini only found when we blasted FoHeli3 termini against FOSC genomes.
	FoHeli3.15/FOCG_17482T0	Fusarium oxysporum f. sp. lycopersici CL57	1.36	84110	NA	66413	75321	+	8908	TGCCTTTGAGGAACGAAAAGGTTCTTTCTTCCTCGCCCTGC	TTCCTCAACGGCATTGGCGGAACCCGGAGGGGGCCGGTCTCCTGT	70723	73793	+	3070	4310	1528	Probable mistake in gene prediction: very similar to FOYG_16843T0, that contains both a Rep and a Hel domain. This gene only contains a Rep domain, probably some exon at the 3' end is missing. There is a contig break near the 3' end.Adjacent protein has PIF1 domain, so these two gene models should probably be merged
FoHeli4	FoHeli4.1	Fusarium oxysporum f. sp. lycopersici Fo4287	2.41	257555	6	182694	174327	-	8367	TGCCTTGAGGAACGAAAGGCTCTTAGAGGACGGACGAAGAAGTGG	TCAAGGCTTTTTCTGGACAATCCGCTTGCGGGTTGCGTCTCCTGT	176813	182376	+	5563	2486	318
	FoHeli4.2	Fusarium oxysporum Fo5176	1.2637	6065	NA	ND	ND		ND	ND	ND	5732	125	-	5607	ND	ND
	FoHeli4.3	Fusarium oxysporum f. sp. lycopersici Fo4287	2.9	2375755	6	1525166	1534697	+	9531	TGCCTTGAGGAACGAAAGGCCCTTATGCCCCACCCGCCGCTCAGG	CCTCAAGGCTCTATGCGCAAGCCAAGACCGGCTTGCCTCTCCTGT	1530982	1525082	-	5900	-84	3715
	FoHeli4.4	Fusarium oxysporum f. sp. lycopersici Fo4287	2.7	2638704	3	1108239	1117770	+	9531	TGCCTTGAGGAACGAAAGGCCCTTATGCCCCACCCGCCGCTCAGG	CCTCAAGGCTCTATGCGCAAGCCAAGACCGGCTTGCCTCTCCTGT	1114055	1108155	-	5900	-84	3715
	FoHeli4.5/FOQG_16341T0	Fusarium oxysporum f. sp. raphani PHW815	1155	48100	NA	36991	46694	+	9703	TGCCTTGAGGAACGAAGTGACGAAAGGTCTTATGCCCCACCCCCA	TCAAGGCTCTTTCTGGGCAACCCGCTTGCGGTTTGCGTCTCCTGT	44090	38314	-	5776	1323	2604
	FoHeli4.6/FOXG_12542T0	Fusarium oxysporum f. sp. lycopersici Fo4287	2.18	1345663	3	904034	912406	+	8372	TGCCTTGAGGAACGAAAGGCTCTTAGAGGACGGACGAAGAAGTGG	TCAAGGCTTTTTCTGGACAATCCGCTTGCGGGTTGCGTCTCCTGT	910195	906294	-	3901	2260	2211
	FoHeli4.7/FOXG_12592T0	Fusarium oxysporum f. sp. lycopersici Fo4287	2.18	1345663	3	1163055	1171426	+	8371	TGCCTTGAGGAACGAAAGGCTCTTAGAGGACGGACGAAGAAGTGG	TCAAGGCTTTTTCTGGACAATCCGCTTGCGGGTTGCGTCTCCTGT	1168936	1163374	-	5562	319	2490
	FoHeli4.8/FOXG_13999T0	Fusarium oxysporum f. sp. lycopersici Fo4287	2.21	1072427	6	182761	174393	-	8368	TGCCTTGAGGAACGAAAGGCTCTTAGAGGACGGACGAAGAAGTGG	TCAAGGCTTTTTCTGGACAATCCGCTTGCGGGTTGCGTCTCCTGT	176880	182442	+	5562	2487	319
	FoHeli4.9/FOPG_17871T0	Fusarium oxysporum f. sp. conglutinans PHW808	1626	10176	NA	ND	7533	-	ND	TGCCTTGAGGAACGAAGAGAGGAACGAACGAAGAGACGAAAGGTT	ND	306	7186	+	6880	347	ND
	FoHeli4.10/FOYG_17354T0	Fusarium oxysporum NRRL 32931	1.26	76903	NA	ND	28568		ND	TGCCTTGAGAAACGAAGAGAGGAACGAACGAAGTGACGAAAGGTCT	ND	22232	27944	+	5712	624	ND
	FoHeli4.11/FOXG_14881T0	Fusarium oxysporum f. sp. lycopersici Fo4287	2.25	909412	3	386382	373591	-	ND	TGCCTTGAGGAACGAAGAGAGGAACGAACGAAGTGACGAAAGGTCT	CTTCGTTCCTCAAGGCTCCTTTGCGCAAACCGCGACCGGTTTGCCTCTCCTGT	378592	385758	+	7166	624	5001
	FoHeli4.12/FOTG_18615T0	Fusarium oxysporum f. sp. vasinfectum	1437	9083	NA	70	8988	+	ND	TGCCTTGAGGAACGAAAGGCCTTTTGAACGCGCCGACCAAACT	CTTCGTTCCTCAAGGCTCTTTTGCGCAAACCGCGGCCGGTTTGCCTCTCCTG-	6772	282	-	6490	212	2216
	FoHeli4.13/FOTG_18153T0	Fusarium oxysporum f. sp. vasinfectum	1314	16271	NA	11145	ND	+	ND	TGCCTTGAGGAACGTCAGACCCCTGGACCTCGAAAATCGTCATCCA	ND	16253	11159	-	5094	14	ND
	FoHeli4.14/FOVG_18686T0	Fusarium oxysporum f. sp. pisi HDV247	1121	50302	NA	33014	21609	-	11405	TGCCTTGAGGAACGAAAGGACCTTATGCCCCGCCCCCGACTTGGCC	CCCTAGCCATTGCTTCGTTGACCGGCTTGCCTCTCCTGT	26469	32893	+	6424	121	4860	3 (or possibly 4) x 5' terminus: TGCCTTGAGGAACGAAAGGACCTTA TGCCTTGAGGAACGAAAGGACCTTA TGCCTTGAGGAACGAAAGGACCTTATGCCCCGCCCCCGACTTGGCCTTAAAAGAACCCCTCTCATTGGTCGGTTTCGTGTCTCCACTCAACGGGGACTGGACAGATG TGCCTTGAGGAACGTCAGACCCCTGGACCTCGAAAATCGTCATCCAG
	FoHeli4.15/FOVG_18938T0	Fusarium oxysporum f. sp. pisi HDV247	1139	41553	NA	35880	ND	+	ND	TGCCTTGAGGAACGAAAGGTTTTCTATGCCCCGCCCTTTCGACTCCC	ND	41493	36370	-	5123	490	ND
	FoHeli4.16/FOXG_19322T0	Fusarium oxysporum f. sp. lycopersici Fo4287	2.7	2638704	3	852212	842678	-	9534	TGCCTTGAGGAACGAAAGGCCCTTATGCCCCACCCGCCGCTCAGG	CCTCAAGGCTCTATGCGCAAGCCAAGACCGGCTTGCCTCTCCTGT	847722	852442	+	4720	5044	-230
	FoHeli4.17/FOZG_17422T0	Fusarium oxysporum Fo47	1.23	222469	NA	42443	32870	-	9573	TGCCTTGAGGAACGAAAGGCCCTTATGCCCCACCCGCCGCTCAGG	CCTCAAGGCTCTATGCGCAAGCCAAGACCGGCTTGCCTCTCCTGT	35372	42441	+	7069	2502	2
	FoHeli4.18/FOXG_14988T0	Fusarium oxysporum f. sp. lycopersici Fo4287	2.25	909412	3	841258	ND	-	ND	TGCCTTGAGGAACGAAAGGCCCTTATGCCCCACCCGCCGCTCAGG	ND	834382	840887	+	6505	-371	ND
	FoHeli4.21/no ORF	Fusarium oxysporum f. sp. vasinfectum NRRL 25433	1151	58569	NA	10724	2374	-	8350	TGCCTTGAGGAACGAAAGGCCCTTATGCCCCACCCGCCGCTCAGG	CCTCAAGGCTCTATGCGCAAGCCGAGACAGGCTTGCCTCTCCTGT			+				BLAST hit to Helitron protein ( 6524-9576 + )
	FoHeli4.20/no ORF	Fusarium oxysporum f. sp. vasinfectum NRRL 25433	1.65	171404	NA	101406	110873	+	9467	TGCCTTGAGGAACGAAAGGCCCTTATGCCCCACCCGCCGCTCAGG	CCTCAAGGCTCTATGCGCAAGCCAAGACCGGCTTGCCTCTCCTGT			-				BLAST hit to Helitron protein
	FoHeli4.21/FOXG_21800T0	Fusarium oxysporum f. sp. lycopersici Fo4287	2.25	909412	3	274845	265786	-	9059	TGCCTTGAGGAACGAAAGGCCCTTTATGCCCCACCCGCCGCTCAG	CCTCAAGGCTTCTATGCGCCAAAGCCGAAGACCGGCTTGCTTTTCCTGT							Protein only contains Helitron-like Helicase domain, mistake in gene prediction?
FoHeli5	FoHeli5.1	Fusarium oxysporum Fo47	1.28	167164	NA	52396	41514	-	10882	TGCCTGGAGGAACTACGAAGTAAGTTCCGAAAGGTTCTTTAAGGG	CCAGGCTTCCTTTGGCGGGCCGCTTGCCGGACCGGTCCCTCCTGT	44121	50738	+	6617	1658	2607
	FoHeli5.2/FOXG_19766T0	Fusarium oxysporum f. sp. lycopersici Fo4287	2.9	2375755	6	2370225	2359533	-	10692	TGCCTGGAGGAACTACGAAGTAAGTTCCGAAAGGTTCCTTAAGGG	CCAGGCTTCCTTTGGCGGGCCGCTTGCCGGACCGGTCCCTCCTGT	2362328	2368581	+	6253	1644	2795
	FoHeli5.3/FOXG_22453T0	Fusarium oxysporum f. sp. lycopersici Fo4287	2.34	500264	US	497724	487033	-	13231	TGCCTGGAGGAACTACGAAGTAAGTTCCGAAAGGTTCCTTAAGGG	CCAGGCTTCCTTTGGCGGGCCGCTTGCCGGACCGGTCCCTCCAGT	489827	496080	+	6253	4184	2794
	FoHeli5.4/FOXG_06452T0	Fusarium oxysporum f. sp. lycopersici Fo4287	2.7	2638704	3	5532	16226	+	10694	TGCCTGGAGGAACTACGAAGTAAGTTCCGAAAGTTCCTTAAGG	CCAGGCTTCCTTTGGCGGGCCGCTTGCCGGACCGGTCCCTCCTGT	13430	7177	-	6253	1645	2796
	FoHeli5.5/FOMG_18625T0	Fusarium oxysporum f. sp. melonis 26406	1155	19215	NA	5612	16341	+	10729	TGCCTGGAGGAACTACGAAGTAAGTTCCGAAAGGTTCCTTAAGGG	CCAGGCTTCCTTTGGCGAGCCGCTTGCCGGACCGGTCCCTCCTGT	13703	7284	-	6419	1672	2638
	FoHeli5.6/FOTG_15771T0	Fusarium oxysporum f. sp. vasinfectum	1108	87225	NA	65073	75793	+	10720	TGCCTGGAGGAACTACGAAGTAAGTTCCGAAAGGTTCCTTAAGGG	CCAGGCTTCCTTTGGCGGGCCGCTTGCCGGACCGGTCCCTCCTGT	73155	66734	-	6421	1661	2638
	FoHeli5.7/no ORF	Fusarium oxysporum f. sp. lycopersici Fo4287	2.7	2638704	3	1971289	1960533	-	10756	TGCCTGGAGGAACTACGAAGTAAGTTCCGAAAGGTTCCTTAAGGG	CAGGCTTCCTTTGGCGGGCCGCTTGCCGGACCGGTCCCTCCCTGT							large gap between contigs probably disrupted gene prediction
