# Supplementary material for: Non-canonical Helitrons in Fusarium oxysporum
Source: Mob DNA. 2016 Dec 9;7:27. doi: 10.1186/s13100-016-0083-7 (PMC5148889; doi:10.1186/s13100-016-0083-7)
Supplement: Additional file 3: — Table S2, additional ORFs predicted within FoHeli termini. (XLSX 38 kb) [file 13100_2016_83_MOESM3_ESM.xlsx]

## Sheet: additional ORFs
	Homologous ORFs have the same backrgound coloring, ORFs that (partially) overlap with Helitorn ORFs are underlined, those that lie in an opposite orientation to the Helitron ORFs and overlap are underlined and bold.
						ORF encoding the transposase				other predicted ORFs within FoHeli termini
	FoHeli		contig	start 5' terminus	end 3' terminus	start	end	strand	name	start	end	strand	length protein	description	notes
FoHeli3	FoHeli3.1	Fusarium oxysporum f. sp. lycopersici MN25	1.60	13707	23884	16518	22963	+	FOWG_17138	14841	14455	-	128	no conserved domains	upstream of transposase ORF, homologous to FOXG_19259, FOYG_16844
									FOWG_17139	16171	14930	-	374	no conserved domains	upstream of transposase ORF, homologous to FOYG_17270, FOQG_18558, FOCG_17480, FOTG_18927, FOYG_16844, FOXG_06458, FOXG_07366, FOXG_06806, FOXG_16389, FOMG_19036, FOXB_17861
									FOWG_17140	23776	17034	-	212	no conserved domains	overlaps with transposase ORF, probably erroneous gene prediction
	FOXG_16388T0	Fusarium oxysporum f. sp. lycopersici Fo4287	2.34	460743	450585	457955	451087	-	FOXG_16389	458301	459543	+	383	no conserved domains	downstream of transposase ORF, homologous to FOWG_17139, FOYG_17270, FOQG_18558, FOCG_17480, FOTG_18927, FOYG_16844, FOXG_06458, FOXG_07366, FOXG_06806, FOXG_16389, FOMG_19036, FOXB_17861
									FOXG_22448	450826	451464	+	212	no conserved domains	overlaps with transposase ORF, probably erroneous gene prediction
	FOXG_07365T0*	Fusarium oxysporum f. sp. lycopersici Fo4287	2.9	2333240	2323082	2330452	2323584	-	FOXG_07366	2330798	2332040	+	383	no conserved domains	downstream of transposase ORF, homologous to FOWG_17139, FOYG_17270, FOQG_18558, FOCG_17480, FOTG_18927, FOYG_16844, FOXG_06458, FOXG_07366, FOXG_06806, FOXG_16389, FOMG_19036, FOXB_17861
									FOXG_19760	2323323	2323961	+	212	no conserved domains	overlaps with transposase ORF, probably erroneous gene prediction
	FOXG_06459T0*	Fusarium oxysporum f. sp. lycopersici Fo4287	2.7	42506	52662	45294	52162	+	FOXG_19259	43231	43617	-	128	no conserved domains	upstream of transposase ORF, homologous to FOXG_19259, FOYG_16844
									FOXG_06458	43706	44948	-	383	no conserved domains
									FOXG_19260	51785	52423	+	212	no conserved domains
	FOXG_06805T0*	Fusarium oxysporum f. sp. lycopersici Fo4287	2.7	1934188	1924018	1931400	1924520	-	FOXG_06806	1931746	1932988	+	383	no conserved domains
									FOXG_19399	1924259	1924897	+	212	no conserved domains
	FOYG_16843T0	Fusarium oxysporum NRRL 32931	1.13	165319	145923	153107	146818	-	FOYG_16844	153775	155476	+	539	no conserved domains	upstream of transposase ORF, homologous to FOXG_19259 and FOWG_17138, but longer
									FOYG_16842	146031	147351	+	212	no conserved domains	overlaps with transposase ORF, probably erroneous gene prediction
	FOQG_18559T0	Fusarium oxysporum f. sp. raphani PHW815	1464	1335	12022	3982	11938	+	FOQG_18558	3398	1974	-	410	no conserved domains	downstream of transposase ORF, homologous to FOWG_17139, FOYG_17270, FOXG_07366, FOCG_17480, FOTG_18927, FOYG_16844, FOXG_06458, FOXG_07366, FOXG_06806, FOXG_16389, FOMG_19036, FOXB_17861
	FOMG_19038T0	Fusarium oxysporum f. sp. melonis 26406	1245	ND	10011	2843	9089	+	FOMG_19036	2295	1	-	383	no conserved domains	downstream of transposase ORF, homologous to FOWG_17139, FOYG_17270, FOXG_07366, FOCG_17480, FOTG_18927, FOYG_16844, FOXG_06458, FOXG_07366, FOXG_06806, FOXG_16389, FOQG_18558, FOXB_17861
FoHeli4	FOQG_16341T0	Fusarium oxysporum f. sp. raphani PHW815	1155	36991	46694	44090	38314	-	FOQG_16342	44635	45709	+	345	no conserved domains	homologous to FOXG_21449, FOXB_20570, FOWG_17230, FOVG_19336, FOVG_19463, FOZG_17332, FOTG_17573, FOIG_16959, FOTG_15800, FOXG_13998, FOXG_12543, FOPG_19733, FOXG_07177, FOMG_18800, FOQG_18050, FOVG_19001, FOZG_17428
									FOQG_16340	37487	37962	-	125	no conserved domains	BLAST hit with several Helitron(-like) proteins (e.g. FOTG_18615, FOXG_21800, FOVG_186866: FoHeli4), probably gene prediction error, possibly also of the transposase ORF (FOQG_16341)
	FOXG_12542T0**	Fusarium oxysporum f. sp. lycopersici Fo4287	2.18	904034	912406	910195	906294	-	FOXG_12543	906503	912273	+	342	no conserved domains	homologous to FOTG_15800, FOXG_13998, FOPG_19733, FOXG_07177, FOMG_18800, FOQG_18050, FOVG_19001, FOZG_17428, FOXG_21449, FOQG_16342, FOXB_20570, FOWG_17230, FOVG_19336, FOVG_19463, FOZG_17332, FOTG_17573, FOIG_16959
	FOXG_12592T0**	Fusarium oxysporum f. sp. lycopersici Fo4287	2.18	1163055	1171426	1168936	1163374	-	FOXG_21029	1170413	1171380	-	131	no conserved domains	homologous to FOXG_19685, FOWG_17884, FOXG_21029, FOXB_20273
									FOXG_12593	1167992	1169983	+	122	no conserved domains	partial overlap with transposase ORF, probably erroneous gene prediction. Homologous to FOXB_19994 (on a small contig), FOXG_13998 (overlaps (other strand) with Helitron FOXG_13999), FOXG_17082 (adjacent to Helitron_like_N protein on other strand, probably misannotation of Helitron), FOXG_07177, FOXG_12543 (overlapping with Helitron_like_N protein), FOMG_18800, FOVG_19001 (small contig), FOPG_197…
	FOXG_13999T0**	Fusarium oxysporum f. sp. lycopersici Fo4287	2.21	182761	174393	176880	182442	+	FOXG_13998	174434	182549	-	342	no conserved domains	homologous to FOTG_15800, FOXG_12543, FOPG_19733, FOXG_07177, FOMG_18800, FOQG_18050, FOVG_19001, FOZG_17428, FOXG_21449, FOQG_16342, FOXB_20570, FOWG_17230, FOVG_19336, FOVG_19463, FOZG_17332, FOTG_17573, FOIG_16959
									FOXG_21329	174425	176266	+	122	no conserved domains	homologous to FOWG_18130 (adjacent to Cytochrome P450 gene), FOXG_21329 (adjacent to FOXG_13997 (FoHeli4) and FOXG_13999 (cytochrome P450)), FOTG_15799 (between Cytochrome P450 gene (FOTG_15798) and putative partial Helitron (FOTG_15801),partial hits with FOWG_17884 and FOXG_19685, no homologs found (blastp against ncbi nr database, default settings outside the F. oxysporum Spp
	FoHeli4.1**	Fusarium oxysporum f. sp. lycopersici Fo4287	2.41	182694	174327	176813	182376	+	FOXG_17082	175365	176286	-	292	no conserved domains
	FOXG_19322T0	Fusarium oxysporum f. sp. lycopersici Fo4287	2.7	852212	842678	847722	852442	+	FOXG_06606	846394	846816	+	140	no conserved domains	blast hits with Helitron proteins
									FOXG_19321	846822	847718	+	298	Helitron_like_N	mistake in gene prediction, should be included in ORF of FOXG_19322
	FoHeli4.4	Fusarium oxysporum f. sp. lycopersici Fo4287	2.7	1108239	1117770	1114055	1108155	-	FOXG_06652	1110929	1111798	-	289
									FOXG_06653	1112733	1115309	-	858	Helitron_like_N
									FOXG_06654	1108384	1117761	+	479		homologous to FOVG_19556( adjacent to Helitron_like_N-protein at border of contig), FOZG_17421 (overlaps with Helitron on other strand), FOXG_07220 (overlaps with FoHeli4.3), FOXG_06605 (lies directly upstream of FoHeli4 FOXG_19322), FOTG_16079 (no recognized Helitrons or Helitron-like proteins) , FOMG_17419 (no recognized Helitrons or Helitron-like proteins) . Probably erroneous gene prediction.
	FoHeli4.3	Fusarium oxysporum f. sp. lycopersici Fo4287	2.9	1525166	1534697	1530982	1525082	-	FOXG_07219	1529660	1530982	-	440	Helitron_like_N
									FOXG_07220	1533042	1534567	+	479	no conserved domains	Partial overlap with Helitron ORF. homologous to FOVG_19556( adjacent to Helitron_like_N-protein at border of contig), FOZG_17421 (overlaps with Helitron on other strand), FOXG_06654 (overlaps with FoHeli4.4), FOXG_06605 (lies directly upstream of FoHeli4 FOXG_19322), FOTG_16079 (no recognized Helitrons or Helitron-like proteins) , FOMG_17419 (no recognized Helitrons or Helitron-like proteins)
									FOXG_19703	1531102	1531608	+	168	no conserved domains	directly downstream of transposase ORF, homologous to FOXB_19282 (on small contig)
FoHeli5	FOMG_18625T0	Fusarium oxysporum f. sp. melonis 26406	1155	5612	16341	13703	7284	-	FOMG_18626	14304	15763	+	451	no conserved domains	homologous to FOXG_19253, FOQG_18925, FOTG_15772, FOXG_19405, FOZG_17742, FOMG_18626, FOXG_19765, FOXG_22452, FOXB_01179
									FOMG_18627	16161	16378	+	47	no conserved domains	homologous to FOXB_21140 (on small contig)
	FOTG_15771T0	Fusarium oxysporum f. sp. vasinfectum	1108	65073	75793	73155	66734	-	FOTG_15772	73756	75203	+	447	no conserved domains	homologous to FOXG_19253, FOQG_18925, FOTG_15772, FOXG_19405, FOZG_17742, FOMG_18626, FOXG_19765, FOXG_22452, FOXB_01179
	FOXG_06452T0	Fusarium oxysporum f. sp. lycopersici Fo4287	2.7	5532	16226	13430	7177	-	FOXG_19253	14031	15328	+	397	no conserved domains	homologous to FOXG_19253, FOQG_18925, FOTG_15772, FOXG_19405, FOZG_17742, FOMG_18626, FOXG_19765, FOXG_22452, FOXB_01179
	FOXG_19766T0	Fusarium oxysporum f. sp. lycopersici Fo4287	2.9	2370225	2359533	2362328	2368581	+	FOXG_19765	2360268	2361727	-	451	no conserved domains	homologous to FOXG_19253, FOQG_18925, FOTG_15772, FOXG_19405, FOZG_17742, FOMG_18626, FOXG_19765, FOXG_22452, FOXB_01179
	FOXG_22453T0	Fusarium oxysporum f. sp. lycopersici Fo4287	2.34	497724	487033	489827	496080	+	FOXG_22452	488033	489226	-	364	no conserved domains	homologous to FOXG_19253, FOQG_18925, FOTG_15772, FOXG_19405, FOZG_17742, FOMG_18626, FOXG_19765, FOXG_22452, FOXB_01179
	FoHeli5.1	Fusarium oxysporum Fo47	1.28	52396	41514	44121	50738	+	FOZG_17742	42249	43708	-	451	no conserved domains	homologous to FOXG_19253, FOQG_18925, FOTG_15772, FOXG_19405, FOZG_17742, FOMG_18626, FOXG_19765, FOXG_22452, FOXB_01179
									FOZG_17743	44309	46342	+	677	no conserved domains	homologous to Helitron transposases, probably erroneous gene prediction
