# Supplementary material for: Non-canonical Helitrons in Fusarium oxysporum
Source: Mob DNA. 2016 Dec 9;7:27. doi: 10.1186/s13100-016-0083-7 (PMC5148889; doi:10.1186/s13100-016-0083-7)
Supplement: Additional file 4: — Table S3: non-autonomous FoHelis. (XLSX 47 kb) [file 13100_2016_83_MOESM4_ESM.xlsx]

## Sheet: non-autonomous elements
	strain	Supercontig	length supercontig	chromosome	start	end	strand	length	notes
	Fusarium oxysporum f. sp. lycopersici Fo4287	2.18	1345663	3	848633	839460	-	9173	ORF truncated by part of a hAT (restless) transposon, part of Nht2 retrotransposon
	Fusarium oxysporum f. sp. lycopersici Fo4287	2.18	1345663	3	1108455	1099283	-	9172	ORF truncated by part of a hAT (restless) transposon, part of Nht2 retrotransposon
	Fusarium oxysporum f. sp. lycopersici Fo4287	2.21	1072427	6	234429	243599	+	9170	ORF truncated by part of a hAT (restless) transposon, part of Nht2 retrotransposon
	Fusarium oxysporum f. sp. lycopersici Fo4287	2.41	257555	6	236016	245192	+	9176	ORF truncated by part of a hAT (restless) transposon, part of Nht2 retrotransposon
FoHeliNA1	Fusarium oxysporum f. sp. raphani PHW815	1659	6293	NA	2309	1406	-	903	3x5' terminus (47bp and 27bp)
	Fusarium oxysporum f. sp. raphani PHW815	1.81	114836	NA	13706	14582	+	876	2x5' terminus (47bp)
	Fusarium oxysporum f. sp. raphani PHW815	1436	12739	NA	4637	3728	-	909	3x5' terminus (32 bp and 47 bp)
	Fusarium oxysporum f. sp. raphani PHW815	1.24	54716362	NA	21930	22758	+	828
	Fusarium oxysporum f. sp. raphani PHW815	1.18	590395	NA	250041	250688	+	647	2x5' terminus (47bp), contig gap: 100 Ns
	Fusarium oxysporum f. sp. raphani PHW815	1213	34430	NA	16176	16836	+	660	contig gap: 100 Ns
	Fusarium oxysporum f. sp. raphani PHW815	1.11	819850	NA	678310	678497	+	187	2x5' terminus (47bp), no 3' terminus, contig gap
	Fusarium oxysporum f. sp. conglutinans PHW808	1.5	700350	NA	690688	690282	-	406	contig gap: 100 Ns
	Fusarium oxysporum f. sp. vasinfectum	1.24	466489	NA	464866	465694	+	828
	Fusarium oxysporum f. sp. vasinfectum	1102	93027	NA	31272	30444	-	828
	Fusarium oxysporum f. sp. vasinfectum	1665	3488	NA	500	296	-	204	2x 5' terminus (47bp), truncated by another FoHeli1-like insertion with 2x 5' terminus (73bp)
	Fusarium oxysporum f. sp. vasinfectum	1.2	2166963	NA	689510	689013	-	497	contig gap: 100 Ns
	Fusarium oxysporum Fo5176	1140	445	NA	1	445	+	445	complete contig
	Fusarium oxysporum Fo5176	1145	318	NA	1	318	+	318	complete contig
FoHeliNA2	Fusarium oxysporum f. sp. pisi HDV247	1195	27345	NA	6511	4583	-	1928	matches Helitron termini from (1,636) to (5329, 6130*), 487 additional nucleotides include a contig break, first ~60 nucl align perfectly with first ~60 nucl of reverse complement of gb|HQ260601.1| (Six1 in Fo 5176)
	Fusarium oxysporum f. sp. pisi HDV247	1.80	71429	NA	58111	56185	-	1926	matches Helitron termini from (1,1132) to (5329, 6130*)
	Fusarium oxysporum f. sp. pisi HDV247	1.92	66390	NA	48496	50422	+	1926	matches Helitron termini from (1,1132) to (5329, 6130*)
	Fusarium oxysporum f. sp. raphani PHW815	1464	12214	NA	6831	5684	-	1147	matches Helitron termini from (1,203) to (5946, 6124), large contigbreak in the middle, inserted into an other Helitron (FOQG_18559T0)
	Fusarium oxysporum f. sp. vasinfectum	1655	5262	NA	4598	2679	-	1919	matches Helitron termini from (1,512) to (5329, 6130*)
	Fusarium oxysporum NRRL 32931	1.43	27711	NA	10038	11963	+	1925	matches Helitron termini from (1,1132) to (5329, 6130*)
* similarity extends a bit (6 bp) further than last terminus
