# Supplementary material for: Non-canonical Helitrons in Fusarium oxysporum
Source: Mob DNA. 2016 Dec 9;7:27. doi: 10.1186/s13100-016-0083-7 (PMC5148889; doi:10.1186/s13100-016-0083-7)
Supplement: Additional file 5: — Table S5: Copynumber estimate based on partial hits. (XLSX 272 kb) [file 13100_2016_83_MOESM5_ESM.xlsx]

## Sheet: complete copies
FoHeli1	1 out of 15 (7%) are within 500 bp of a (super)contig break
Supercontig_2.4	Fusarium oxysporum f.sp. lycopersici Fo4287	929756	936062	6306	2883724	FALSE
Supercontig_2.4	Fusarium oxysporum f.sp. lycopersici Fo4287	684577	690679	6102	2883724	FALSE
Supercontig_2.36	Fusarium oxysporum f.sp. lycopersici Fo4287	185879	192187	6308	480600	FALSE
Supercontig_2.36	Fusarium oxysporum f.sp. lycopersici Fo4287	90124	96446	6322	480600	FALSE
Supercontig_2.44	Fusarium oxysporum f.sp. lycopersici Fo4287	62163	68265	6102	186228	FALSE
Supercontig_2.22	Fusarium oxysporum f.sp. lycopersici Fo4287	682862	689171	6309	1030612	FALSE
Supercontig_2.22	Fusarium oxysporum f.sp. lycopersici Fo4287	754996	761304	6308	1030612	FALSE
Supercontig_2.43	Fusarium oxysporum f.sp. lycopersici Fo4287	133026	139348	6322	190902	FALSE
Supercontig_2.29	Fusarium oxysporum f.sp. lycopersici Fo4287	266939	273246	6307	676070	FALSE
Supercontig_2.13	Fusarium oxysporum f.sp. lycopersici Fo4287	1422078	1428189	6111	1657550	FALSE
Supercontig_2.6	Fusarium oxysporum f.sp. lycopersici Fo4287	171938	178245	6307	2657023	FALSE
Supercontig_2.6	Fusarium oxysporum f.sp. lycopersici Fo4287	608214	614331	6117	2657023	FALSE
Supercontig_2.6	Fusarium oxysporum f.sp. lycopersici Fo4287	621084	627410	6326	2657023	FALSE
Supercontig_2.31	Fusarium oxysporum f.sp. lycopersici Fo4287	485558	491881	6323	674198	TRUE
Supercontig_2.49	Fusarium oxysporum f.sp. lycopersici Fo4287	86800	93113	6313	154101	FALSE
FoHeli2	1 out of 8 (13%) are within 500 bp of a (super)contig break
Supercontig_2.22	Fusarium oxysporum f.sp. lycopersici Fo4287	556909	562498	5589	1030612	FALSE
Supercontig_2.42	Fusarium oxysporum f.sp. lycopersici Fo4287	33569	39100	5531	224840	FALSE
Supercontig_2.42	Fusarium oxysporum f.sp. lycopersici Fo4287	77421	82682	5261	224840	FALSE
Supercontig_2.47	Fusarium oxysporum f.sp. lycopersici Fo4287	37605	42866	5261	178137	FALSE
Supercontig_2.47	Fusarium oxysporum f.sp. lycopersici Fo4287	81457	85722	4265	178137	FALSE
Supercontig_2.9	Fusarium oxysporum f.sp. lycopersici Fo4287	459471	464555	5084	2375755	FALSE
Supercontig_1.93	Fusarium oxysporum f. sp. pisi HDV247	13025	16947	3922	60415	FALSE
Supercontig_1.170	Fusarium oxysporum f. sp. lycopersici MN25	5870	10131	4261	11956	TRUE
FoHeli3	2 out of 8 (25%) are within 500 bp of a (super)contig break
Supercontig_2.34	Fusarium oxysporum f.sp. lycopersici Fo4287	450587	460743	10156	500264	FALSE
Supercontig_2.7	Fusarium oxysporum f.sp. lycopersici Fo4287	42406	52764	10358	2638704	FALSE
Supercontig_2.7	Fusarium oxysporum f.sp. lycopersici Fo4287	1924020	1934188	10168	2638704	FALSE
Supercontig_2.9	Fusarium oxysporum f.sp. lycopersici Fo4287	2323084	2333240	10156	2375755	FALSE
Supercontig_1.245	Fusarium oxysporum f. sp. melonis 26406	1	10011	10010	10168	TRUE
Supercontig_1.13	Fusarium oxysporum NRRL 32931	145923	155490	9567	331864	TRUE
Supercontig_1.22	Fusarium oxysporum NRRL 32931	31116	39938	8822	116779	FALSE
Supercontig_1.60	Fusarium oxysporum f. sp. lycopersici MN25	13607	23984	10377	66025	FALSE
FoHeli4	2 out of 13 (15%) are within 500 bp of a (super)contig break
Supercontig_1.437	Fusarium oxysporum f. sp. vasinfectum	1	9083	9082	9083	TRUE
Supercontig_1.65	Fusarium oxysporum f. sp. vasinfectum	101275	110874	9599	171404	FALSE
Supercontig_2.18	Fusarium oxysporum f.sp. lycopersici Fo4287	903934	912506	8572	1345663	FALSE
Supercontig_2.18	Fusarium oxysporum f.sp. lycopersici Fo4287	1162955	1171526	8571	1345663	FALSE
Supercontig_2.21	Fusarium oxysporum f.sp. lycopersici Fo4287	174293	182861	8568	1072427	FALSE
Supercontig_2.25	Fusarium oxysporum f.sp. lycopersici Fo4287	373491	386482	12991	909412	FALSE
Supercontig_2.41	Fusarium oxysporum f.sp. lycopersici Fo4287	174227	182794	8567	257555	FALSE
Supercontig_2.7	Fusarium oxysporum f.sp. lycopersici Fo4287	842678	852212	9534	2638704	FALSE
Supercontig_2.7	Fusarium oxysporum f.sp. lycopersici Fo4287	1108139	1117870	9731	2638704	FALSE
Supercontig_2.9	Fusarium oxysporum f.sp. lycopersici Fo4287	1525066	1534797	9731	2375755	FALSE
Supercontig_1.23	Fusarium oxysporum Fo47	32870	42443	9573	222469	FALSE
Supercontig_1.121	Fusarium oxysporum f. sp. pisi HDV247	21509	33114	11605	50302	FALSE
Supercontig_1.155	Fusarium oxysporum f. sp. raphani PHW815	36891	46794	9903	48100	TRUE
FoHeli5	1 out of 6 (17%) are within 500 bp of a (super)contig break
Supercontig_1.108	Fusarium oxysporum f. sp. vasinfectum	64973	75893	10920	87225	TRUE
Supercontig_2.34	Fusarium oxysporum f.sp. lycopersici Fo4287	487036	497724	10688	500264	FALSE
Supercontig_2.7	Fusarium oxysporum f.sp. lycopersici Fo4287	5432	16326	10894	2638704	FALSE
Supercontig_2.9	Fusarium oxysporum f.sp. lycopersici Fo4287	2359533	2370225	10692	2375755	FALSE
Supercontig_1.155	Fusarium oxysporum f. sp. melonis 26406	5512	16970	11458	19215	FALSE
Supercontig_1.28	Fusarium oxysporum Fo47	41517	52396	10879	167164	FALSE

## Sheet: estimate of copynumber 
Strains for which we find no Helitron-starts are in grey
subgroup	strain	upper bound estimate of copynumber based on number of Helitron-starts
FoHeli1	Fusarium oxysporum f. sp. lycopersici MN25	10
	Fusarium oxysporum f.sp. lycopersici Fo4287	25
	Fusarium oxysporum f. sp. lycopersici CL57	1
	Fusarium oxysporum f. sp. raphani PHW815	10
	Fusarium oxysporum f. sp. conglutinans PHW808	13
	Fusarium oxysporum Fo5176	18
	Fusarium oxysporum NRRL 32931	1
	Fusarium oxysporum f. sp. melonis 26406	0
	Fusarium oxysporum f.sp. cubense II5	12
	Fusarium oxysporum f. sp. vasinfectum	21
	Fusarium oxysporum f. sp. pisi HDV247	4
	Fusarium oxysporum Fo47	0
	TOTAL	115
FoHeli2	Fusarium oxysporum f. sp. lycopersici MN25	1
	Fusarium oxysporum f.sp. lycopersici Fo4287	4
	Fusarium oxysporum f. sp. radicis-lycopersici CL57	1
	Fusarium oxysporum f. sp. raphani PHW815	54
	Fusarium oxysporum f. sp. conglutinans PHW808	95
	Fusarium oxysporum Fo5176	147
	Fusarium oxysporum NRRL 32931	1
	Fusarium oxysporum f. sp. melonis 26406	3
	Fusarium oxysporum f.sp. cubense II5	0
	Fusarium oxysporum f. sp. vasinfectum	12
	Fusarium oxysporum f. sp. pisi HDV247	8
	Fusarium oxysporum Fo47	1
	TOTAL	327
FoHeli3	Fusarium oxysporum f. sp. lycopersici MN25	1
	Fusarium oxysporum f.sp. lycopersici Fo4287	4
	Fusarium oxysporum f. sp. radicis-lycopersici CL57	3
	Fusarium oxysporum f. sp. conglutinans PHW808	4
	Fusarium oxysporum f. sp. raphani PHW815	4
	Fusarium oxysporum Fo5176	3
	Fusarium oxysporum NRRL 32931	1
	Fusarium oxysporum f. sp. melonis 26406	1
	Fusarium oxysporum f.sp. cubense II5	0
	Fusarium oxysporum f. sp. vasinfectum	2
	Fusarium oxysporum f. sp. pisi HDV247	3
	Fusarium oxysporum Fo47	1
	TOTAL	27
FoHeli4	Fusarium oxysporum f. sp. lycopersici MN25	0
	Fusarium oxysporum f.sp. lycopersici Fo4287	11
	Fusarium oxysporum f. sp. radicis-lycopersici CL57	1
	Fusarium oxysporum f. sp. conglutinans PHW808	11
	Fusarium oxysporum f. sp. raphani PHW815	11
	Fusarium oxysporum NRRL 32931	1
	Fusarium oxysporum f. sp. melonis 26406	6
	Fusarium oxysporum Fo5176	12
	Fusarium oxysporum f.sp. cubense II5	1
	Fusarium oxysporum f. sp. vasinfectum	7
	Fusarium oxysporum f. sp. pisi HDV247	6
	Fusarium oxysporum Fo47	4
	TOTAL	71
FoHeli5	Fusarium oxysporum f. sp. lycopersici MN25	0
	Fusarium oxysporum f.sp. lycopersici Fo4287	5
	Fusarium oxysporum f. sp. radicis-lycopersici CL57	0
	Fusarium oxysporum f. sp. conglutinans PHW808	4
	Fusarium oxysporum f. sp. raphani PHW815	1
	Fusarium oxysporum Fo5176	3
	Fusarium oxysporum NRRL 32931	0
	Fusarium oxysporum f. sp. melonis 26406	3
	Fusarium oxysporum f.sp. cubense II5	0
	Fusarium oxysporum f. sp. vasinfectum	1
	Fusarium oxysporum f. sp. pisi HDV247	0
	Fusarium oxysporum Fo47	2
	TOTAL	19

## Sheet: FoHeli1 partial copies
Contigs that have a Helitron at both ends are underlined
PARTIAL HELITRONS	150 out of 182 (82%) are within 500 bp of a (super)contig break, 23 contigs consist solely of Helitron sequence
Supercontig	Strain	start	end	length hit	length contig	near contig break?	length hit/length contig	notes
Supercontig_1.4510	Fusarium oxysporum Fo5176	15581	16360	779	19709	FALSE	0.0395251	CAPTURED GENE
Supercontig_1.5120	Fusarium oxysporum Fo5176	4668	4875	207	5476	FALSE	0.0378013
Supercontig_1.2648	Fusarium oxysporum Fo5176	114	237	123	157720	TRUE	0.000779863
Supercontig_1.3843	Fusarium oxysporum Fo5176	41439	41569	130	41571	TRUE	0.00312718
Supercontig_1.734	Fusarium oxysporum Fo5176	5	90	85	33282	TRUE	0.00255393
Supercontig_1.3884	Fusarium oxysporum Fo5176	29814	29929	115	29929	TRUE	0.00384243
Supercontig_1.3817	Fusarium oxysporum Fo5176	144	266	122	29013	TRUE	0.00420501
Supercontig_1.3141	Fusarium oxysporum Fo5176	119	242	123	17554	TRUE	0.00700695
Supercontig_1.1558	Fusarium oxysporum Fo5176	6478	6609	131	6676	TRUE	0.0196225
Supercontig_1.3252	Fusarium oxysporum Fo5176	3985	4112	127	4264	TRUE	0.0297842
Supercontig_1.3901	Fusarium oxysporum Fo5176	5	90	85	3461	TRUE	0.0245594
Supercontig_1.1721	Fusarium oxysporum Fo5176	10	133	123	2779	TRUE	0.0442605
Supercontig_1.4050	Fusarium oxysporum Fo5176	1	2753	2752	2754	TRUE	0.999274
Supercontig_1.8962	Fusarium oxysporum Fo5176	1	36	35	2040	TRUE	0.0171569
Supercontig_1.2157	Fusarium oxysporum Fo5176	1697	1816	119	1817	TRUE	0.0654926
Supercontig_1.3763	Fusarium oxysporum Fo5176	1	1804	1803	1804	TRUE	0.999446
Supercontig_1.7680	Fusarium oxysporum Fo5176	1441	1742	301	1742	TRUE	0.17279
Supercontig_1.3979	Fusarium oxysporum Fo5176	1	114	113	1509	TRUE	0.074884
Supercontig_1.3502	Fusarium oxysporum Fo5176	136	259	123	1221	TRUE	0.100737
Supercontig_1.4830	Fusarium oxysporum Fo5176	1	743	742	743	TRUE	0.998654
Supercontig_1.4821	Fusarium oxysporum Fo5176	1	619	618	619	TRUE	0.998384
Supercontig_1.3895	Fusarium oxysporum Fo5176	1	537	536	537	TRUE	0.998138
Supercontig_1.4137	Fusarium oxysporum Fo5176	4	470	466	477	TRUE	0.976939
Supercontig_1.3376	Fusarium oxysporum Fo5176	373	435	62	435	TRUE	0.142529
Supercontig_1.5458	Fusarium oxysporum Fo5176	1	147	146	362	TRUE	0.403315
Supercontig_1.470	Fusarium oxysporum Fo5176	1	325	324	325	TRUE	0.996923
Supercontig_1.471	Fusarium oxysporum Fo5176	8	324	316	324	TRUE	0.975309
Supercontig_1.4685	Fusarium oxysporum Fo5176	3	302	299	302	TRUE	0.990066
Supercontig_1.35	Fusarium oxysporum Fo5176	103	300	197	301	TRUE	0.654485
Supercontig_1.1613	Fusarium oxysporum Fo5176	81	203	122	272	TRUE	0.448529
Supercontig_1.3411	Fusarium oxysporum Fo5176	35	162	127	267	TRUE	0.475655
Supercontig_1.4047	Fusarium oxysporum Fo5176	1	187	186	187	TRUE	0.994652
Supercontig_1.5798	Fusarium oxysporum Fo5176	61	183	122	183	TRUE	0.666667
Supercontig_1.7647	Fusarium oxysporum Fo5176	1	172	171	172	TRUE	0.994186
Supercontig_1.22	Fusarium oxysporum Fo5176	5	172	167	172	TRUE	0.97093
Supercontig_1.8258	Fusarium oxysporum Fo5176	1	170	169	170	TRUE	0.994118
Supercontig_1.3354	Fusarium oxysporum Fo5176	4	132	128	132	TRUE	0.969697
Supercontig_1.6840	Fusarium oxysporum Fo5176	1	128	127	128	TRUE	0.992188
Supercontig_1.8480	Fusarium oxysporum Fo5176	17	126	109	126	TRUE	0.865079
Supercontig_1.1152	Fusarium oxysporum Fo5176	2	99	97	100	TRUE	0.97
Supercontig_1.31	Fusarium oxysporum f. sp. radicis-lycopersici CL57	20366	21145	779	106902	FALSE	0.00728705
Supercontig_1.59	Fusarium oxysporum f. sp. radicis-lycopersici CL57	40511	41155	644	41155	TRUE	0.0156482
Supercontig_1.158	Fusarium oxysporum f. sp. radicis-lycopersici CL57	3444	7119	3675	7119	TRUE	0.516224
Supercontig_1.7	Fusarium oxysporum f. sp. vasinfectum	2	75	73	1221218	TRUE	5.97764e-05
Supercontig_1.19	Fusarium oxysporum f. sp. vasinfectum	556436	556613	177	556614	TRUE	0.000317994
Supercontig_1.20	Fusarium oxysporum f. sp. vasinfectum	529808	530011	203	530078	TRUE	0.000382963
Supercontig_1.40	Fusarium oxysporum f. sp. vasinfectum	262233	262433	200	262474	TRUE	0.00076198
Supercontig_1.47	Fusarium oxysporum f. sp. vasinfectum	56	252	196	229004	TRUE	0.00085588
Supercontig_1.53	Fusarium oxysporum f. sp. vasinfectum	43	239	196	209433	TRUE	0.00093586
Supercontig_1.56	Fusarium oxysporum f. sp. vasinfectum	195055	195140	85	202139	TRUE	0.000420503
Supercontig_1.54	Fusarium oxysporum f. sp. vasinfectum	201408	201486	78	201487	TRUE	0.000387122
Supercontig_1.65	Fusarium oxysporum f. sp. vasinfectum	117622	117740	118	171404	FALSE	0.000688432
Supercontig_1.71	Fusarium oxysporum f. sp. vasinfectum	150161	150345	184	150345	TRUE	0.00122385
Supercontig_1.116	Fusarium oxysporum f. sp. vasinfectum	79202	79379	177	79380	TRUE	0.00222978
Supercontig_1.124	Fusarium oxysporum f. sp. vasinfectum	2	75	73	75263	TRUE	0.000969932
Supercontig_1.156	Fusarium oxysporum f. sp. vasinfectum	52240	52448	208	52501	TRUE	0.00396183
Supercontig_1.259	Fusarium oxysporum f. sp. vasinfectum	2	175	173	25526	TRUE	0.0067774
Supercontig_1.261	Fusarium oxysporum f. sp. vasinfectum	21861	21967	106	21967	TRUE	0.00482542
Supercontig_1.323	Fusarium oxysporum f. sp. vasinfectum	4	70	66	15555	TRUE	0.00424301
Supercontig_1.355	Fusarium oxysporum f. sp. vasinfectum	8546	12826	4280	12826	TRUE	0.333697
Supercontig_1.376	Fusarium oxysporum f. sp. vasinfectum	11798	11878	80	11879	TRUE	0.00673457
Supercontig_1.655	Fusarium oxysporum f. sp. vasinfectum	2680	3487	807	5262	FALSE	0.153364
Supercontig_1.655	Fusarium oxysporum f. sp. vasinfectum	3477	4594	1117	5262	FALSE	0.212277
Supercontig_1.577	Fusarium oxysporum f. sp. vasinfectum	4889	5100	211	5100	TRUE	0.0413725
Supercontig_1.665	Fusarium oxysporum f. sp. vasinfectum	2	198	196	3488	TRUE	0.0561927
Supercontig_2.18	Fusarium oxysporum f.sp. lycopersici Fo4287	839461	842652	3191	1345663	FALSE	0.00237132	hAT insertion
Supercontig_2.18	Fusarium oxysporum f.sp. lycopersici Fo4287	845707	848629	2922	1345663	FALSE	0.00217142
Supercontig_2.18	Fusarium oxysporum f.sp. lycopersici Fo4287	1099282	1102474	3192	1345663	FALSE	0.00237206	hAT insertion
Supercontig_2.18	Fusarium oxysporum f.sp. lycopersici Fo4287	1105529	1108451	2922	1345663	FALSE	0.00217142
Supercontig_2.21	Fusarium oxysporum f.sp. lycopersici Fo4287	234423	237355	2932	1072427	FALSE	0.00273399	hAT insertion
Supercontig_2.21	Fusarium oxysporum f.sp. lycopersici Fo4287	240410	243606	3196	1072427	FALSE	0.00298016
Supercontig_2.22	Fusarium oxysporum f.sp. lycopersici Fo4287	1	493	492	1030612	TRUE	0.000477386
Supercontig_2.31	Fusarium oxysporum f.sp. lycopersici Fo4287	556159	556475	316	674198	FALSE	0.000468705
Supercontig_2.36	Fusarium oxysporum f.sp. lycopersici Fo4287	120417	124558	4141	480600	TRUE	0.00861631
Supercontig_2.36	Fusarium oxysporum f.sp. lycopersici Fo4287	329279	331531	2252	480600	TRUE	0.00468581
Supercontig_2.41	Fusarium oxysporum f.sp. lycopersici Fo4287	236010	238943	2933	257555	FALSE	0.0113879	hAT insertion
Supercontig_2.41	Fusarium oxysporum f.sp. lycopersici Fo4287	242001	245199	3198	257555	FALSE	0.0124168
Supercontig_2.42	Fusarium oxysporum f.sp. lycopersici Fo4287	117796	118098	302	224840	FALSE	0.00134318	Hornet insertion
Supercontig_2.42	Fusarium oxysporum f.sp. lycopersici Fo4287	121404	122342	938	224840	TRUE	0.00417186
Supercontig_2.45	Fusarium oxysporum f.sp. lycopersici Fo4287	103	1678	1575	192887	TRUE	0.0081654
Supercontig_2.44	Fusarium oxysporum f.sp. lycopersici Fo4287	22479	23036	557	186228	TRUE	0.00299096
Supercontig_2.47	Fusarium oxysporum f.sp. lycopersici Fo4287	122449	122554	105	178137	FALSE	0.000589434
Supercontig_2.55	Fusarium oxysporum f.sp. lycopersici Fo4287	69543	70881	1338	70881	TRUE	0.0188767
Supercontig_2.61	Fusarium oxysporum f.sp. lycopersici Fo4287	26331	28184	1853	38310	TRUE	0.0483686	contigbreak, estimated gap ~2kb (2000 N's)
Supercontig_2.61	Fusarium oxysporum f.sp. lycopersici Fo4287	30587	31056	469	38310	TRUE	0.0122422
Supercontig_2.71	Fusarium oxysporum f.sp. lycopersici Fo4287	1	255	254	17210	TRUE	0.0147589
Supercontig_2.76	Fusarium oxysporum f.sp. lycopersici Fo4287	9160	12221	3061	12223	TRUE	0.25043
Supercontig_1.425	Fusarium oxysporum f. sp. melonis 26406	1	4304	4303	4304	TRUE	0.999768
Supercontig_1.20	Fusarium oxysporum Fo47	267515	268141	626	349097	FALSE	0.0017932
Supercontig_1.124	Fusarium oxysporum Fo47	1	1033	1032	1033	TRUE	0.999032
Supercontig_1.15	Fusarium oxysporum NRRL 32931	2941	3404	463	222126	FALSE	0.0020844
Supercontig_1.22	Fusarium oxysporum NRRL 32931	52806	53698	892	116779	FALSE	0.00763836
Supercontig_1.43	Fusarium oxysporum NRRL 32931	10032	11165	1133	27711	FALSE	0.0408863
Supercontig_1.43	Fusarium oxysporum NRRL 32931	11155	11968	813	27711	FALSE	0.0293385
Supercontig_1.104	Fusarium oxysporum NRRL 32931	1	1649	1648	1649	TRUE	0.999394
Supercontig_1.140	Fusarium oxysporum NRRL 32931	3	1214	1211	1214	TRUE	0.997529
Supercontig_1.147	Fusarium oxysporum NRRL 32931	1	1151	1150	1151	TRUE	0.999131
Supercontig_1.80	Fusarium oxysporum f. sp. pisi HDV247	56184	56993	809	71429	FALSE	0.0113259	na Helitron
Supercontig_1.80	Fusarium oxysporum f. sp. pisi HDV247	56983	58107	1124	71429	FALSE	0.0157359
Supercontig_1.92	Fusarium oxysporum f. sp. pisi HDV247	48488	49624	1136	66390	FALSE	0.017111	na Helitron
Supercontig_1.92	Fusarium oxysporum f. sp. pisi HDV247	49614	50427	813	66390	FALSE	0.0122458
Supercontig_1.195	Fusarium oxysporum f. sp. pisi HDV247	4584	5391	807	27345	TRUE	0.0295118	na Helitron
Supercontig_1.195	Fusarium oxysporum f. sp. pisi HDV247	5878	6504	626	27345	TRUE	0.0228927
Supercontig_1.207	Fusarium oxysporum f. sp. pisi HDV247	4094	4165	71	19320	TRUE	0.00367495
Supercontig_1.272	Fusarium oxysporum f. sp. pisi HDV247	8895	9953	1058	9956	TRUE	0.106268
Supercontig_1.333	Fusarium oxysporum f. sp. pisi HDV247	298	579	281	5666	TRUE	0.0495941	contigbreak estimated gap ~1350bp (~1350 N's)
Supercontig_1.333	Fusarium oxysporum f. sp. pisi HDV247	1946	3083	1137	5666	TRUE	0.200671
Supercontig_1.460	Fusarium oxysporum f. sp. pisi HDV247	1	1361	1360	1361	TRUE	0.999265
Supercontig_1.1	Fusarium oxysporum f.sp. cubense II5	1	41	40	4544391	TRUE	8.80206e-06
Supercontig_1.13	Fusarium oxysporum f.sp. cubense II5	1059732	1059917	185	1059917	TRUE	0.000174542
Supercontig_1.14	Fusarium oxysporum f.sp. cubense II5	1	53	52	927898	TRUE	5.60406e-05
Supercontig_1.18	Fusarium oxysporum f.sp. cubense II5	765812	766094	282	766096	TRUE	0.0003681
Supercontig_1.19	Fusarium oxysporum f.sp. cubense II5	748982	749177	195	749177	TRUE	0.000260286
Supercontig_1.23	Fusarium oxysporum f.sp. cubense II5	1	40	39	529102	TRUE	7.37098e-05
Supercontig_1.29	Fusarium oxysporum f.sp. cubense II5	1	196	195	416056	TRUE	0.000468687
Supercontig_1.33	Fusarium oxysporum f.sp. cubense II5	361446	361637	191	361637	TRUE	0.000528154
Supercontig_1.39	Fusarium oxysporum f.sp. cubense II5	1	230	229	304238	TRUE	0.0007527	Helitron sequence at both ends of the supercontig
Supercontig_1.39	Fusarium oxysporum f.sp. cubense II5	304054	304238	184	304238	TRUE	0.00060479
Supercontig_1.47	Fusarium oxysporum f.sp. cubense II5	238856	239046	190	239046	TRUE	0.000794826
Supercontig_1.72	Fusarium oxysporum f.sp. cubense II5	32	180	148	71005	TRUE	0.00208436
Supercontig_1.92	Fusarium oxysporum f.sp. cubense II5	15652	15737	85	43491	TRUE	0.00195443
Supercontig_1.98	Fusarium oxysporum f.sp. cubense II5	31245	31343	98	31343	TRUE	0.00312669
Supercontig_1.126	Fusarium oxysporum f.sp. cubense II5	15556	15779	223	15779	TRUE	0.0141327
Supercontig_1.122	Fusarium oxysporum f.sp. cubense II5	14469	14517	48	14517	TRUE	0.00330647
Supercontig_1.129	Fusarium oxysporum f.sp. cubense II5	55	88	33	11930	TRUE	0.00276614	Helitron sequence at both ends of the supercontig
Supercontig_1.129	Fusarium oxysporum f.sp. cubense II5	11717	11930	213	11930	TRUE	0.0178541
Supercontig_1.138	Fusarium oxysporum f.sp. cubense II5	2897	2930	33	9401	FALSE	0.00351026
Supercontig_1.204	Fusarium oxysporum f.sp. cubense II5	3283	3316	33	3316	TRUE	0.00995175
Supercontig_1.75	Fusarium oxysporum f. sp. lycopersici MN25	42755	44645	1890	49372	FALSE	0.0382808
Supercontig_1.81	Fusarium oxysporum f. sp. lycopersici MN25	37405	38184	779	42001	FALSE	0.0185472	CAPTURED GENE
Supercontig_1.68	Fusarium oxysporum f. sp. lycopersici MN25	55819	56043	224	56043	TRUE	0.00399693
Supercontig_1.76	Fusarium oxysporum f. sp. lycopersici MN25	1	182	181	50401	TRUE	0.0035912
Supercontig_1.80	Fusarium oxysporum f. sp. lycopersici MN25	2503	2611	108	43357	TRUE	0.00249095	contigbreak estimated gap ~100bp (~100 N's)
Supercontig_1.80	Fusarium oxysporum f. sp. lycopersici MN25	2712	2899	187	43357	TRUE	0.00431303
Supercontig_1.102	Fusarium oxysporum f. sp. lycopersici MN25	1	179	178	25736	TRUE	0.00691638
Supercontig_1.109	Fusarium oxysporum f. sp. lycopersici MN25	22600	22648	48	22648	TRUE	0.00211939
Supercontig_1.136	Fusarium oxysporum f. sp. lycopersici MN25	15762	15837	75	19213	TRUE	0.00390361
Supercontig_1.128	Fusarium oxysporum f. sp. lycopersici MN25	1	190	189	18628	TRUE	0.010146
Supercontig_1.131	Fusarium oxysporum f. sp. lycopersici MN25	16572	16800	228	16800	TRUE	0.0135714
Supercontig_1.141	Fusarium oxysporum f. sp. lycopersici MN25	8683	8902	219	16310	TRUE	0.0134273
Supercontig_1.145	Fusarium oxysporum f. sp. lycopersici MN25	1	182	181	14749	TRUE	0.012272
Supercontig_1.179	Fusarium oxysporum f. sp. lycopersici MN25	7954	8144	190	8144	TRUE	0.0233301
Supercontig_1.194	Fusarium oxysporum f. sp. lycopersici MN25	6641	6831	190	6831	TRUE	0.0278144
Supercontig_1.222	Fusarium oxysporum f. sp. lycopersici MN25	5101	5263	162	5263	TRUE	0.0307809
Supercontig_1.254	Fusarium oxysporum f. sp. lycopersici MN25	1	294	293	4375	TRUE	0.0669714
Supercontig_1.289	Fusarium oxysporum f. sp. lycopersici MN25	3069	3270	201	3270	TRUE	0.0614679
Supercontig_1.307	Fusarium oxysporum f. sp. lycopersici MN25	179	302	123	2699	TRUE	0.0455724
Supercontig_1.17	Fusarium oxysporum f. sp. conglutinans PHW808	53	176	123	484017	TRUE	0.000254123
Supercontig_1.29	Fusarium oxysporum f. sp. conglutinans PHW808	2	102	100	331730	TRUE	0.00030145
Supercontig_1.42	Fusarium oxysporum f. sp. conglutinans PHW808	62	276	214	268035	TRUE	0.000798403
Supercontig_1.92	Fusarium oxysporum f. sp. conglutinans PHW808	137303	137508	205	137508	TRUE	0.00149082
Supercontig_1.94	Fusarium oxysporum f. sp. conglutinans PHW808	135014	135233	219	135293	TRUE	0.00161871
Supercontig_1.392	Fusarium oxysporum f. sp. conglutinans PHW808	3477	4256	779	17759	FALSE	0.0438651	CAPTURED GENE
Supercontig_1.515	Fusarium oxysporum f. sp. conglutinans PHW808	7398	7605	207	14580	FALSE	0.0141975
Supercontig_1.601	Fusarium oxysporum f. sp. conglutinans PHW808	8	46	38	10766	TRUE	0.00352963
Supercontig_1.725	Fusarium oxysporum f. sp. conglutinans PHW808	8063	8152	89	8154	TRUE	0.0109149
Supercontig_1.833	Fusarium oxysporum f. sp. conglutinans PHW808	6808	6858	50	6858	TRUE	0.00729076
Supercontig_1.1121	Fusarium oxysporum f. sp. conglutinans PHW808	1	85	84	4881	TRUE	0.0172096
Supercontig_1.1217	Fusarium oxysporum f. sp. conglutinans PHW808	2	177	175	4667	TRUE	0.0374973
Supercontig_1.1175	Fusarium oxysporum f. sp. conglutinans PHW808	1	86	85	4515	TRUE	0.0188261
Supercontig_1.1578	Fusarium oxysporum f. sp. conglutinans PHW808	2733	2921	188	2921	TRUE	0.0643615
Supercontig_1.1738	Fusarium oxysporum f. sp. conglutinans PHW808	1	59	58	2522	TRUE	0.0229976
Supercontig_1.1923	Fusarium oxysporum f. sp. conglutinans PHW808	1	74	73	2055	TRUE	0.0355231
Supercontig_1.2058	Fusarium oxysporum f. sp. conglutinans PHW808	1511	1729	218	1792	TRUE	0.121652
Supercontig_1.2215	Fusarium oxysporum f. sp. conglutinans PHW808	1	204	203	1543	TRUE	0.131562
Supercontig_1.2240	Fusarium oxysporum f. sp. conglutinans PHW808	1332	1499	167	1499	TRUE	0.111408
Supercontig_1.2280	Fusarium oxysporum f. sp. conglutinans PHW808	1348	1439	91	1439	TRUE	0.0632384
Supercontig_1.6	Fusarium oxysporum f. sp. raphani PHW815	1400707	1400832	125	1400892	TRUE	8.92289e-05
Supercontig_1.323	Fusarium oxysporum f. sp. raphani PHW815	1	377	376	19005	TRUE	0.0197843	Helitron sequence at both ends of the supercontig
Supercontig_1.323	Fusarium oxysporum f. sp. raphani PHW815	18632	19005	373	19005	TRUE	0.0196264
Supercontig_1.432	Fusarium oxysporum f. sp. raphani PHW815	72	195	123	15047	TRUE	0.00817439
Supercontig_1.412	Fusarium oxysporum f. sp. raphani PHW815	14157	14208	51	14208	TRUE	0.00358953
Supercontig_1.413	Fusarium oxysporum f. sp. raphani PHW815	14012	14204	192	14204	TRUE	0.0135173
Supercontig_1.433	Fusarium oxysporum f. sp. raphani PHW815	12791	13318	527	13318	TRUE	0.0395705
Supercontig_1.455	Fusarium oxysporum f. sp. raphani PHW815	1	273	272	12468	TRUE	0.0218158
Supercontig_1.464	Fusarium oxysporum f. sp. raphani PHW815	5684	5870	186	12214	TRUE	0.0152284	na Helitron
Supercontig_1.464	Fusarium oxysporum f. sp. raphani PHW815	6631	6827	196	12214	TRUE	0.0160472
Supercontig_1.612	Fusarium oxysporum f. sp. raphani PHW815	1	108	107	10211	TRUE	0.0104789
Supercontig_1.674	Fusarium oxysporum f. sp. raphani PHW815	2262	2525	263	5805	FALSE	0.0453058
Supercontig_1.843	Fusarium oxysporum f. sp. raphani PHW815	1	461	460	3411	TRUE	0.134858	both hits are part of a single partial Helitron copy (end of Helitron on start of contig)
Supercontig_1.843	Fusarium oxysporum f. sp. raphani PHW815	472	1264	792	3411	TRUE	0.23219
Supercontig_1.1054	Fusarium oxysporum f. sp. raphani PHW815	1	380	379	1732	TRUE	0.218822

## Sheet: FoHeli2 partial copies
Contigs that have a Helitron at both ends are underlined
PARTIAL HELITRONS	683 out of 715 (96%) are within 500 bp of a (super)contig break, 48 contigs consist solely of Helitron sequence
Supercontig	Strain	start	end	length hit	length contig	near contig break?	length hit/length contig	notes
Supercontig_1.2643	Fusarium oxysporum Fo5176	1	290	289	228818	TRUE	0.00126301
Supercontig_1.1551	Fusarium oxysporum Fo5176	102	194	92	226740	TRUE	0.000405751
Supercontig_1.1821	Fusarium oxysporum Fo5176	111	205	94	219552	TRUE	0.000428145
Supercontig_1.2720	Fusarium oxysporum Fo5176	164972	165064	92	165278	TRUE	0.000556638
Supercontig_1.1005	Fusarium oxysporum Fo5176	70	164	94	151341	TRUE	0.000621114
Supercontig_1.3436	Fusarium oxysporum Fo5176	135090	135184	94	135324	TRUE	0.000694629
Supercontig_1.2645	Fusarium oxysporum Fo5176	121894	122176	282	122177	TRUE	0.00230813
Supercontig_1.1275	Fusarium oxysporum Fo5176	1	192	191	121606	TRUE	0.00157065
Supercontig_1.2750	Fusarium oxysporum Fo5176	1	289	288	117717	TRUE	0.00244655
Supercontig_1.799	Fusarium oxysporum Fo5176	9	108	99	103149	TRUE	0.000959777
Supercontig_1.2867	Fusarium oxysporum Fo5176	97165	97257	92	97421	TRUE	0.000944355
Supercontig_1.3086	Fusarium oxysporum Fo5176	1	261	260	89247	TRUE	0.00291326	Helitron sequence at both ends of the supercontig
Supercontig_1.3086	Fusarium oxysporum Fo5176	89064	89158	94	89247	TRUE	0.00105326
Supercontig_1.156	Fusarium oxysporum Fo5176	117	213	96	83616	TRUE	0.00114811
Supercontig_1.1029	Fusarium oxysporum Fo5176	80741	80835	94	81050	TRUE	0.00115978
Supercontig_1.3094	Fusarium oxysporum Fo5176	1	255	254	74816	TRUE	0.003395
Supercontig_1.207	Fusarium oxysporum Fo5176	70565	70657	92	70737	TRUE	0.00130059
Supercontig_1.3345	Fusarium oxysporum Fo5176	68634	68935	301	68935	TRUE	0.00436643
Supercontig_1.2412	Fusarium oxysporum Fo5176	63210	63517	307	63519	TRUE	0.0048332
Supercontig_1.2884	Fusarium oxysporum Fo5176	61609	61704	95	61785	TRUE	0.00153759
Supercontig_1.2872	Fusarium oxysporum Fo5176	90	182	92	60734	TRUE	0.0015148
Supercontig_1.3685	Fusarium oxysporum Fo5176	1	296	295	59939	TRUE	0.00492167
Supercontig_1.2670	Fusarium oxysporum Fo5176	57518	57778	260	57778	TRUE	0.00449998
Supercontig_1.3039	Fusarium oxysporum Fo5176	1	153	152	54248	TRUE	0.00280195
Supercontig_1.3834	Fusarium oxysporum Fo5176	218	313	95	53858	TRUE	0.0017639
Supercontig_1.2982	Fusarium oxysporum Fo5176	142	234	92	51664	TRUE	0.00178074
Supercontig_1.2650	Fusarium oxysporum Fo5176	206	297	91	49722	TRUE	0.00183018
Supercontig_1.3826	Fusarium oxysporum Fo5176	49026	49363	337	49363	TRUE	0.00682698
Supercontig_1.3619	Fusarium oxysporum Fo5176	46484	46576	92	46788	TRUE	0.00196632
Supercontig_1.3785	Fusarium oxysporum Fo5176	1	334	333	44032	TRUE	0.00756268
Supercontig_1.3390	Fusarium oxysporum Fo5176	1	83	82	42381	TRUE	0.00193483
Supercontig_1.2572	Fusarium oxysporum Fo5176	39424	39518	94	39593	TRUE	0.00237416
Supercontig_1.2640	Fusarium oxysporum Fo5176	37891	37985	94	38108	TRUE	0.00246667
Supercontig_1.3820	Fusarium oxysporum Fo5176	37539	37631	92	37826	TRUE	0.00243219
Supercontig_1.3965	Fusarium oxysporum Fo5176	1	64	63	37282	TRUE	0.00168982
Supercontig_1.739	Fusarium oxysporum Fo5176	34864	34901	37	34901	TRUE	0.00106014
Supercontig_1.3048	Fusarium oxysporum Fo5176	43	137	94	32456	TRUE	0.00289623
Supercontig_1.3341	Fusarium oxysporum Fo5176	78	172	94	31475	TRUE	0.0029865
Supercontig_1.1750	Fusarium oxysporum Fo5176	31105	31197	92	31387	TRUE	0.00293115
Supercontig_1.2841	Fusarium oxysporum Fo5176	31028	31114	86	31216	TRUE	0.002755
Supercontig_1.3010	Fusarium oxysporum Fo5176	186	280	94	30134	TRUE	0.0031194
Supercontig_1.3560	Fusarium oxysporum Fo5176	26916	27180	264	27180	TRUE	0.00971302
Supercontig_1.3868	Fusarium oxysporum Fo5176	1	223	222	26814	TRUE	0.00827926	Helitron sequence at both ends of the supercontig
Supercontig_1.3868	Fusarium oxysporum Fo5176	26732	26814	82	26814	TRUE	0.0030581
Supercontig_1.3098	Fusarium oxysporum Fo5176	170	264	94	26293	TRUE	0.0035751
Supercontig_1.3035	Fusarium oxysporum Fo5176	1	96	95	25157	TRUE	0.00377628
Supercontig_1.1184	Fusarium oxysporum Fo5176	1	123	122	24783	TRUE	0.00492273
Supercontig_1.1184	Fusarium oxysporum Fo5176	601	710	109	24783	FALSE	0.00439818
Supercontig_1.3468	Fusarium oxysporum Fo5176	1	278	277	23663	TRUE	0.011706
Supercontig_1.805	Fusarium oxysporum Fo5176	21416	21511	95	21668	TRUE	0.00438435
Supercontig_1.3778	Fusarium oxysporum Fo5176	20472	20558	86	20628	TRUE	0.00416909
Supercontig_1.3208	Fusarium oxysporum Fo5176	107	201	94	20271	TRUE	0.00463717	Helitron sequence at both ends of the supercontig
Supercontig_1.3208	Fusarium oxysporum Fo5176	20085	20179	94	20271	TRUE	0.00463717
Supercontig_1.3841	Fusarium oxysporum Fo5176	19708	19967	259	19967	TRUE	0.0129714
Supercontig_1.3078	Fusarium oxysporum Fo5176	223	317	94	19004	TRUE	0.00494633
Supercontig_1.2104	Fusarium oxysporum Fo5176	180	272	92	18893	TRUE	0.00486953
Supercontig_1.1314	Fusarium oxysporum Fo5176	1	288	287	18431	TRUE	0.0155716
Supercontig_1.3610	Fusarium oxysporum Fo5176	17585	17676	91	17831	TRUE	0.00510347
Supercontig_1.3899	Fusarium oxysporum Fo5176	1	125	124	17549	TRUE	0.00706593
Supercontig_1.3842	Fusarium oxysporum Fo5176	16933	17028	95	17261	TRUE	0.00550374
Supercontig_1.6848	Fusarium oxysporum Fo5176	1234	1689	455	15914	FALSE	0.0285912
Supercontig_1.3837	Fusarium oxysporum Fo5176	15414	15696	282	15714	TRUE	0.0179458
Supercontig_1.2370	Fusarium oxysporum Fo5176	1	119	118	13551	TRUE	0.00870784
Supercontig_1.2411	Fusarium oxysporum Fo5176	12784	12876	92	12930	TRUE	0.00711524
Supercontig_1.3356	Fusarium oxysporum Fo5176	1	64	63	12679	TRUE	0.00496885
Supercontig_1.3876	Fusarium oxysporum Fo5176	11501	11595	94	11779	TRUE	0.0079803
Supercontig_1.1971	Fusarium oxysporum Fo5176	11370	11464	94	11626	TRUE	0.00808533
Supercontig_1.1637	Fusarium oxysporum Fo5176	1	83	82	10319	TRUE	0.00794651
Supercontig_1.385	Fusarium oxysporum Fo5176	51	143	92	10097	TRUE	0.00911162
Supercontig_1.3662	Fusarium oxysporum Fo5176	1	139	138	9746	TRUE	0.0141597
Supercontig_1.3950	Fusarium oxysporum Fo5176	1	251	250	9725	TRUE	0.0257069
Supercontig_1.1960	Fusarium oxysporum Fo5176	8797	8889	92	8958	TRUE	0.0102701
Supercontig_1.5126	Fusarium oxysporum Fo5176	189	283	94	8707	TRUE	0.0107959
Supercontig_1.1822	Fusarium oxysporum Fo5176	8264	8474	210	8474	TRUE	0.0247817
Supercontig_1.3422	Fusarium oxysporum Fo5176	200	295	95	8387	TRUE	0.0113271
Supercontig_1.3874	Fusarium oxysporum Fo5176	132	226	94	8197	TRUE	0.0114676
Supercontig_1.2692	Fusarium oxysporum Fo5176	7835	8180	345	8180	TRUE	0.042176
Supercontig_1.3921	Fusarium oxysporum Fo5176	1	160	159	7981	TRUE	0.0199223
Supercontig_1.7099	Fusarium oxysporum Fo5176	7658	7718	60	7747	TRUE	0.00774493
Supercontig_1.3483	Fusarium oxysporum Fo5176	236	328	92	7384	TRUE	0.0124594
Supercontig_1.2569	Fusarium oxysporum Fo5176	7044	7140	96	7162	TRUE	0.0134041
Supercontig_1.3952	Fusarium oxysporum Fo5176	1	83	82	7096	TRUE	0.0115558
Supercontig_1.1299	Fusarium oxysporum Fo5176	6680	6776	96	6936	TRUE	0.0138408
Supercontig_1.2972	Fusarium oxysporum Fo5176	1	258	257	6755	TRUE	0.0380459
Supercontig_1.1598	Fusarium oxysporum Fo5176	230	322	92	6436	TRUE	0.0142946
Supercontig_1.3054	Fusarium oxysporum Fo5176	1	53	52	6024	TRUE	0.00863214
Supercontig_1.2113	Fusarium oxysporum Fo5176	172	267	95	5792	TRUE	0.0164019
Supercontig_1.51	Fusarium oxysporum Fo5176	9	101	92	5767	TRUE	0.0159528
Supercontig_1.3909	Fusarium oxysporum Fo5176	5425	5656	231	5664	TRUE	0.0407839
Supercontig_1.2973	Fusarium oxysporum Fo5176	5170	5490	320	5491	TRUE	0.0582772
Supercontig_1.2181	Fusarium oxysporum Fo5176	5229	5293	64	5293	TRUE	0.0120914
Supercontig_1.5815	Fusarium oxysporum Fo5176	82	129	47	5178	TRUE	0.00907686
Supercontig_1.3887	Fusarium oxysporum Fo5176	195	289	94	5124	TRUE	0.018345
Supercontig_1.145	Fusarium oxysporum Fo5176	148	240	92	4974	TRUE	0.0184962
Supercontig_1.2561	Fusarium oxysporum Fo5176	1	257	256	4311	TRUE	0.059383
Supercontig_1.125	Fusarium oxysporum Fo5176	3811	4113	302	4113	TRUE	0.0734257
Supercontig_1.250	Fusarium oxysporum Fo5176	3829	3923	94	4110	TRUE	0.022871
Supercontig_1.323	Fusarium oxysporum Fo5176	197	291	94	4066	TRUE	0.0231185
Supercontig_1.3710	Fusarium oxysporum Fo5176	231	323	92	4045	TRUE	0.0227441
Supercontig_1.3107	Fusarium oxysporum Fo5176	3446	3540	94	3723	TRUE	0.0252485
Supercontig_1.2269	Fusarium oxysporum Fo5176	3414	3508	94	3711	TRUE	0.0253301
Supercontig_1.609	Fusarium oxysporum Fo5176	3043	3637	594	3638	TRUE	0.163277
Supercontig_1.949	Fusarium oxysporum Fo5176	3379	3471	92	3632	TRUE	0.0253304
Supercontig_1.648	Fusarium oxysporum Fo5176	1	342	341	3504	TRUE	0.0973174
Supercontig_1.499	Fusarium oxysporum Fo5176	21	115	94	3458	TRUE	0.0271833
Supercontig_1.3751	Fusarium oxysporum Fo5176	1	295	294	3402	TRUE	0.0864198
Supercontig_1.1020	Fusarium oxysporum Fo5176	2994	3088	94	3373	TRUE	0.0278684
Supercontig_1.1020	Fusarium oxysporum Fo5176	3166	3373	207	3373	TRUE	0.0613697
Supercontig_1.3257	Fusarium oxysporum Fo5176	3062	3157	95	3351	TRUE	0.0283497
Supercontig_1.3805	Fusarium oxysporum Fo5176	122	217	95	3327	TRUE	0.0285543
Supercontig_1.1731	Fusarium oxysporum Fo5176	21	115	94	3234	TRUE	0.0290662
Supercontig_1.3044	Fusarium oxysporum Fo5176	2750	3070	320	3070	TRUE	0.104235
Supercontig_1.124	Fusarium oxysporum Fo5176	2870	2961	91	3069	TRUE	0.0296514
Supercontig_1.2813	Fusarium oxysporum Fo5176	2862	2948	86	3051	TRUE	0.0281875
Supercontig_1.1050	Fusarium oxysporum Fo5176	2674	2956	282	2961	TRUE	0.0952381
Supercontig_1.2681	Fusarium oxysporum Fo5176	2539	2791	252	2791	TRUE	0.0902902
Supercontig_1.3775	Fusarium oxysporum Fo5176	1	252	251	2779	TRUE	0.0903203
Supercontig_1.5123	Fusarium oxysporum Fo5176	3	255	252	2755	TRUE	0.0914701
Supercontig_1.1082	Fusarium oxysporum Fo5176	2447	2729	282	2745	TRUE	0.102732
Supercontig_1.3929	Fusarium oxysporum Fo5176	1	161	160	2578	TRUE	0.0620636
Supercontig_1.3835	Fusarium oxysporum Fo5176	1	166	165	2578	TRUE	0.0640031
Supercontig_1.977	Fusarium oxysporum Fo5176	2397	2483	86	2535	TRUE	0.033925
Supercontig_1.3926	Fusarium oxysporum Fo5176	2078	2415	337	2415	TRUE	0.139545
Supercontig_1.3802	Fusarium oxysporum Fo5176	2161	2406	245	2406	TRUE	0.101829
Supercontig_1.2369	Fusarium oxysporum Fo5176	1	173	172	2245	TRUE	0.0766147
Supercontig_1.2581	Fusarium oxysporum Fo5176	72	166	94	2090	TRUE	0.0449761
Supercontig_1.2548	Fusarium oxysporum Fo5176	110	202	92	2051	TRUE	0.0448562
Supercontig_1.3946	Fusarium oxysporum Fo5176	230	322	92	2033	TRUE	0.0452533
Supercontig_1.3946	Fusarium oxysporum Fo5176	1765	1859	94	2033	TRUE	0.0462371
Supercontig_1.1896	Fusarium oxysporum Fo5176	1	96	95	2021	TRUE	0.0470064
Supercontig_1.2793	Fusarium oxysporum Fo5176	182	274	92	2015	TRUE	0.0456576
Supercontig_1.1419	Fusarium oxysporum Fo5176	1905	1969	64	1969	TRUE	0.0325038
Supercontig_1.3292	Fusarium oxysporum Fo5176	1682	1773	91	1877	TRUE	0.0484816
Supercontig_1.4055	Fusarium oxysporum Fo5176	1560	1654	94	1848	TRUE	0.0508658
Supercontig_1.2111	Fusarium oxysporum Fo5176	1	192	191	1840	TRUE	0.103804
Supercontig_1.1307	Fusarium oxysporum Fo5176	156	289	133	1833	TRUE	0.0725586
Supercontig_1.1115	Fusarium oxysporum Fo5176	1385	1479	94	1652	TRUE	0.0569007
Supercontig_1.1571	Fusarium oxysporum Fo5176	164	256	92	1629	TRUE	0.0564764
Supercontig_1.3268	Fusarium oxysporum Fo5176	1342	1434	92	1615	TRUE	0.0569659
Supercontig_1.611	Fusarium oxysporum Fo5176	1	263	262	1595	TRUE	0.164263
Supercontig_1.1807	Fusarium oxysporum Fo5176	1383	1475	92	1581	TRUE	0.058191
Supercontig_1.708	Fusarium oxysporum Fo5176	1	289	288	1531	TRUE	0.188112
Supercontig_1.3566	Fusarium oxysporum Fo5176	1331	1423	92	1523	TRUE	0.0604071
Supercontig_1.3658	Fusarium oxysporum Fo5176	1	369	368	1434	TRUE	0.256625
Supercontig_1.3930	Fusarium oxysporum Fo5176	1	236	235	1403	TRUE	0.167498
Supercontig_1.1423	Fusarium oxysporum Fo5176	613	964	351	1351	TRUE	0.259808
Supercontig_1.607	Fusarium oxysporum Fo5176	1	1327	1326	1327	TRUE	0.999246
Supercontig_1.384	Fusarium oxysporum Fo5176	108	207	99	1321	TRUE	0.0749432
Supercontig_1.1837	Fusarium oxysporum Fo5176	1133	1219	86	1265	TRUE	0.0679842
Supercontig_1.821	Fusarium oxysporum Fo5176	974	1068	94	1243	TRUE	0.0756235
Supercontig_1.1834	Fusarium oxysporum Fo5176	931	1025	94	1206	TRUE	0.0779436
Supercontig_1.263	Fusarium oxysporum Fo5176	1086	1124	38	1205	TRUE	0.0315353
Supercontig_1.3461	Fusarium oxysporum Fo5176	1117	1185	68	1190	TRUE	0.0571429
Supercontig_1.1391	Fusarium oxysporum Fo5176	950	1035	85	1149	TRUE	0.0739774
Supercontig_1.586	Fusarium oxysporum Fo5176	820	1127	307	1133	TRUE	0.270962
Supercontig_1.3274	Fusarium oxysporum Fo5176	1	145	144	1076	TRUE	0.133829
Supercontig_1.2729	Fusarium oxysporum Fo5176	952	1038	86	1055	TRUE	0.0815166
Supercontig_1.2110	Fusarium oxysporum Fo5176	66	161	95	1030	TRUE	0.092233
Supercontig_1.3722	Fusarium oxysporum Fo5176	179	273	94	1009	TRUE	0.0931615
Supercontig_1.1493	Fusarium oxysporum Fo5176	63	154	91	997	TRUE	0.0912738
Supercontig_1.3829	Fusarium oxysporum Fo5176	641	961	320	961	TRUE	0.332986
Supercontig_1.2779	Fusarium oxysporum Fo5176	1	218	217	958	TRUE	0.226514
Supercontig_1.3989	Fusarium oxysporum Fo5176	652	744	92	927	TRUE	0.0992449
Supercontig_1.608	Fusarium oxysporum Fo5176	1	917	916	917	TRUE	0.998909	1
Supercontig_1.3981	Fusarium oxysporum Fo5176	683	914	231	915	TRUE	0.252459
Supercontig_1.1567	Fusarium oxysporum Fo5176	582	684	102	878	TRUE	0.116173
Supercontig_1.418	Fusarium oxysporum Fo5176	205	297	92	876	TRUE	0.105023
Supercontig_1.2336	Fusarium oxysporum Fo5176	741	837	96	861	TRUE	0.111498
Supercontig_1.3377	Fusarium oxysporum Fo5176	1	818	817	818	TRUE	0.998778	2
Supercontig_1.3908	Fusarium oxysporum Fo5176	514	608	94	803	TRUE	0.117061
Supercontig_1.5158	Fusarium oxysporum Fo5176	1	325	324	787	TRUE	0.41169
Supercontig_1.3315	Fusarium oxysporum Fo5176	1	121	120	758	TRUE	0.158311
Supercontig_1.1590	Fusarium oxysporum Fo5176	1	704	703	705	TRUE	0.997163	3
Supercontig_1.605	Fusarium oxysporum Fo5176	124	216	92	704	TRUE	0.130682
Supercontig_1.3803	Fusarium oxysporum Fo5176	396	490	94	668	TRUE	0.140719
Supercontig_1.3992	Fusarium oxysporum Fo5176	400	492	92	629	TRUE	0.146264
Supercontig_1.3269	Fusarium oxysporum Fo5176	230	322	92	626	TRUE	0.146965
Supercontig_1.3269	Fusarium oxysporum Fo5176	400	626	226	626	TRUE	0.361022
Supercontig_1.3699	Fusarium oxysporum Fo5176	333	615	282	624	TRUE	0.451923
Supercontig_1.4664	Fusarium oxysporum Fo5176	467	553	86	592	TRUE	0.14527
Supercontig_1.2059	Fusarium oxysporum Fo5176	55	149	94	582	TRUE	0.161512
Supercontig_1.3910	Fusarium oxysporum Fo5176	272	366	94	582	TRUE	0.161512
Supercontig_1.3003	Fusarium oxysporum Fo5176	324	418	94	580	TRUE	0.162069
Supercontig_1.3967	Fusarium oxysporum Fo5176	297	391	94	560	TRUE	0.167857
Supercontig_1.3530	Fusarium oxysporum Fo5176	1	552	551	552	TRUE	0.998188	4
Supercontig_1.3773	Fusarium oxysporum Fo5176	163	255	92	541	TRUE	0.170055
Supercontig_1.3712	Fusarium oxysporum Fo5176	115	207	92	518	TRUE	0.177606
Supercontig_1.978	Fusarium oxysporum Fo5176	127	228	101	517	TRUE	0.195358
Supercontig_1.1195	Fusarium oxysporum Fo5176	356	442	86	495	TRUE	0.173737
Supercontig_1.3024	Fusarium oxysporum Fo5176	116	210	94	488	TRUE	0.192623
Supercontig_1.2389	Fusarium oxysporum Fo5176	1	146	145	484	TRUE	0.299587
Supercontig_1.4025	Fusarium oxysporum Fo5176	300	395	95	478	TRUE	0.198745
Supercontig_1.3971	Fusarium oxysporum Fo5176	153	247	94	473	TRUE	0.198732
Supercontig_1.117	Fusarium oxysporum Fo5176	1	35	34	459	TRUE	0.0740741
Supercontig_1.3004	Fusarium oxysporum Fo5176	78	458	380	458	TRUE	0.829694
Supercontig_1.4001	Fusarium oxysporum Fo5176	312	398	86	447	TRUE	0.192394
Supercontig_1.3376	Fusarium oxysporum Fo5176	151	245	94	435	TRUE	0.216092
Supercontig_1.4479	Fusarium oxysporum Fo5176	285	379	94	431	TRUE	0.218097
Supercontig_1.610	Fusarium oxysporum Fo5176	1	413	412	413	TRUE	0.997579	5
Supercontig_1.4368	Fusarium oxysporum Fo5176	281	375	94	398	TRUE	0.236181
Supercontig_1.3637	Fusarium oxysporum Fo5176	68	164	96	389	TRUE	0.246787
Supercontig_1.48	Fusarium oxysporum Fo5176	198	290	92	389	TRUE	0.236504
Supercontig_1.3611	Fusarium oxysporum Fo5176	73	165	92	377	TRUE	0.244032
Supercontig_1.5661	Fusarium oxysporum Fo5176	1	364	363	364	TRUE	0.997253	6
Supercontig_1.2170	Fusarium oxysporum Fo5176	116	364	248	364	TRUE	0.681319
Supercontig_1.3157	Fusarium oxysporum Fo5176	1	356	355	356	TRUE	0.997191	7
Supercontig_1.2090	Fusarium oxysporum Fo5176	1	93	92	355	TRUE	0.259155
Supercontig_1.4645	Fusarium oxysporum Fo5176	1	347	346	354	TRUE	0.977401	8
Supercontig_1.5198	Fusarium oxysporum Fo5176	1	353	352	353	TRUE	0.997167	9
Supercontig_1.2121	Fusarium oxysporum Fo5176	93	353	260	353	TRUE	0.736544
Supercontig_1.614	Fusarium oxysporum Fo5176	1	349	348	349	TRUE	0.997135	10
Supercontig_1.2762	Fusarium oxysporum Fo5176	99	348	249	349	TRUE	0.713467
Supercontig_1.990	Fusarium oxysporum Fo5176	2	54	52	348	TRUE	0.149425
Supercontig_1.3200	Fusarium oxysporum Fo5176	21	114	93	347	TRUE	0.268012
Supercontig_1.2627	Fusarium oxysporum Fo5176	1	344	343	346	TRUE	0.991329	11
Supercontig_1.3983	Fusarium oxysporum Fo5176	6	344	338	344	TRUE	0.982558	12
Supercontig_1.3828	Fusarium oxysporum Fo5176	16	110	94	334	TRUE	0.281437
Supercontig_1.4100	Fusarium oxysporum Fo5176	1	333	332	333	TRUE	0.996997	13
Supercontig_1.3809	Fusarium oxysporum Fo5176	1	330	329	331	TRUE	0.993958	14
Supercontig_1.3698	Fusarium oxysporum Fo5176	5	325	320	326	TRUE	0.981595	15
Supercontig_1.3648	Fusarium oxysporum Fo5176	1	325	324	325	TRUE	0.996923	16
Supercontig_1.1053	Fusarium oxysporum Fo5176	141	233	92	325	TRUE	0.283077
Supercontig_1.3104	Fusarium oxysporum Fo5176	1	92	91	321	TRUE	0.283489
Supercontig_1.3531	Fusarium oxysporum Fo5176	134	321	187	321	TRUE	0.582555
Supercontig_1.3812	Fusarium oxysporum Fo5176	1	316	315	316	TRUE	0.996835	17
Supercontig_1.4064	Fusarium oxysporum Fo5176	1	308	307	313	TRUE	0.980831	18
Supercontig_1.2918	Fusarium oxysporum Fo5176	224	313	89	313	TRUE	0.284345
Supercontig_1.196	Fusarium oxysporum Fo5176	19	301	282	311	TRUE	0.906752	19
Supercontig_1.3007	Fusarium oxysporum Fo5176	220	309	89	309	TRUE	0.288026
Supercontig_1.3393	Fusarium oxysporum Fo5176	217	308	91	308	TRUE	0.295455
Supercontig_1.1260	Fusarium oxysporum Fo5176	6	307	301	307	TRUE	0.980456	20
Supercontig_1.992	Fusarium oxysporum Fo5176	1	304	303	304	TRUE	0.996711	21
Supercontig_1.1129	Fusarium oxysporum Fo5176	1	302	301	302	TRUE	0.996689	22
Supercontig_1.2341	Fusarium oxysporum Fo5176	16	110	94	299	TRUE	0.314381
Supercontig_1.2616	Fusarium oxysporum Fo5176	1	90	89	298	TRUE	0.298658
Supercontig_1.491	Fusarium oxysporum Fo5176	34	295	261	297	TRUE	0.878788	23
Supercontig_1.4115	Fusarium oxysporum Fo5176	1	295	294	295	TRUE	0.99661	24
Supercontig_1.3770	Fusarium oxysporum Fo5176	1	294	293	294	TRUE	0.996599	25
Supercontig_1.2965	Fusarium oxysporum Fo5176	18	283	265	291	TRUE	0.910653	26
Supercontig_1.1160	Fusarium oxysporum Fo5176	1	90	89	289	TRUE	0.307958
Supercontig_1.1994	Fusarium oxysporum Fo5176	3	97	94	289	TRUE	0.32526
Supercontig_1.3475	Fusarium oxysporum Fo5176	197	286	89	286	TRUE	0.311189
Supercontig_1.2725	Fusarium oxysporum Fo5176	16	111	95	285	TRUE	0.333333
Supercontig_1.2869	Fusarium oxysporum Fo5176	188	282	94	284	TRUE	0.330986
Supercontig_1.3674	Fusarium oxysporum Fo5176	20	112	92	283	TRUE	0.325088
Supercontig_1.3996	Fusarium oxysporum Fo5176	1	280	279	280	TRUE	0.996429	27
Supercontig_1.3963	Fusarium oxysporum Fo5176	8	279	271	279	TRUE	0.971326	28
Supercontig_1.2949	Fusarium oxysporum Fo5176	3	95	92	277	TRUE	0.33213
Supercontig_1.3811	Fusarium oxysporum Fo5176	38	130	92	265	TRUE	0.34717
Supercontig_1.3949	Fusarium oxysporum Fo5176	155	256	101	261	TRUE	0.386973
Supercontig_1.506	Fusarium oxysporum Fo5176	163	257	94	260	TRUE	0.361538
Supercontig_1.3947	Fusarium oxysporum Fo5176	146	240	94	258	TRUE	0.364341
Supercontig_1.2427	Fusarium oxysporum Fo5176	165	254	89	254	TRUE	0.350394
Supercontig_1.3991	Fusarium oxysporum Fo5176	155	246	91	251	TRUE	0.36255
Supercontig_1.2124	Fusarium oxysporum Fo5176	113	249	136	249	TRUE	0.546185
Supercontig_1.3375	Fusarium oxysporum Fo5176	157	246	89	246	TRUE	0.361789
Supercontig_1.5241	Fusarium oxysporum Fo5176	1	92	91	216	TRUE	0.421296
Supercontig_1.3233	Fusarium oxysporum Fo5176	1	90	89	209	TRUE	0.425837
Supercontig_1.2452	Fusarium oxysporum Fo5176	1	206	205	206	TRUE	0.995146	29
Supercontig_1.4870	Fusarium oxysporum Fo5176	1	192	191	201	TRUE	0.950249	30
Supercontig_1.9084	Fusarium oxysporum Fo5176	1	197	196	199	TRUE	0.984925	31
Supercontig_1.3768	Fusarium oxysporum Fo5176	1	192	191	192	TRUE	0.994792	32
Supercontig_1.4366	Fusarium oxysporum Fo5176	1	188	187	188	TRUE	0.994681	33
Supercontig_1.1360	Fusarium oxysporum Fo5176	1	92	91	181	TRUE	0.502762
Supercontig_1.8880	Fusarium oxysporum Fo5176	145	181	36	181	TRUE	0.198895
Supercontig_1.1981	Fusarium oxysporum Fo5176	1	172	171	172	TRUE	0.994186	34
Supercontig_1.8883	Fusarium oxysporum Fo5176	4	90	86	167	TRUE	0.51497
Supercontig_1.1911	Fusarium oxysporum Fo5176	26	121	95	167	TRUE	0.568862
Supercontig_1.7443	Fusarium oxysporum Fo5176	88	142	54	142	TRUE	0.380282
Supercontig_1.6846	Fusarium oxysporum Fo5176	1	134	133	134	TRUE	0.992537	35
Supercontig_1.3948	Fusarium oxysporum Fo5176	1	92	91	129	TRUE	0.705426
Supercontig_1.2951	Fusarium oxysporum Fo5176	1	82	81	127	TRUE	0.637795
Supercontig_1.4044	Fusarium oxysporum Fo5176	1	90	89	126	TRUE	0.706349
Supercontig_1.2759	Fusarium oxysporum Fo5176	2	123	121	123	TRUE	0.98374	36
Supercontig_1.5323	Fusarium oxysporum Fo5176	1	93	92	121	TRUE	0.760331	37
Supercontig_1.5660	Fusarium oxysporum Fo5176	19	120	101	121	TRUE	0.834711	38
Supercontig_1.7506	Fusarium oxysporum Fo5176	1	110	109	110	TRUE	0.990909	39
Supercontig_1.275	Fusarium oxysporum Fo5176	1	2202	2201	2202	TRUE	0.999546	40
Supercontig_1.356	Fusarium oxysporum Fo5176	3	622	619	1474	TRUE	0.419946
Supercontig_1.71	Fusarium oxysporum f. sp. vasinfectum	97	189	92	150345	TRUE	0.000611926
Supercontig_1.87	Fusarium oxysporum f. sp. vasinfectum	106206	106419	213	106602	TRUE	0.00199809
Supercontig_1.203	Fusarium oxysporum f. sp. vasinfectum	504	790	286	32220	FALSE	0.00887647
Supercontig_1.212	Fusarium oxysporum f. sp. vasinfectum	18225	18272	47	31686	FALSE	0.0014833
Supercontig_1.223	Fusarium oxysporum f. sp. vasinfectum	27459	27821	362	27821	TRUE	0.0130118
Supercontig_1.241	Fusarium oxysporum f. sp. vasinfectum	24601	24796	195	24796	TRUE	0.00786417
Supercontig_1.243	Fusarium oxysporum f. sp. vasinfectum	1	188	187	24688	TRUE	0.00757453
Supercontig_1.264	Fusarium oxysporum f. sp. vasinfectum	1827	1910	83	22170	TRUE	0.0037438
Supercontig_1.277	Fusarium oxysporum f. sp. vasinfectum	3492	4447	955	20702	FALSE	0.0461308
Supercontig_1.304	Fusarium oxysporum f. sp. vasinfectum	7005	7223	218	16980	FALSE	0.0128386
Supercontig_1.314	Fusarium oxysporum f. sp. vasinfectum	11023	11060	37	16271	FALSE	0.00227398
Supercontig_1.410	Fusarium oxysporum f. sp. vasinfectum	9826	10278	452	10462	TRUE	0.043204
Supercontig_1.425	Fusarium oxysporum f. sp. vasinfectum	4391	4485	94	9736	FALSE	0.00965489
Supercontig_1.425	Fusarium oxysporum f. sp. vasinfectum	4511	4695	184	9736	FALSE	0.0188989
Supercontig_1.425	Fusarium oxysporum f. sp. vasinfectum	7465	7664	199	9736	FALSE	0.0204396
Supercontig_1.428	Fusarium oxysporum f. sp. vasinfectum	96	194	98	9703	TRUE	0.0101
Supercontig_1.496	Fusarium oxysporum f. sp. vasinfectum	93	187	94	7062	TRUE	0.0133107
Supercontig_1.498	Fusarium oxysporum f. sp. vasinfectum	9	47	38	6981	TRUE	0.00544335
Supercontig_1.513	Fusarium oxysporum f. sp. vasinfectum	6498	6578	80	6578	TRUE	0.0121618
Supercontig_1.574	Fusarium oxysporum f. sp. vasinfectum	5115	5207	92	5207	TRUE	0.0176685
Supercontig_1.595	Fusarium oxysporum f. sp. vasinfectum	4612	4708	96	4710	TRUE	0.0203822
Supercontig_1.631	Fusarium oxysporum f. sp. vasinfectum	1	93	92	4146	TRUE	0.0221901
Supercontig_1.633	Fusarium oxysporum f. sp. vasinfectum	1	189	188	4065	TRUE	0.0462485
Supercontig_1.798	Fusarium oxysporum f. sp. vasinfectum	1830	2086	256	2086	TRUE	0.122723
Supercontig_1.827	Fusarium oxysporum f. sp. vasinfectum	1835	1921	86	1925	TRUE	0.0446753
Supercontig_1.871	Fusarium oxysporum f. sp. vasinfectum	1	91	90	1673	TRUE	0.0537956
Supercontig_2.9	Fusarium oxysporum f.sp. lycopersici Fo4287	463053	463719	666	2375755	FALSE	0.000280332
Supercontig_2.22	Fusarium oxysporum f.sp. lycopersici Fo4287	557039	562498	5459	1030612	FALSE	0.00529685
Supercontig_2.22	Fusarium oxysporum f.sp. lycopersici Fo4287	642210	643368	1158	1030612	FALSE	0.0011236
Supercontig_2.33	Fusarium oxysporum f.sp. lycopersici Fo4287	76006	76157	151	559003	FALSE	0.000270124
Supercontig_2.42	Fusarium oxysporum f.sp. lycopersici Fo4287	33667	39002	5335	224840	FALSE	0.023728
Supercontig_2.42	Fusarium oxysporum f.sp. lycopersici Fo4287	77684	82539	4855	224840	FALSE	0.0215931
Supercontig_2.47	Fusarium oxysporum f.sp. lycopersici Fo4287	41873	42195	322	178137	FALSE	0.0018076
Supercontig_2.47	Fusarium oxysporum f.sp. lycopersici Fo4287	85053	85854	801	178137	FALSE	0.00449654
Supercontig_1.193	Fusarium oxysporum f. sp. melonis 26406	1	396	395	15881	TRUE	0.0248725
Supercontig_1.272	Fusarium oxysporum f. sp. melonis 26406	7933	8705	772	9945	TRUE	0.0776269
Supercontig_1.634	Fusarium oxysporum f. sp. melonis 26406	761	1088	327	2542	FALSE	0.128639
Supercontig_1.680	Fusarium oxysporum f. sp. melonis 26406	3	2353	2350	2353	TRUE	0.998725	41
Supercontig_1.929	Fusarium oxysporum f. sp. melonis 26406	1	2279	2278	2279	TRUE	0.999561	42
Supercontig_1.814	Fusarium oxysporum f. sp. melonis 26406	89	1828	1739	1828	TRUE	0.951313
Supercontig_1.921	Fusarium oxysporum f. sp. melonis 26406	1	1439	1438	1439	TRUE	0.999305	43
Supercontig_1.921	Fusarium oxysporum f. sp. melonis 26406	728	816	88	1439	FALSE	0.0611536
Supercontig_1.921	Fusarium oxysporum f. sp. melonis 26406	865	957	92	1439	TRUE	0.0639333
Supercontig_1.20	Fusarium oxysporum Fo47	291731	291765	34	349097	FALSE	9.73941e-05
Supercontig_1.75	Fusarium oxysporum NRRL 32931	1	3259	3258	3259	TRUE	0.999693	44
Supercontig_1.76	Fusarium oxysporum NRRL 32931	1	3159	3158	3159	TRUE	0.999683	45
Supercontig_1.80	Fusarium oxysporum f. sp. pisi HDV247	31045	31794	749	71429	FALSE	0.0104859
Supercontig_1.93	Fusarium oxysporum f. sp. pisi HDV247	13310	14879	1569	60415	FALSE	0.0259704
Supercontig_1.93	Fusarium oxysporum f. sp. pisi HDV247	15990	16656	666	60415	TRUE	0.0110238
Supercontig_1.121	Fusarium oxysporum f. sp. pisi HDV247	20972	21066	94	50302	TRUE	0.00186871
Supercontig_1.121	Fusarium oxysporum f. sp. pisi HDV247	21284	21609	325	50302	FALSE	0.00646098
Supercontig_1.121	Fusarium oxysporum f. sp. pisi HDV247	26465	26707	242	50302	FALSE	0.00481094
Supercontig_1.118	Fusarium oxysporum f. sp. pisi HDV247	24012	24085	73	47786	FALSE	0.00152764
Supercontig_1.165	Fusarium oxysporum f. sp. pisi HDV247	18701	18775	74	35739	TRUE	0.00207057
Supercontig_1.180	Fusarium oxysporum f. sp. pisi HDV247	25828	26022	194	26022	TRUE	0.00745523
Supercontig_1.194	Fusarium oxysporum f. sp. pisi HDV247	1	303	302	23469	TRUE	0.012868
Supercontig_1.213	Fusarium oxysporum f. sp. pisi HDV247	13363	13397	34	20150	FALSE	0.00168734
Supercontig_1.244	Fusarium oxysporum f. sp. pisi HDV247	475	554	79	13425	TRUE	0.00588454
Supercontig_1.257	Fusarium oxysporum f. sp. pisi HDV247	10200	11091	891	11091	TRUE	0.0803354
Supercontig_1.278	Fusarium oxysporum f. sp. pisi HDV247	806	1604	798	9460	FALSE	0.0843552
Supercontig_1.296	Fusarium oxysporum f. sp. pisi HDV247	7128	8019	891	8019	TRUE	0.111111
Supercontig_1.319	Fusarium oxysporum f. sp. pisi HDV247	4144	4488	344	6641	FALSE	0.0517994
Supercontig_1.356	Fusarium oxysporum f. sp. pisi HDV247	4637	4730	93	4730	TRUE	0.0196617
Supercontig_1.362	Fusarium oxysporum f. sp. pisi HDV247	205	4337	4132	4337	TRUE	0.952732
Supercontig_1.404	Fusarium oxysporum f. sp. pisi HDV247	1	2699	2698	2892	TRUE	0.932918
Supercontig_1.448	Fusarium oxysporum f. sp. pisi HDV247	1	1664	1663	1664	TRUE	0.999399	46
Supercontig_1.453	Fusarium oxysporum f. sp. pisi HDV247	1440	1588	148	1588	TRUE	0.093199
Supercontig_1.403	Fusarium oxysporum f.sp. cubense II5	1	1096	1095	1096	TRUE	0.999088	47
Supercontig_1.76	Fusarium oxysporum f. sp. lycopersici MN25	35570	36295	725	50401	FALSE	0.0143846
Supercontig_1.170	Fusarium oxysporum f. sp. lycopersici MN25	5696	10263	4567	11956	TRUE	0.381984
Supercontig_1.170	Fusarium oxysporum f. sp. lycopersici MN25	10364	11030	666	11956	TRUE	0.0557042
Supercontig_1.367	Fusarium oxysporum f. sp. lycopersici MN25	1	1251	1250	1251	TRUE	0.999201	48
Supercontig_1.2	Fusarium oxysporum f. sp. conglutinans PHW808	1	96	95	886117	TRUE	0.000107209
Supercontig_1.4	Fusarium oxysporum f. sp. conglutinans PHW808	736479	736518	39	736518	TRUE	5.29519e-05
Supercontig_1.5	Fusarium oxysporum f. sp. conglutinans PHW808	1	110	109	700350	TRUE	0.000155636
Supercontig_1.8	Fusarium oxysporum f. sp. conglutinans PHW808	646598	646744	146	646771	TRUE	0.000225737
Supercontig_1.10	Fusarium oxysporum f. sp. conglutinans PHW808	41	185	144	606242	TRUE	0.000237529
Supercontig_1.11	Fusarium oxysporum f. sp. conglutinans PHW808	1	131	130	603516	TRUE	0.000215404
Supercontig_1.14	Fusarium oxysporum f. sp. conglutinans PHW808	560572	560604	32	560604	TRUE	5.70813e-05
Supercontig_1.17	Fusarium oxysporum f. sp. conglutinans PHW808	483862	484008	146	484017	TRUE	0.000301642
Supercontig_1.21	Fusarium oxysporum f. sp. conglutinans PHW808	405486	405572	86	405590	TRUE	0.000212037
Supercontig_1.24	Fusarium oxysporum f. sp. conglutinans PHW808	400756	400903	147	400944	TRUE	0.000366635
Supercontig_1.25	Fusarium oxysporum f. sp. conglutinans PHW808	1	99	98	373154	TRUE	0.000262626
Supercontig_1.38	Fusarium oxysporum f. sp. conglutinans PHW808	275259	275327	68	275329	TRUE	0.000246977
Supercontig_1.45	Fusarium oxysporum f. sp. conglutinans PHW808	1	33	32	247184	TRUE	0.000129458
Supercontig_1.47	Fusarium oxysporum f. sp. conglutinans PHW808	242533	242677	144	242711	TRUE	0.000593298
Supercontig_1.52	Fusarium oxysporum f. sp. conglutinans PHW808	226110	226175	65	226175	TRUE	0.000287388
Supercontig_1.55	Fusarium oxysporum f. sp. conglutinans PHW808	209147	209233	86	209251	TRUE	0.00041099
Supercontig_1.56	Fusarium oxysporum f. sp. conglutinans PHW808	1	120	119	205583	TRUE	0.000578842
Supercontig_1.58	Fusarium oxysporum f. sp. conglutinans PHW808	1	33	32	205027	TRUE	0.000156077
Supercontig_1.58	Fusarium oxysporum f. sp. conglutinans PHW808	204897	205027	130	205027	TRUE	0.000634063
Supercontig_1.60	Fusarium oxysporum f. sp. conglutinans PHW808	1	105	104	191139	TRUE	0.000544107
Supercontig_1.62	Fusarium oxysporum f. sp. conglutinans PHW808	189213	189363	150	189418	TRUE	0.000791899
Supercontig_1.67	Fusarium oxysporum f. sp. conglutinans PHW808	178077	178163	86	178218	TRUE	0.000482555
Supercontig_1.70	Fusarium oxysporum f. sp. conglutinans PHW808	40	184	144	174437	TRUE	0.000825513
Supercontig_1.68	Fusarium oxysporum f. sp. conglutinans PHW808	173727	173813	86	173820	TRUE	0.000494765
Supercontig_1.71	Fusarium oxysporum f. sp. conglutinans PHW808	1	106	105	173619	TRUE	0.000604773
Supercontig_1.72	Fusarium oxysporum f. sp. conglutinans PHW808	40	186	146	172119	TRUE	0.00084825
Supercontig_1.75	Fusarium oxysporum f. sp. conglutinans PHW808	168292	168328	36	168328	TRUE	0.000213868
Supercontig_1.78	Fusarium oxysporum f. sp. conglutinans PHW808	161109	161195	86	161291	TRUE	0.000533198
Supercontig_1.82	Fusarium oxysporum f. sp. conglutinans PHW808	61	205	144	149653	TRUE	0.000962226
Supercontig_1.84	Fusarium oxysporum f. sp. conglutinans PHW808	1	97	96	148196	TRUE	0.000647791
Supercontig_1.87	Fusarium oxysporum f. sp. conglutinans PHW808	1	81	80	142170	TRUE	0.000562707
Supercontig_1.87	Fusarium oxysporum f. sp. conglutinans PHW808	142089	142157	68	142170	TRUE	0.000478301
Supercontig_1.95	Fusarium oxysporum f. sp. conglutinans PHW808	135066	135152	86	135251	TRUE	0.000635855
Supercontig_1.93	Fusarium oxysporum f. sp. conglutinans PHW808	25	173	148	135176	TRUE	0.00109487
Supercontig_1.96	Fusarium oxysporum f. sp. conglutinans PHW808	1	93	92	132816	TRUE	0.000692688
Supercontig_1.96	Fusarium oxysporum f. sp. conglutinans PHW808	132738	132806	68	132816	TRUE	0.000511987
Supercontig_1.98	Fusarium oxysporum f. sp. conglutinans PHW808	130470	130556	86	130656	TRUE	0.000658217
Supercontig_1.103	Fusarium oxysporum f. sp. conglutinans PHW808	120840	120984	144	120990	TRUE	0.00119018
Supercontig_1.105	Fusarium oxysporum f. sp. conglutinans PHW808	1	102	101	116400	TRUE	0.000867698
Supercontig_1.106	Fusarium oxysporum f. sp. conglutinans PHW808	114985	115019	34	115019	TRUE	0.000295603
Supercontig_1.109	Fusarium oxysporum f. sp. conglutinans PHW808	114059	114209	150	114229	TRUE	0.00131315
Supercontig_1.118	Fusarium oxysporum f. sp. conglutinans PHW808	1	107	106	100957	TRUE	0.00104995
Supercontig_1.118	Fusarium oxysporum f. sp. conglutinans PHW808	100772	100918	146	100957	TRUE	0.00144616
Supercontig_1.122	Fusarium oxysporum f. sp. conglutinans PHW808	50	199	149	100628	TRUE	0.0014807
Supercontig_1.120	Fusarium oxysporum f. sp. conglutinans PHW808	1	42	41	100292	TRUE	0.000408806
Supercontig_1.119	Fusarium oxysporum f. sp. conglutinans PHW808	99909	99971	62	99971	TRUE	0.00062018
Supercontig_1.125	Fusarium oxysporum f. sp. conglutinans PHW808	1	80	79	95053	TRUE	0.000831115
Supercontig_1.126	Fusarium oxysporum f. sp. conglutinans PHW808	1	189	188	94709	TRUE	0.00198503
Supercontig_1.126	Fusarium oxysporum f. sp. conglutinans PHW808	94518	94670	152	94709	TRUE	0.00160492
Supercontig_1.127	Fusarium oxysporum f. sp. conglutinans PHW808	92097	92184	87	92203	TRUE	0.00094357
Supercontig_1.131	Fusarium oxysporum f. sp. conglutinans PHW808	86414	86500	86	86544	TRUE	0.000993714
Supercontig_1.132	Fusarium oxysporum f. sp. conglutinans PHW808	19	176	157	86146	TRUE	0.00182249
Supercontig_1.139	Fusarium oxysporum f. sp. conglutinans PHW808	79570	79656	86	79701	TRUE	0.00107903
Supercontig_1.140	Fusarium oxysporum f. sp. conglutinans PHW808	1	35	34	79451	TRUE	0.000427937
Supercontig_1.141	Fusarium oxysporum f. sp. conglutinans PHW808	39	185	146	78633	TRUE	0.00185673
Supercontig_1.144	Fusarium oxysporum f. sp. conglutinans PHW808	1	44	43	78159	TRUE	0.000550161
Supercontig_1.146	Fusarium oxysporum f. sp. conglutinans PHW808	77331	77417	86	77434	TRUE	0.00111062
Supercontig_1.142	Fusarium oxysporum f. sp. conglutinans PHW808	77158	77253	95	77319	TRUE	0.00122868
Supercontig_1.151	Fusarium oxysporum f. sp. conglutinans PHW808	76338	76370	32	76370	TRUE	0.000419013
Supercontig_1.147	Fusarium oxysporum f. sp. conglutinans PHW808	39	183	144	76269	TRUE	0.00188805
Supercontig_1.150	Fusarium oxysporum f. sp. conglutinans PHW808	1	187	186	75230	TRUE	0.00247242
Supercontig_1.152	Fusarium oxysporum f. sp. conglutinans PHW808	74166	74226	60	74226	TRUE	0.000808342
Supercontig_1.154	Fusarium oxysporum f. sp. conglutinans PHW808	72660	72810	150	72841	TRUE	0.00205928
Supercontig_1.156	Fusarium oxysporum f. sp. conglutinans PHW808	1	47	46	72031	TRUE	0.000638614
Supercontig_1.158	Fusarium oxysporum f. sp. conglutinans PHW808	51	194	143	71508	TRUE	0.00199978
Supercontig_1.159	Fusarium oxysporum f. sp. conglutinans PHW808	1	137	136	71205	TRUE	0.00190998
Supercontig_1.159	Fusarium oxysporum f. sp. conglutinans PHW808	71022	71168	146	71205	TRUE	0.00205042
Supercontig_1.161	Fusarium oxysporum f. sp. conglutinans PHW808	1	189	188	68685	TRUE	0.00273713
Supercontig_1.166	Fusarium oxysporum f. sp. conglutinans PHW808	1	193	192	65889	TRUE	0.00291399
Supercontig_1.167	Fusarium oxysporum f. sp. conglutinans PHW808	1	70	69	65757	TRUE	0.00104932
Supercontig_1.175	Fusarium oxysporum f. sp. conglutinans PHW808	1	102	101	61213	TRUE	0.00164998
Supercontig_1.176	Fusarium oxysporum f. sp. conglutinans PHW808	1	69	68	61187	TRUE	0.00111135
Supercontig_1.185	Fusarium oxysporum f. sp. conglutinans PHW808	45	197	152	57191	TRUE	0.00265776
Supercontig_1.184	Fusarium oxysporum f. sp. conglutinans PHW808	55134	55288	154	55299	TRUE	0.00278486
Supercontig_1.194	Fusarium oxysporum f. sp. conglutinans PHW808	49408	49554	146	49605	TRUE	0.00294325
Supercontig_1.195	Fusarium oxysporum f. sp. conglutinans PHW808	48446	48532	86	48625	TRUE	0.00176864
Supercontig_1.196	Fusarium oxysporum f. sp. conglutinans PHW808	48350	48436	86	48474	TRUE	0.00177415
Supercontig_1.197	Fusarium oxysporum f. sp. conglutinans PHW808	1	116	115	48353	TRUE	0.00237834
Supercontig_1.200	Fusarium oxysporum f. sp. conglutinans PHW808	46784	46870	86	46967	TRUE	0.00183107
Supercontig_1.204	Fusarium oxysporum f. sp. conglutinans PHW808	45229	45261	32	45261	TRUE	0.00070701
Supercontig_1.206	Fusarium oxysporum f. sp. conglutinans PHW808	1	54	53	44893	TRUE	0.00118058
Supercontig_1.208	Fusarium oxysporum f. sp. conglutinans PHW808	44683	44769	86	44775	TRUE	0.00192071
Supercontig_1.209	Fusarium oxysporum f. sp. conglutinans PHW808	37	181	144	44591	TRUE	0.00322935
Supercontig_1.218	Fusarium oxysporum f. sp. conglutinans PHW808	44408	44494	86	44506	TRUE	0.00193232
Supercontig_1.210	Fusarium oxysporum f. sp. conglutinans PHW808	44261	44404	143	44440	TRUE	0.00321782
Supercontig_1.213	Fusarium oxysporum f. sp. conglutinans PHW808	1	94	93	44060	TRUE	0.00211076
Supercontig_1.216	Fusarium oxysporum f. sp. conglutinans PHW808	1	186	185	43824	TRUE	0.00422143
Supercontig_1.223	Fusarium oxysporum f. sp. conglutinans PHW808	42508	42710	202	42740	TRUE	0.00472625
Supercontig_1.220	Fusarium oxysporum f. sp. conglutinans PHW808	1	105	104	42604	TRUE	0.00244109
Supercontig_1.225	Fusarium oxysporum f. sp. conglutinans PHW808	1	41	40	41781	TRUE	0.000957373
Supercontig_1.225	Fusarium oxysporum f. sp. conglutinans PHW808	41714	41781	67	41781	TRUE	0.0016036
Supercontig_1.227	Fusarium oxysporum f. sp. conglutinans PHW808	50	194	144	41642	TRUE	0.00345805
Supercontig_1.228	Fusarium oxysporum f. sp. conglutinans PHW808	32	178	146	41491	TRUE	0.00351884
Supercontig_1.232	Fusarium oxysporum f. sp. conglutinans PHW808	20	114	94	40083	TRUE	0.00234513
Supercontig_1.233	Fusarium oxysporum f. sp. conglutinans PHW808	1	35	34	39814	TRUE	0.000853971
Supercontig_1.237	Fusarium oxysporum f. sp. conglutinans PHW808	38806	38847	41	38847	TRUE	0.00105542
Supercontig_1.239	Fusarium oxysporum f. sp. conglutinans PHW808	40	184	144	38006	TRUE	0.00378888
Supercontig_1.241	Fusarium oxysporum f. sp. conglutinans PHW808	1	102	101	36847	TRUE	0.00274106
Supercontig_1.246	Fusarium oxysporum f. sp. conglutinans PHW808	36248	36334	86	36343	TRUE	0.00236634
Supercontig_1.253	Fusarium oxysporum f. sp. conglutinans PHW808	36157	36243	86	36288	TRUE	0.00236993
Supercontig_1.247	Fusarium oxysporum f. sp. conglutinans PHW808	36023	36109	86	36117	TRUE	0.00238115
Supercontig_1.249	Fusarium oxysporum f. sp. conglutinans PHW808	35973	36016	43	36016	TRUE	0.00119391
Supercontig_1.252	Fusarium oxysporum f. sp. conglutinans PHW808	35567	35605	38	35605	TRUE	0.00106727
Supercontig_1.256	Fusarium oxysporum f. sp. conglutinans PHW808	41	187	146	34875	TRUE	0.00418638
Supercontig_1.261	Fusarium oxysporum f. sp. conglutinans PHW808	33480	33548	68	33561	TRUE	0.00202616
Supercontig_1.262	Fusarium oxysporum f. sp. conglutinans PHW808	33068	33154	86	33163	TRUE	0.00259325
Supercontig_1.263	Fusarium oxysporum f. sp. conglutinans PHW808	32534	32620	86	32717	TRUE	0.0026286
Supercontig_1.269	Fusarium oxysporum f. sp. conglutinans PHW808	32348	32488	140	32488	TRUE	0.00430928
Supercontig_1.270	Fusarium oxysporum f. sp. conglutinans PHW808	31310	31462	152	31494	TRUE	0.00482632
Supercontig_1.273	Fusarium oxysporum f. sp. conglutinans PHW808	30509	30595	86	30604	TRUE	0.00281009
Supercontig_1.281	Fusarium oxysporum f. sp. conglutinans PHW808	38	184	146	28950	TRUE	0.00504318
Supercontig_1.290	Fusarium oxysporum f. sp. conglutinans PHW808	1	83	82	28736	TRUE	0.00285356
Supercontig_1.287	Fusarium oxysporum f. sp. conglutinans PHW808	1	110	109	28162	TRUE	0.00387046
Supercontig_1.297	Fusarium oxysporum f. sp. conglutinans PHW808	1	141	140	28115	TRUE	0.00497955
Supercontig_1.291	Fusarium oxysporum f. sp. conglutinans PHW808	1	33	32	27947	TRUE	0.00114502
Supercontig_1.299	Fusarium oxysporum f. sp. conglutinans PHW808	1	114	113	26189	TRUE	0.00431479
Supercontig_1.317	Fusarium oxysporum f. sp. conglutinans PHW808	1	120	119	23684	TRUE	0.00502449
Supercontig_1.334	Fusarium oxysporum f. sp. conglutinans PHW808	1	125	124	22224	TRUE	0.00557955
Supercontig_1.336	Fusarium oxysporum f. sp. conglutinans PHW808	21970	22055	85	22082	TRUE	0.00384929
Supercontig_1.342	Fusarium oxysporum f. sp. conglutinans PHW808	39	183	144	21479	TRUE	0.00670422
Supercontig_1.342	Fusarium oxysporum f. sp. conglutinans PHW808	21382	21468	86	21479	TRUE	0.00400391
Supercontig_1.349	Fusarium oxysporum f. sp. conglutinans PHW808	1	82	81	20756	TRUE	0.00390249
Supercontig_1.367	Fusarium oxysporum f. sp. conglutinans PHW808	1	95	94	19911	TRUE	0.00472101
Supercontig_1.369	Fusarium oxysporum f. sp. conglutinans PHW808	19760	19828	68	19841	TRUE	0.00342725
Supercontig_1.377	Fusarium oxysporum f. sp. conglutinans PHW808	40	186	146	18667	TRUE	0.00782129
Supercontig_1.380	Fusarium oxysporum f. sp. conglutinans PHW808	41	185	144	18523	TRUE	0.00777412
Supercontig_1.394	Fusarium oxysporum f. sp. conglutinans PHW808	17636	17679	43	17679	TRUE	0.00243226
Supercontig_1.396	Fusarium oxysporum f. sp. conglutinans PHW808	17580	17648	68	17655	TRUE	0.0038516
Supercontig_1.405	Fusarium oxysporum f. sp. conglutinans PHW808	16970	17106	136	17106	TRUE	0.00795043
Supercontig_1.417	Fusarium oxysporum f. sp. conglutinans PHW808	14404	15057	653	16110	FALSE	0.0405338
Supercontig_1.419	Fusarium oxysporum f. sp. conglutinans PHW808	15898	15984	86	16081	TRUE	0.00534793
Supercontig_1.423	Fusarium oxysporum f. sp. conglutinans PHW808	1	189	188	15750	TRUE	0.0119365
Supercontig_1.461	Fusarium oxysporum f. sp. conglutinans PHW808	14404	14436	32	14436	TRUE	0.00221668
Supercontig_1.486	Fusarium oxysporum f. sp. conglutinans PHW808	1	188	187	13392	TRUE	0.0139636
Supercontig_1.488	Fusarium oxysporum f. sp. conglutinans PHW808	1	190	189	13220	TRUE	0.0142965
Supercontig_1.488	Fusarium oxysporum f. sp. conglutinans PHW808	13127	13213	86	13220	TRUE	0.0065053
Supercontig_1.492	Fusarium oxysporum f. sp. conglutinans PHW808	12859	13006	147	13041	TRUE	0.0112721
Supercontig_1.494	Fusarium oxysporum f. sp. conglutinans PHW808	1	105	104	12935	TRUE	0.0080402
Supercontig_1.494	Fusarium oxysporum f. sp. conglutinans PHW808	12747	12891	144	12935	TRUE	0.0111326
Supercontig_1.540	Fusarium oxysporum f. sp. conglutinans PHW808	11264	11416	152	11450	TRUE	0.0132751
Supercontig_1.557	Fusarium oxysporum f. sp. conglutinans PHW808	1	32	31	11016	TRUE	0.00281409
Supercontig_1.767	Fusarium oxysporum f. sp. conglutinans PHW808	1	33	32	10479	TRUE	0.00305373
Supercontig_1.593	Fusarium oxysporum f. sp. conglutinans PHW808	65	215	150	10408	TRUE	0.014412
Supercontig_1.596	Fusarium oxysporum f. sp. conglutinans PHW808	1	174	173	10368	TRUE	0.016686
Supercontig_1.698	Fusarium oxysporum f. sp. conglutinans PHW808	1	43	42	9915	TRUE	0.00423601
Supercontig_1.623	Fusarium oxysporum f. sp. conglutinans PHW808	49	195	146	9778	TRUE	0.0149315
Supercontig_1.635	Fusarium oxysporum f. sp. conglutinans PHW808	1	42	41	9647	TRUE	0.00425003
Supercontig_1.636	Fusarium oxysporum f. sp. conglutinans PHW808	9523	9609	86	9616	TRUE	0.00894343
Supercontig_1.645	Fusarium oxysporum f. sp. conglutinans PHW808	1	139	138	9372	TRUE	0.0147247
Supercontig_1.646	Fusarium oxysporum f. sp. conglutinans PHW808	9164	9250	86	9309	TRUE	0.00923837
Supercontig_1.697	Fusarium oxysporum f. sp. conglutinans PHW808	1	186	185	8625	TRUE	0.0214493
Supercontig_1.712	Fusarium oxysporum f. sp. conglutinans PHW808	1	33	32	8471	TRUE	0.00377759
Supercontig_1.778	Fusarium oxysporum f. sp. conglutinans PHW808	1	82	81	8342	TRUE	0.0097099
Supercontig_1.714	Fusarium oxysporum f. sp. conglutinans PHW808	8154	8240	86	8328	TRUE	0.0103266
Supercontig_1.723	Fusarium oxysporum f. sp. conglutinans PHW808	1	188	187	8299	TRUE	0.0225328
Supercontig_1.717	Fusarium oxysporum f. sp. conglutinans PHW808	8119	8252	133	8289	TRUE	0.0160454
Supercontig_1.741	Fusarium oxysporum f. sp. conglutinans PHW808	1	197	196	7904	TRUE	0.0247976
Supercontig_1.895	Fusarium oxysporum f. sp. conglutinans PHW808	64	214	150	7686	TRUE	0.019516
Supercontig_1.1032	Fusarium oxysporum f. sp. conglutinans PHW808	7437	7523	86	7625	TRUE	0.0112787
Supercontig_1.766	Fusarium oxysporum f. sp. conglutinans PHW808	7418	7504	86	7595	TRUE	0.0113232
Supercontig_1.816	Fusarium oxysporum f. sp. conglutinans PHW808	6860	7006	146	7043	TRUE	0.0207298
Supercontig_1.825	Fusarium oxysporum f. sp. conglutinans PHW808	6907	6945	38	6945	TRUE	0.00547156
Supercontig_1.819	Fusarium oxysporum f. sp. conglutinans PHW808	6865	6940	75	6940	TRUE	0.0108069
Supercontig_1.841	Fusarium oxysporum f. sp. conglutinans PHW808	32	178	146	6719	TRUE	0.0217294
Supercontig_1.861	Fusarium oxysporum f. sp. conglutinans PHW808	6549	6617	68	6624	TRUE	0.0102657
Supercontig_1.865	Fusarium oxysporum f. sp. conglutinans PHW808	1	189	188	6523	TRUE	0.0288211
Supercontig_1.882	Fusarium oxysporum f. sp. conglutinans PHW808	6419	6475	56	6475	TRUE	0.00864865
Supercontig_1.1072	Fusarium oxysporum f. sp. conglutinans PHW808	1	95	94	6403	TRUE	0.0146806
Supercontig_1.898	Fusarium oxysporum f. sp. conglutinans PHW808	6118	6262	144	6299	TRUE	0.0228608
Supercontig_1.1162	Fusarium oxysporum f. sp. conglutinans PHW808	5781	5831	50	5831	TRUE	0.00857486
Supercontig_1.964	Fusarium oxysporum f. sp. conglutinans PHW808	5685	5771	86	5774	TRUE	0.0148944
Supercontig_1.975	Fusarium oxysporum f. sp. conglutinans PHW808	1	183	182	5709	TRUE	0.0318795
Supercontig_1.992	Fusarium oxysporum f. sp. conglutinans PHW808	5408	5554	146	5591	TRUE	0.0261134
Supercontig_1.1402	Fusarium oxysporum f. sp. conglutinans PHW808	5449	5483	34	5483	TRUE	0.00620098
Supercontig_1.1393	Fusarium oxysporum f. sp. conglutinans PHW808	4733	4923	190	4923	TRUE	0.0385944
Supercontig_1.1116	Fusarium oxysporum f. sp. conglutinans PHW808	1	114	113	4905	TRUE	0.0230377
Supercontig_1.1124	Fusarium oxysporum f. sp. conglutinans PHW808	1	49	48	4865	TRUE	0.00986639
Supercontig_1.1202	Fusarium oxysporum f. sp. conglutinans PHW808	1	49	48	4398	TRUE	0.0109141
Supercontig_1.1304	Fusarium oxysporum f. sp. conglutinans PHW808	1	63	62	4380	TRUE	0.0141553
Supercontig_1.1252	Fusarium oxysporum f. sp. conglutinans PHW808	3980	4131	151	4131	TRUE	0.0365529
Supercontig_1.1284	Fusarium oxysporum f. sp. conglutinans PHW808	3862	3948	86	3956	TRUE	0.0217391
Supercontig_1.1278	Fusarium oxysporum f. sp. conglutinans PHW808	1	39	38	3946	TRUE	0.00963001
Supercontig_1.1320	Fusarium oxysporum f. sp. conglutinans PHW808	3607	3759	152	3812	TRUE	0.0398741
Supercontig_1.1322	Fusarium oxysporum f. sp. conglutinans PHW808	1	35	34	3808	TRUE	0.00892857
Supercontig_1.1328	Fusarium oxysporum f. sp. conglutinans PHW808	3686	3772	86	3785	TRUE	0.0227213
Supercontig_1.1335	Fusarium oxysporum f. sp. conglutinans PHW808	1	106	105	3731	TRUE	0.0281426
Supercontig_1.1341	Fusarium oxysporum f. sp. conglutinans PHW808	1	35	34	3710	TRUE	0.00916442
Supercontig_1.1347	Fusarium oxysporum f. sp. conglutinans PHW808	1	42	41	3685	TRUE	0.0111262
Supercontig_1.1365	Fusarium oxysporum f. sp. conglutinans PHW808	3541	3627	86	3631	TRUE	0.0236849
Supercontig_1.1374	Fusarium oxysporum f. sp. conglutinans PHW808	3439	3585	146	3604	TRUE	0.0405105
Supercontig_1.1380	Fusarium oxysporum f. sp. conglutinans PHW808	3383	3469	86	3567	TRUE	0.0241099
Supercontig_1.1538	Fusarium oxysporum f. sp. conglutinans PHW808	3362	3506	144	3540	TRUE	0.040678
Supercontig_1.1413	Fusarium oxysporum f. sp. conglutinans PHW808	3257	3404	147	3460	TRUE	0.0424855
Supercontig_1.1425	Fusarium oxysporum f. sp. conglutinans PHW808	1	109	108	3441	TRUE	0.0313862
Supercontig_1.1512	Fusarium oxysporum f. sp. conglutinans PHW808	1	119	118	3433	TRUE	0.0343723
Supercontig_1.1418	Fusarium oxysporum f. sp. conglutinans PHW808	13	156	143	3426	TRUE	0.0417396
Supercontig_1.1436	Fusarium oxysporum f. sp. conglutinans PHW808	3299	3385	86	3394	TRUE	0.0253388
Supercontig_1.1445	Fusarium oxysporum f. sp. conglutinans PHW808	3245	3331	86	3346	TRUE	0.0257023
Supercontig_1.1493	Fusarium oxysporum f. sp. conglutinans PHW808	1	40	39	3175	TRUE	0.0122835
Supercontig_1.1496	Fusarium oxysporum f. sp. conglutinans PHW808	3056	3142	86	3166	TRUE	0.0271636
Supercontig_1.1511	Fusarium oxysporum f. sp. conglutinans PHW808	1	95	94	3124	TRUE	0.0300896
Supercontig_1.1520	Fusarium oxysporum f. sp. conglutinans PHW808	1	87	86	3107	TRUE	0.0276794
Supercontig_1.1521	Fusarium oxysporum f. sp. conglutinans PHW808	2954	3105	151	3105	TRUE	0.0486312
Supercontig_1.1524	Fusarium oxysporum f. sp. conglutinans PHW808	2898	3087	189	3087	TRUE	0.0612245
Supercontig_1.1536	Fusarium oxysporum f. sp. conglutinans PHW808	1	118	117	3049	TRUE	0.0383732
Supercontig_1.1529	Fusarium oxysporum f. sp. conglutinans PHW808	1	105	104	3033	TRUE	0.0342895
Supercontig_1.1577	Fusarium oxysporum f. sp. conglutinans PHW808	27	171	144	2926	TRUE	0.0492139
Supercontig_1.1624	Fusarium oxysporum f. sp. conglutinans PHW808	1	153	152	2814	TRUE	0.0540156
Supercontig_1.1586	Fusarium oxysporum f. sp. conglutinans PHW808	2640	2792	152	2802	TRUE	0.054247
Supercontig_1.1688	Fusarium oxysporum f. sp. conglutinans PHW808	1	186	185	2789	TRUE	0.066332
Supercontig_1.1637	Fusarium oxysporum f. sp. conglutinans PHW808	1	214	213	2781	TRUE	0.0765912
Supercontig_1.1677	Fusarium oxysporum f. sp. conglutinans PHW808	1	181	180	2645	TRUE	0.0680529
Supercontig_1.1695	Fusarium oxysporum f. sp. conglutinans PHW808	2525	2611	86	2619	TRUE	0.032837
Supercontig_1.1747	Fusarium oxysporum f. sp. conglutinans PHW808	1	75	74	2440	TRUE	0.0303279
Supercontig_1.1811	Fusarium oxysporum f. sp. conglutinans PHW808	35	179	144	2352	TRUE	0.0612245
Supercontig_1.1820	Fusarium oxysporum f. sp. conglutinans PHW808	1	119	118	2325	TRUE	0.0507527
Supercontig_1.1799	Fusarium oxysporum f. sp. conglutinans PHW808	2199	2285	86	2318	TRUE	0.0371009
Supercontig_1.1843	Fusarium oxysporum f. sp. conglutinans PHW808	1	114	113	2282	TRUE	0.049518
Supercontig_1.1847	Fusarium oxysporum f. sp. conglutinans PHW808	1	182	181	2276	TRUE	0.0795255
Supercontig_1.1882	Fusarium oxysporum f. sp. conglutinans PHW808	2005	2151	146	2194	TRUE	0.0665451
Supercontig_1.1925	Fusarium oxysporum f. sp. conglutinans PHW808	1898	1984	86	2083	TRUE	0.0412866
Supercontig_1.1915	Fusarium oxysporum f. sp. conglutinans PHW808	1	168	167	2050	TRUE	0.0814634
Supercontig_1.1981	Fusarium oxysporum f. sp. conglutinans PHW808	1	65	64	1938	TRUE	0.0330237
Supercontig_1.1970	Fusarium oxysporum f. sp. conglutinans PHW808	1	132	131	1929	TRUE	0.0679108
Supercontig_1.2011	Fusarium oxysporum f. sp. conglutinans PHW808	1	38	37	1873	TRUE	0.0197544
Supercontig_1.2022	Fusarium oxysporum f. sp. conglutinans PHW808	41	185	144	1863	TRUE	0.0772947
Supercontig_1.2030	Fusarium oxysporum f. sp. conglutinans PHW808	1818	1854	36	1854	TRUE	0.0194175
Supercontig_1.1999	Fusarium oxysporum f. sp. conglutinans PHW808	1	188	187	1845	TRUE	0.101355
Supercontig_1.2049	Fusarium oxysporum f. sp. conglutinans PHW808	42	186	144	1804	TRUE	0.0798226
Supercontig_1.2081	Fusarium oxysporum f. sp. conglutinans PHW808	52	198	146	1759	TRUE	0.0830017
Supercontig_1.2101	Fusarium oxysporum f. sp. conglutinans PHW808	1544	1694	150	1735	TRUE	0.0864553
Supercontig_1.2077	Fusarium oxysporum f. sp. conglutinans PHW808	1454	1710	256	1710	TRUE	0.149708
Supercontig_1.2155	Fusarium oxysporum f. sp. conglutinans PHW808	42	190	148	1620	TRUE	0.091358
Supercontig_1.2223	Fusarium oxysporum f. sp. conglutinans PHW808	1365	1511	146	1533	TRUE	0.0952381
Supercontig_1.2265	Fusarium oxysporum f. sp. conglutinans PHW808	1	97	96	1464	TRUE	0.0655738
Supercontig_1.2273	Fusarium oxysporum f. sp. conglutinans PHW808	24	170	146	1455	TRUE	0.100344
Supercontig_1.2280	Fusarium oxysporum f. sp. conglutinans PHW808	1	42	41	1439	TRUE	0.028492
Supercontig_1.2261	Fusarium oxysporum f. sp. conglutinans PHW808	1	181	180	1409	TRUE	0.12775
Supercontig_1.2317	Fusarium oxysporum f. sp. conglutinans PHW808	1193	1279	86	1389	TRUE	0.061915
Supercontig_1.2336	Fusarium oxysporum f. sp. conglutinans PHW808	1270	1356	86	1368	TRUE	0.0628655
Supercontig_1.2360	Fusarium oxysporum f. sp. conglutinans PHW808	1198	1283	85	1332	TRUE	0.0638138
Supercontig_1.1	Fusarium oxysporum f. sp. raphani PHW815	3043725	3043856	131	3043968	TRUE	4.30359e-05
Supercontig_1.4	Fusarium oxysporum f. sp. raphani PHW815	38	169	131	1632952	TRUE	8.02228e-05
Supercontig_1.5	Fusarium oxysporum f. sp. raphani PHW815	1617278	1617317	39	1617317	TRUE	2.4114e-05
Supercontig_1.9	Fusarium oxysporum f. sp. raphani PHW815	947215	947349	134	947445	TRUE	0.000141433
Supercontig_1.10	Fusarium oxysporum f. sp. raphani PHW815	1	42	41	867018	TRUE	4.72885e-05
Supercontig_1.12	Fusarium oxysporum f. sp. raphani PHW815	1	42	41	751169	TRUE	5.45816e-05
Supercontig_1.13	Fusarium oxysporum f. sp. raphani PHW815	1	42	41	715956	TRUE	5.72661e-05
Supercontig_1.13	Fusarium oxysporum f. sp. raphani PHW815	715780	715866	86	715956	TRUE	0.000120119
Supercontig_1.19	Fusarium oxysporum f. sp. raphani PHW815	577517	577603	86	577648	TRUE	0.00014888
Supercontig_1.20	Fusarium oxysporum f. sp. raphani PHW815	546547	546633	86	546669	TRUE	0.000157316
Supercontig_1.22	Fusarium oxysporum f. sp. raphani PHW815	1	123	122	517776	TRUE	0.000235623
Supercontig_1.25	Fusarium oxysporum f. sp. raphani PHW815	1	102	101	455048	TRUE	0.000221955
Supercontig_1.25	Fusarium oxysporum f. sp. raphani PHW815	454968	455048	80	455048	TRUE	0.000175806
Supercontig_1.27	Fusarium oxysporum f. sp. raphani PHW815	1	184	183	449381	TRUE	0.000407227
Supercontig_1.29	Fusarium oxysporum f. sp. raphani PHW815	1	184	183	384811	TRUE	0.000475558
Supercontig_1.33	Fusarium oxysporum f. sp. raphani PHW815	322674	322808	134	322889	TRUE	0.000415003
Supercontig_1.34	Fusarium oxysporum f. sp. raphani PHW815	52	185	133	322817	TRUE	0.000411998
Supercontig_1.38	Fusarium oxysporum f. sp. raphani PHW815	256751	256837	86	256844	TRUE	0.000334834
Supercontig_1.40	Fusarium oxysporum f. sp. raphani PHW815	1	40	39	236242	TRUE	0.000165085
Supercontig_1.40	Fusarium oxysporum f. sp. raphani PHW815	236148	236234	86	236242	TRUE	0.000364033
Supercontig_1.41	Fusarium oxysporum f. sp. raphani PHW815	235883	235969	86	235984	TRUE	0.000364431
Supercontig_1.42	Fusarium oxysporum f. sp. raphani PHW815	213244	213330	86	213398	TRUE	0.000403003
Supercontig_1.43	Fusarium oxysporum f. sp. raphani PHW815	211248	211289	41	211289	TRUE	0.000194047
Supercontig_1.44	Fusarium oxysporum f. sp. raphani PHW815	120	212	92	205967	TRUE	0.000446673
Supercontig_1.47	Fusarium oxysporum f. sp. raphani PHW815	1	42	41	204962	TRUE	0.000200037
Supercontig_1.45	Fusarium oxysporum f. sp. raphani PHW815	203558	203644	86	203659	TRUE	0.000422274
Supercontig_1.46	Fusarium oxysporum f. sp. raphani PHW815	203475	203561	86	203605	TRUE	0.000422386
Supercontig_1.52	Fusarium oxysporum f. sp. raphani PHW815	181133	181266	133	181278	TRUE	0.00073368
Supercontig_1.54	Fusarium oxysporum f. sp. raphani PHW815	170547	170641	94	170656	TRUE	0.000550816
Supercontig_1.56	Fusarium oxysporum f. sp. raphani PHW815	1	81	80	165850	TRUE	0.000482364
Supercontig_1.64	Fusarium oxysporum f. sp. raphani PHW815	1	40	39	146644	TRUE	0.00026595
Supercontig_1.64	Fusarium oxysporum f. sp. raphani PHW815	146470	146556	86	146644	TRUE	0.000586454
Supercontig_1.70	Fusarium oxysporum f. sp. raphani PHW815	128166	128251	85	128273	TRUE	0.000662649
Supercontig_1.71	Fusarium oxysporum f. sp. raphani PHW815	124604	124735	131	124757	TRUE	0.00105004
Supercontig_1.74	Fusarium oxysporum f. sp. raphani PHW815	121855	121949	94	122036	TRUE	0.000770265
Supercontig_1.81	Fusarium oxysporum f. sp. raphani PHW815	1	40	39	114836	TRUE	0.000339615
Supercontig_1.92	Fusarium oxysporum f. sp. raphani PHW815	95808	95902	94	95913	TRUE	0.000980055
Supercontig_1.93	Fusarium oxysporum f. sp. raphani PHW815	93633	93719	86	93724	TRUE	0.000917588
Supercontig_1.94	Fusarium oxysporum f. sp. raphani PHW815	93257	93388	131	93455	TRUE	0.00140174
Supercontig_1.102	Fusarium oxysporum f. sp. raphani PHW815	83879	83965	86	84061	TRUE	0.00102307
Supercontig_1.104	Fusarium oxysporum f. sp. raphani PHW815	82566	82607	41	82607	TRUE	0.000496326
Supercontig_1.107	Fusarium oxysporum f. sp. raphani PHW815	1	141	140	81120	TRUE	0.00172584
Supercontig_1.112	Fusarium oxysporum f. sp. raphani PHW815	59	193	134	74857	TRUE	0.00179008
Supercontig_1.114	Fusarium oxysporum f. sp. raphani PHW815	68656	68692	36	68692	TRUE	0.000524078
Supercontig_1.121	Fusarium oxysporum f. sp. raphani PHW815	1	38	37	64800	TRUE	0.000570988
Supercontig_1.122	Fusarium oxysporum f. sp. raphani PHW815	63386	63472	86	63560	TRUE	0.00135305
Supercontig_1.151	Fusarium oxysporum f. sp. raphani PHW815	47237	47297	60	47297	TRUE	0.00126858
Supercontig_1.159	Fusarium oxysporum f. sp. raphani PHW815	1	105	104	45536	TRUE	0.00228391
Supercontig_1.165	Fusarium oxysporum f. sp. raphani PHW815	45404	45445	41	45445	TRUE	0.000902189
Supercontig_1.171	Fusarium oxysporum f. sp. raphani PHW815	1	113	112	43639	TRUE	0.00256651
Supercontig_1.185	Fusarium oxysporum f. sp. raphani PHW815	1	46	45	41678	TRUE	0.00107971
Supercontig_1.203	Fusarium oxysporum f. sp. raphani PHW815	35384	35470	86	35525	TRUE	0.00242083
Supercontig_1.213	Fusarium oxysporum f. sp. raphani PHW815	1	67	66	34430	TRUE	0.00191693
Supercontig_1.217	Fusarium oxysporum f. sp. raphani PHW815	32659	32745	86	32838	TRUE	0.00261892
Supercontig_1.224	Fusarium oxysporum f. sp. raphani PHW815	134	269	135	32160	TRUE	0.00419776
Supercontig_1.228	Fusarium oxysporum f. sp. raphani PHW815	1	106	105	31943	TRUE	0.00328711
Supercontig_1.228	Fusarium oxysporum f. sp. raphani PHW815	31905	31943	38	31943	TRUE	0.00118962
Supercontig_1.245	Fusarium oxysporum f. sp. raphani PHW815	5437	5848	411	30030	FALSE	0.0136863
Supercontig_1.249	Fusarium oxysporum f. sp. raphani PHW815	128	259	131	29814	TRUE	0.00439391
Supercontig_1.236	Fusarium oxysporum f. sp. raphani PHW815	1	105	104	29577	TRUE	0.00351625
Supercontig_1.236	Fusarium oxysporum f. sp. raphani PHW815	29423	29558	135	29577	TRUE	0.00456436
Supercontig_1.237	Fusarium oxysporum f. sp. raphani PHW815	29201	29287	86	29309	TRUE	0.00293425
Supercontig_1.244	Fusarium oxysporum f. sp. raphani PHW815	27027	29269	2242	29269	TRUE	0.0765998
Supercontig_1.259	Fusarium oxysporum f. sp. raphani PHW815	1	113	112	27526	TRUE	0.00406888
Supercontig_1.266	Fusarium oxysporum f. sp. raphani PHW815	1	40	39	27417	TRUE	0.00142248
Supercontig_1.270	Fusarium oxysporum f. sp. raphani PHW815	1	42	41	25627	TRUE	0.00159988
Supercontig_1.272	Fusarium oxysporum f. sp. raphani PHW815	25230	25316	86	25320	TRUE	0.00339652
Supercontig_1.304	Fusarium oxysporum f. sp. raphani PHW815	22410	23525	1115	23525	TRUE	0.0473964
Supercontig_1.324	Fusarium oxysporum f. sp. raphani PHW815	18864	19799	935	19799	TRUE	0.0472246
Supercontig_1.363	Fusarium oxysporum f. sp. raphani PHW815	1	82	81	18738	TRUE	0.00432277
Supercontig_1.344	Fusarium oxysporum f. sp. raphani PHW815	17571	17665	94	17678	TRUE	0.00531734
Supercontig_1.376	Fusarium oxysporum f. sp. raphani PHW815	16618	16680	62	16680	TRUE	0.00371703
Supercontig_1.369	Fusarium oxysporum f. sp. raphani PHW815	1	96	95	16416	TRUE	0.00578704
Supercontig_1.377	Fusarium oxysporum f. sp. raphani PHW815	1	175	174	15727	TRUE	0.0110638
Supercontig_1.392	Fusarium oxysporum f. sp. raphani PHW815	1	40	39	15222	TRUE	0.00256208
Supercontig_1.393	Fusarium oxysporum f. sp. raphani PHW815	14947	15079	132	15214	TRUE	0.00867622
Supercontig_1.432	Fusarium oxysporum f. sp. raphani PHW815	14931	15017	86	15047	TRUE	0.00571543
Supercontig_1.413	Fusarium oxysporum f. sp. raphani PHW815	13568	13919	351	14204	TRUE	0.0247113
Supercontig_1.420	Fusarium oxysporum f. sp. raphani PHW815	1	137	136	13697	TRUE	0.00992918
Supercontig_1.427	Fusarium oxysporum f. sp. raphani PHW815	1	178	177	13452	TRUE	0.0131579
Supercontig_1.434	Fusarium oxysporum f. sp. raphani PHW815	1	184	183	13097	TRUE	0.0139727
Supercontig_1.438	Fusarium oxysporum f. sp. raphani PHW815	12944	13004	60	13004	TRUE	0.00461396
Supercontig_1.436	Fusarium oxysporum f. sp. raphani PHW815	1	113	112	12739	TRUE	0.0087919
Supercontig_1.462	Fusarium oxysporum f. sp. raphani PHW815	1	44	43	12155	TRUE	0.00353764
Supercontig_1.466	Fusarium oxysporum f. sp. raphani PHW815	11406	11536	130	11658	TRUE	0.0111511
Supercontig_1.480	Fusarium oxysporum f. sp. raphani PHW815	11380	11448	68	11449	TRUE	0.00593938
Supercontig_1.479	Fusarium oxysporum f. sp. raphani PHW815	11074	11160	86	11251	TRUE	0.00764376
Supercontig_1.482	Fusarium oxysporum f. sp. raphani PHW815	11087	11128	41	11128	TRUE	0.0036844
Supercontig_1.491	Fusarium oxysporum f. sp. raphani PHW815	1	92	91	10673	TRUE	0.00852619
Supercontig_1.511	Fusarium oxysporum f. sp. raphani PHW815	9631	9717	86	9821	TRUE	0.00875675
Supercontig_1.523	Fusarium oxysporum f. sp. raphani PHW815	9267	9353	86	9371	TRUE	0.00917725
Supercontig_1.542	Fusarium oxysporum f. sp. raphani PHW815	8190	8757	567	8757	TRUE	0.0647482
Supercontig_1.564	Fusarium oxysporum f. sp. raphani PHW815	12	143	131	8241	TRUE	0.0158961
Supercontig_1.589	Fusarium oxysporum f. sp. raphani PHW815	7561	7618	57	7618	TRUE	0.00748228
Supercontig_1.597	Fusarium oxysporum f. sp. raphani PHW815	7437	7470	33	7470	TRUE	0.00441767
Supercontig_1.604	Fusarium oxysporum f. sp. raphani PHW815	2213	2285	72	7347	TRUE	0.00979992
Supercontig_1.690	Fusarium oxysporum f. sp. raphani PHW815	6758	6844	86	6889	TRUE	0.0124837
Supercontig_1.630	Fusarium oxysporum f. sp. raphani PHW815	24	118	94	6710	TRUE	0.0140089
Supercontig_1.635	Fusarium oxysporum f. sp. raphani PHW815	6603	6689	86	6692	TRUE	0.0128512
Supercontig_1.713	Fusarium oxysporum f. sp. raphani PHW815	5829	5962	133	5973	TRUE	0.0222669
Supercontig_1.676	Fusarium oxysporum f. sp. raphani PHW815	5708	5773	65	5773	TRUE	0.0112593
Supercontig_1.682	Fusarium oxysporum f. sp. raphani PHW815	5395	5668	273	5668	TRUE	0.0481651
Supercontig_1.695	Fusarium oxysporum f. sp. raphani PHW815	1	43	42	5528	TRUE	0.00759768
Supercontig_1.742	Fusarium oxysporum f. sp. raphani PHW815	4505	4591	86	4687	TRUE	0.0183486
Supercontig_1.791	Fusarium oxysporum f. sp. raphani PHW815	1	112	111	4012	TRUE	0.027667
Supercontig_1.821	Fusarium oxysporum f. sp. raphani PHW815	3523	3657	134	3717	TRUE	0.0360506
Supercontig_1.879	Fusarium oxysporum f. sp. raphani PHW815	1	353	352	3648	TRUE	0.0964912
Supercontig_1.831	Fusarium oxysporum f. sp. raphani PHW815	3391	3524	133	3610	TRUE	0.0368421
Supercontig_1.918	Fusarium oxysporum f. sp. raphani PHW815	1	42	41	2990	TRUE	0.0137124
Supercontig_1.938	Fusarium oxysporum f. sp. raphani PHW815	2500	2541	41	2541	TRUE	0.0161354
Supercontig_1.980	Fusarium oxysporum f. sp. raphani PHW815	2041	2174	133	2198	TRUE	0.0605096
Supercontig_1.991	Fusarium oxysporum f. sp. raphani PHW815	2078	2117	39	2117	TRUE	0.0184223
Supercontig_1.992	Fusarium oxysporum f. sp. raphani PHW815	1996	2082	86	2097	TRUE	0.041011
Supercontig_1.997	Fusarium oxysporum f. sp. raphani PHW815	1909	2003	94	2040	TRUE	0.0460784
Supercontig_1.999	Fusarium oxysporum f. sp. raphani PHW815	1849	1979	130	2016	TRUE	0.0644841
Supercontig_1.1009	Fusarium oxysporum f. sp. raphani PHW815	43	159	116	1943	TRUE	0.0597015
Supercontig_1.1009	Fusarium oxysporum f. sp. raphani PHW815	1812	1898	86	1943	TRUE	0.0442615
Supercontig_1.1087	Fusarium oxysporum f. sp. raphani PHW815	1463	1549	86	1556	TRUE	0.0552699
Supercontig_1.1104	Fusarium oxysporum f. sp. raphani PHW815	1	94	93	1458	TRUE	0.063786
Supercontig_1.1104	Fusarium oxysporum f. sp. raphani PHW815	1368	1454	86	1458	TRUE	0.0589849
Supercontig_1.1109	Fusarium oxysporum f. sp. raphani PHW815	68	199	131	1446	TRUE	0.0905947
Supercontig_1.1109	Fusarium oxysporum f. sp. raphani PHW815	1340	1426	86	1446	TRUE	0.0594744
Supercontig_1.1096	Fusarium oxysporum f. sp. raphani PHW815	1380	1441	61	1441	TRUE	0.0423317

## Sheet: FoHeli3 partial copies
Contigs that have a Helitron at both ends are underlined
PARTIAL HELITRONS	547 out of 1191 (46%) are within 500 bp of a (super)contig break
Supercontig	Strain	start	end	length hit	length contig	near contig break?	length hit/length contig	notes
Supercontig_1.2689	Fusarium oxysporum Fo5176	107266	107493	227	316664	FALSE	0.000716848
Supercontig_1.3151	Fusarium oxysporum Fo5176	66817	67129	312	152032	FALSE	0.0020522
Supercontig_1.6665	Fusarium oxysporum Fo5176	2811	3221	410	18040	FALSE	0.0227273
Supercontig_1.401	Fusarium oxysporum Fo5176	312	394	82	15415	TRUE	0.00531949
Supercontig_1.3340	Fusarium oxysporum Fo5176	10646	10983	337	11377	TRUE	0.0296212
Supercontig_1.1827	Fusarium oxysporum Fo5176	8426	8844	418	10962	FALSE	0.0381317
Supercontig_1.2114	Fusarium oxysporum Fo5176	1732	1811	79	9035	FALSE	0.00874377
Supercontig_1.819	Fusarium oxysporum Fo5176	5169	6560	1391	9016	FALSE	0.154281
Supercontig_1.2109	Fusarium oxysporum Fo5176	8320	8441	121	8722	TRUE	0.013873
Supercontig_1.5883	Fusarium oxysporum Fo5176	2491	2553	62	8687	FALSE	0.0071371
Supercontig_1.7841	Fusarium oxysporum Fo5176	5169	5254	85	8085	FALSE	0.0105133
Supercontig_1.8854	Fusarium oxysporum Fo5176	7736	7770	34	7782	TRUE	0.00436906
Supercontig_1.596	Fusarium oxysporum Fo5176	4135	5348	1213	7521	FALSE	0.161282
Supercontig_1.4425	Fusarium oxysporum Fo5176	3514	3757	243	7206	FALSE	0.0337219
Supercontig_1.5297	Fusarium oxysporum Fo5176	4076	5287	1211	6981	FALSE	0.173471
Supercontig_1.6741	Fusarium oxysporum Fo5176	3392	3471	79	5737	FALSE	0.0137703
Supercontig_1.148	Fusarium oxysporum Fo5176	2170	2936	766	5643	FALSE	0.135743
Supercontig_1.613	Fusarium oxysporum Fo5176	3088	3860	772	5537	FALSE	0.139426
Supercontig_1.2008	Fusarium oxysporum Fo5176	1080	1195	115	5492	FALSE	0.0209395
Supercontig_1.5120	Fusarium oxysporum Fo5176	4668	4837	169	5476	FALSE	0.0308619
Supercontig_1.7890	Fusarium oxysporum Fo5176	4997	5095	98	5097	TRUE	0.019227
Supercontig_1.8555	Fusarium oxysporum Fo5176	4686	4768	82	4960	TRUE	0.0165323
Supercontig_1.4288	Fusarium oxysporum Fo5176	881	4935	4054	4935	TRUE	0.821479
Supercontig_1.686	Fusarium oxysporum Fo5176	4772	4849	77	4928	TRUE	0.015625
Supercontig_1.1756	Fusarium oxysporum Fo5176	4	4770	4766	4811	TRUE	0.990646
Supercontig_1.7649	Fusarium oxysporum Fo5176	4263	4338	75	4648	TRUE	0.016136
Supercontig_1.5018	Fusarium oxysporum Fo5176	147	220	73	4448	TRUE	0.0164119
Supercontig_1.4838	Fusarium oxysporum Fo5176	70	152	82	4388	TRUE	0.0186873
Supercontig_1.7204	Fusarium oxysporum Fo5176	34	116	82	4318	TRUE	0.0189903
Supercontig_1.2789	Fusarium oxysporum Fo5176	1637	1915	278	4300	FALSE	0.0646512
Supercontig_1.724	Fusarium oxysporum Fo5176	3831	3883	52	4263	TRUE	0.012198
Supercontig_1.620	Fusarium oxysporum Fo5176	5	66	61	4182	TRUE	0.0145863
Supercontig_1.8656	Fusarium oxysporum Fo5176	81	601	520	4172	TRUE	0.12464
Supercontig_1.1059	Fusarium oxysporum Fo5176	3838	3914	76	3919	TRUE	0.0193927
Supercontig_1.6567	Fusarium oxysporum Fo5176	2188	2631	443	3811	FALSE	0.116242
Supercontig_1.3883	Fusarium oxysporum Fo5176	1	3733	3732	3733	TRUE	0.999732
Supercontig_1.5546	Fusarium oxysporum Fo5176	873	989	116	3703	FALSE	0.031326
Supercontig_1.5546	Fusarium oxysporum Fo5176	2259	3251	992	3703	TRUE	0.267891
Supercontig_1.6325	Fusarium oxysporum Fo5176	1916	2069	153	3573	FALSE	0.0428212
Supercontig_1.2249	Fusarium oxysporum Fo5176	1204	1611	407	3363	FALSE	0.121023
Supercontig_1.1944	Fusarium oxysporum Fo5176	92	163	71	3314	TRUE	0.0214243
Supercontig_1.5317	Fusarium oxysporum Fo5176	4	133	129	3276	TRUE	0.0393773
Supercontig_1.6282	Fusarium oxysporum Fo5176	1	883	882	3275	TRUE	0.269313
Supercontig_1.5509	Fusarium oxysporum Fo5176	2949	3237	288	3262	TRUE	0.0882894
Supercontig_1.150	Fusarium oxysporum Fo5176	1891	2172	281	3241	FALSE	0.0867016
Supercontig_1.4357	Fusarium oxysporum Fo5176	2874	3059	185	3224	TRUE	0.0573821
Supercontig_1.4357	Fusarium oxysporum Fo5176	3121	3223	102	3224	TRUE	0.0316377
Supercontig_1.2813	Fusarium oxysporum Fo5176	2	86	84	3051	TRUE	0.027532
Supercontig_1.1527	Fusarium oxysporum Fo5176	996	1031	35	2967	FALSE	0.0117964
Supercontig_1.8370	Fusarium oxysporum Fo5176	367	681	314	2934	TRUE	0.107021
Supercontig_1.4418	Fusarium oxysporum Fo5176	10	179	169	2485	TRUE	0.068008
Supercontig_1.5769	Fusarium oxysporum Fo5176	2096	2173	77	2442	TRUE	0.0315315
Supercontig_1.5575	Fusarium oxysporum Fo5176	1433	2205	772	2437	TRUE	0.316783
Supercontig_1.937	Fusarium oxysporum Fo5176	2	1094	1092	2403	TRUE	0.454432
Supercontig_1.4201	Fusarium oxysporum Fo5176	1327	1436	109	2401	FALSE	0.0453978
Supercontig_1.7424	Fusarium oxysporum Fo5176	367	1563	1196	2341	TRUE	0.510893
Supercontig_1.2977	Fusarium oxysporum Fo5176	2223	2306	83	2318	TRUE	0.0358067
Supercontig_1.457	Fusarium oxysporum Fo5176	1099	1797	698	2291	TRUE	0.30467
Supercontig_1.7105	Fusarium oxysporum Fo5176	1087	1173	86	2222	FALSE	0.0387039
Supercontig_1.5566	Fusarium oxysporum Fo5176	1212	2054	842	2062	TRUE	0.408341
Supercontig_1.4768	Fusarium oxysporum Fo5176	93	245	152	2026	TRUE	0.0750247
Supercontig_1.7680	Fusarium oxysporum Fo5176	1448	1649	201	1742	TRUE	0.115385
Supercontig_1.3249	Fusarium oxysporum Fo5176	403	1704	1301	1704	TRUE	0.763498
Supercontig_1.2783	Fusarium oxysporum Fo5176	985	1232	247	1700	TRUE	0.145294
Supercontig_1.6824	Fusarium oxysporum Fo5176	1270	1636	366	1636	TRUE	0.223716
Supercontig_1.3439	Fusarium oxysporum Fo5176	1466	1513	47	1513	TRUE	0.0310641
Supercontig_1.8475	Fusarium oxysporum Fo5176	550	1492	942	1502	TRUE	0.627164
Supercontig_1.7386	Fusarium oxysporum Fo5176	367	1390	1023	1393	TRUE	0.734386
Supercontig_1.4139	Fusarium oxysporum Fo5176	152	1288	1136	1390	TRUE	0.817266
Supercontig_1.2719	Fusarium oxysporum Fo5176	10	1372	1362	1372	TRUE	0.992711
Supercontig_1.5372	Fusarium oxysporum Fo5176	1	1091	1090	1371	TRUE	0.79504
Supercontig_1.3539	Fusarium oxysporum Fo5176	1	939	938	1363	TRUE	0.688188
Supercontig_1.113	Fusarium oxysporum Fo5176	6	806	800	1344	TRUE	0.595238
Supercontig_1.7169	Fusarium oxysporum Fo5176	104	224	120	1263	TRUE	0.0950119
Supercontig_1.1759	Fusarium oxysporum Fo5176	1	1216	1215	1217	TRUE	0.998357
Supercontig_1.595	Fusarium oxysporum Fo5176	753	1147	394	1149	TRUE	0.342907
Supercontig_1.6450	Fusarium oxysporum Fo5176	1	1044	1043	1044	TRUE	0.999042
Supercontig_1.2552	Fusarium oxysporum Fo5176	890	972	82	1022	TRUE	0.0802348
Supercontig_1.2629	Fusarium oxysporum Fo5176	957	1013	56	1016	TRUE	0.0551181
Supercontig_1.4496	Fusarium oxysporum Fo5176	815	894	79	940	TRUE	0.0840426
Supercontig_1.220	Fusarium oxysporum Fo5176	1	938	937	938	TRUE	0.998934
Supercontig_1.5358	Fusarium oxysporum Fo5176	5	134	129	934	TRUE	0.138116
Supercontig_1.4927	Fusarium oxysporum Fo5176	454	743	289	744	TRUE	0.388441
Supercontig_1.914	Fusarium oxysporum Fo5176	567	638	71	739	TRUE	0.0960758
Supercontig_1.4095	Fusarium oxysporum Fo5176	1	737	736	737	TRUE	0.998643
Supercontig_1.1978	Fusarium oxysporum Fo5176	4	726	722	728	TRUE	0.991758
Supercontig_1.8104	Fusarium oxysporum Fo5176	407	681	274	681	TRUE	0.402349
Supercontig_1.6597	Fusarium oxysporum Fo5176	643	677	34	677	TRUE	0.0502216
Supercontig_1.3958	Fusarium oxysporum Fo5176	1	645	644	645	TRUE	0.99845
Supercontig_1.4098	Fusarium oxysporum Fo5176	1	637	636	637	TRUE	0.99843
Supercontig_1.4722	Fusarium oxysporum Fo5176	147	582	435	636	TRUE	0.683962
Supercontig_1.6637	Fusarium oxysporum Fo5176	13	608	595	611	TRUE	0.973813
Supercontig_1.4526	Fusarium oxysporum Fo5176	5	126	121	601	TRUE	0.201331
Supercontig_1.1918	Fusarium oxysporum Fo5176	496	576	80	600	TRUE	0.133333
Supercontig_1.9030	Fusarium oxysporum Fo5176	541	582	41	592	TRUE	0.0692568
Supercontig_1.1910	Fusarium oxysporum Fo5176	1	574	573	576	TRUE	0.994792
Supercontig_1.3708	Fusarium oxysporum Fo5176	127	542	415	561	TRUE	0.73975
Supercontig_1.3804	Fusarium oxysporum Fo5176	1	531	530	531	TRUE	0.998117
Supercontig_1.8609	Fusarium oxysporum Fo5176	200	276	76	509	TRUE	0.149312
Supercontig_1.5470	Fusarium oxysporum Fo5176	4	505	501	505	TRUE	0.992079
Supercontig_1.7476	Fusarium oxysporum Fo5176	201	481	280	493	TRUE	0.567951
Supercontig_1.3194	Fusarium oxysporum Fo5176	1	230	229	485	TRUE	0.472165
Supercontig_1.7681	Fusarium oxysporum Fo5176	2	469	467	473	TRUE	0.987315
Supercontig_1.89	Fusarium oxysporum Fo5176	169	251	82	459	TRUE	0.178649
Supercontig_1.520	Fusarium oxysporum Fo5176	110	328	218	455	TRUE	0.479121
Supercontig_1.7455	Fusarium oxysporum Fo5176	91	156	65	453	TRUE	0.143488
Supercontig_1.7425	Fusarium oxysporum Fo5176	105	438	333	447	TRUE	0.744966
Supercontig_1.433	Fusarium oxysporum Fo5176	1	441	440	441	TRUE	0.997732
Supercontig_1.4368	Fusarium oxysporum Fo5176	1	91	90	398	TRUE	0.226131
Supercontig_1.3544	Fusarium oxysporum Fo5176	8	96	88	391	TRUE	0.225064
Supercontig_1.1909	Fusarium oxysporum Fo5176	1	381	380	381	TRUE	0.997375
Supercontig_1.3285	Fusarium oxysporum Fo5176	33	256	223	381	TRUE	0.585302
Supercontig_1.8585	Fusarium oxysporum Fo5176	1	379	378	379	TRUE	0.997361
Supercontig_1.5706	Fusarium oxysporum Fo5176	178	335	157	336	TRUE	0.467262
Supercontig_1.3202	Fusarium oxysporum Fo5176	1	314	313	335	TRUE	0.934328
Supercontig_1.4721	Fusarium oxysporum Fo5176	52	331	279	334	TRUE	0.835329
Supercontig_1.1908	Fusarium oxysporum Fo5176	1	332	331	332	TRUE	0.996988
Supercontig_1.3127	Fusarium oxysporum Fo5176	1	45	44	311	TRUE	0.141479
Supercontig_1.7363	Fusarium oxysporum Fo5176	1	76	75	309	TRUE	0.242718
Supercontig_1.6434	Fusarium oxysporum Fo5176	4	293	289	294	TRUE	0.982993
Supercontig_1.8453	Fusarium oxysporum Fo5176	23	98	75	289	TRUE	0.259516
Supercontig_1.1363	Fusarium oxysporum Fo5176	1	123	122	283	TRUE	0.431095
Supercontig_1.6498	Fusarium oxysporum Fo5176	2	133	131	281	TRUE	0.466192
Supercontig_1.5801	Fusarium oxysporum Fo5176	225	281	56	281	TRUE	0.199288
Supercontig_1.147	Fusarium oxysporum Fo5176	1	277	276	277	TRUE	0.99639
Supercontig_1.4910	Fusarium oxysporum Fo5176	7	274	267	277	TRUE	0.963899
Supercontig_1.6211	Fusarium oxysporum Fo5176	1	74	73	268	TRUE	0.272388
Supercontig_1.4061	Fusarium oxysporum Fo5176	1	253	252	253	TRUE	0.996047
Supercontig_1.4259	Fusarium oxysporum Fo5176	1	252	251	252	TRUE	0.996032
Supercontig_1.4124	Fusarium oxysporum Fo5176	1	243	242	243	TRUE	0.995885
Supercontig_1.1757	Fusarium oxysporum Fo5176	1	229	228	229	TRUE	0.995633
Supercontig_1.3193	Fusarium oxysporum Fo5176	1	227	226	227	TRUE	0.995595
Supercontig_1.270	Fusarium oxysporum Fo5176	7	219	212	220	TRUE	0.963636
Supercontig_1.7859	Fusarium oxysporum Fo5176	1	217	216	217	TRUE	0.995392
Supercontig_1.1517	Fusarium oxysporum Fo5176	3	217	214	217	TRUE	0.986175
Supercontig_1.9019	Fusarium oxysporum Fo5176	118	205	87	217	TRUE	0.400922
Supercontig_1.8597	Fusarium oxysporum Fo5176	169	213	44	213	TRUE	0.206573
Supercontig_1.9059	Fusarium oxysporum Fo5176	23	82	59	194	TRUE	0.304124
Supercontig_1.7727	Fusarium oxysporum Fo5176	10	180	170	192	TRUE	0.885417
Supercontig_1.6153	Fusarium oxysporum Fo5176	1	75	74	189	TRUE	0.391534
Supercontig_1.4169	Fusarium oxysporum Fo5176	1	181	180	181	TRUE	0.994475
Supercontig_1.1515	Fusarium oxysporum Fo5176	1	178	177	179	TRUE	0.988827
Supercontig_1.4463	Fusarium oxysporum Fo5176	1	174	173	174	TRUE	0.994253
Supercontig_1.7493	Fusarium oxysporum Fo5176	1	173	172	173	TRUE	0.99422
Supercontig_1.22	Fusarium oxysporum Fo5176	1	172	171	172	TRUE	0.994186
Supercontig_1.7647	Fusarium oxysporum Fo5176	4	172	168	172	TRUE	0.976744
Supercontig_1.8044	Fusarium oxysporum Fo5176	74	171	97	171	TRUE	0.567251
Supercontig_1.8258	Fusarium oxysporum Fo5176	87	169	82	170	TRUE	0.482353
Supercontig_1.4106	Fusarium oxysporum Fo5176	67	149	82	161	TRUE	0.509317
Supercontig_1.7498	Fusarium oxysporum Fo5176	1	131	130	156	TRUE	0.833333
Supercontig_1.8643	Fusarium oxysporum Fo5176	70	125	55	131	TRUE	0.419847
Supercontig_1.8896	Fusarium oxysporum Fo5176	1	126	125	127	TRUE	0.984252
Supercontig_1.3704	Fusarium oxysporum Fo5176	86	122	36	122	TRUE	0.295082
Supercontig_1.5550	Fusarium oxysporum Fo5176	35	113	78	113	TRUE	0.690265
Supercontig_1.7268	Fusarium oxysporum Fo5176	19	104	85	104	TRUE	0.817308
Supercontig_1.8947	Fusarium oxysporum Fo5176	1	100	99	100	TRUE	0.99
Supercontig_1.1152	Fusarium oxysporum Fo5176	17	100	83	100	TRUE	0.83
Supercontig_1.3	Fusarium oxysporum f. sp. lycopersici CL57	2588867	2589094	227	4395809	FALSE	5.16401e-05
Supercontig_1.6	Fusarium oxysporum f. sp. lycopersici CL57	6518	6732	214	2759859	FALSE	7.75402e-05
Supercontig_1.6	Fusarium oxysporum f. sp. lycopersici CL57	2570179	2570258	79	2759859	FALSE	2.86247e-05
Supercontig_1.6	Fusarium oxysporum f. sp. lycopersici CL57	2740685	2741095	410	2759859	FALSE	0.000148558
Supercontig_1.14	Fusarium oxysporum f. sp. lycopersici CL57	423834	423874	40	1468334	TRUE	2.72418e-05
Supercontig_1.16	Fusarium oxysporum f. sp. lycopersici CL57	969255	969338	83	1058449	FALSE	7.84166e-05
Supercontig_1.22	Fusarium oxysporum f. sp. lycopersici CL57	162080	162851	771	282688	FALSE	0.00272739
Supercontig_1.22	Fusarium oxysporum f. sp. lycopersici CL57	186181	186263	82	282688	TRUE	0.000290072
Supercontig_1.23	Fusarium oxysporum f. sp. lycopersici CL57	918	1204	286	272278	FALSE	0.0010504
Supercontig_1.27	Fusarium oxysporum f. sp. lycopersici CL57	64471	64601	130	152588	FALSE	0.000851967
Supercontig_1.31	Fusarium oxysporum f. sp. lycopersici CL57	12949	13025	76	106902	FALSE	0.000710932
Supercontig_1.31	Fusarium oxysporum f. sp. lycopersici CL57	13174	13249	75	106902	FALSE	0.000701577
Supercontig_1.31	Fusarium oxysporum f. sp. lycopersici CL57	13708	13782	74	106902	FALSE	0.000692223
Supercontig_1.31	Fusarium oxysporum f. sp. lycopersici CL57	46816	46899	83	106902	FALSE	0.000776412
Supercontig_1.36	Fusarium oxysporum f. sp. lycopersici CL57	66411	66558	147	84110	FALSE	0.00174771
Supercontig_1.36	Fusarium oxysporum f. sp. lycopersici CL57	66711	73591	6880	84110	TRUE	0.0817976
Supercontig_1.36	Fusarium oxysporum f. sp. lycopersici CL57	73692	75322	1630	84110	TRUE	0.0193794
Supercontig_1.40	Fusarium oxysporum f. sp. lycopersici CL57	48830	49272	442	61333	FALSE	0.00720656
Supercontig_1.41	Fusarium oxysporum f. sp. lycopersici CL57	16196	16277	81	57426	TRUE	0.00141051
Supercontig_1.41	Fusarium oxysporum f. sp. lycopersici CL57	16553	16850	297	57426	TRUE	0.00517187
Supercontig_1.44	Fusarium oxysporum f. sp. lycopersici CL57	45085	45206	121	57168	FALSE	0.00211657
Supercontig_1.46	Fusarium oxysporum f. sp. lycopersici CL57	51522	51602	80	52215	FALSE	0.00153213
Supercontig_1.46	Fusarium oxysporum f. sp. lycopersici CL57	52020	52197	177	52215	TRUE	0.00338983
Supercontig_1.59	Fusarium oxysporum f. sp. lycopersici CL57	40518	40719	201	41155	TRUE	0.00488398
Supercontig_1.61	Fusarium oxysporum f. sp. lycopersici CL57	107	182	75	36238	TRUE	0.00206965
Supercontig_1.61	Fusarium oxysporum f. sp. lycopersici CL57	5025	6071	1046	36238	TRUE	0.0288647
Supercontig_1.61	Fusarium oxysporum f. sp. lycopersici CL57	7602	7890	288	36238	FALSE	0.00794746
Supercontig_1.63	Fusarium oxysporum f. sp. lycopersici CL57	27590	28983	1393	35525	FALSE	0.0392118
Supercontig_1.67	Fusarium oxysporum f. sp. lycopersici CL57	31546	31988	442	32620	FALSE	0.01355
Supercontig_1.70	Fusarium oxysporum f. sp. lycopersici CL57	4017	4100	83	30340	FALSE	0.00273566
Supercontig_1.78	Fusarium oxysporum f. sp. lycopersici CL57	3408	3639	231	26737	TRUE	0.00863971
Supercontig_1.78	Fusarium oxysporum f. sp. lycopersici CL57	18180	24343	6163	26737	TRUE	0.230505
Supercontig_1.78	Fusarium oxysporum f. sp. lycopersici CL57	24444	26737	2293	26737	TRUE	0.0857613
Supercontig_1.78	Fusarium oxysporum f. sp. lycopersici CL57	24929	26319	1390	26737	TRUE	0.0519879
Supercontig_1.75	Fusarium oxysporum f. sp. lycopersici CL57	1	295	294	25391	TRUE	0.0115789
Supercontig_1.91	Fusarium oxysporum f. sp. lycopersici CL57	2432	2849	417	17746	FALSE	0.0234983
Supercontig_1.94	Fusarium oxysporum f. sp. lycopersici CL57	7502	7606	104	17300	FALSE	0.00601156
Supercontig_1.104	Fusarium oxysporum f. sp. lycopersici CL57	15690	16865	1175	16871	TRUE	0.0696461
Supercontig_1.117	Fusarium oxysporum f. sp. lycopersici CL57	204	287	83	14292	TRUE	0.00580744
Supercontig_1.113	Fusarium oxysporum f. sp. lycopersici CL57	13429	13910	481	13910	TRUE	0.0345794
Supercontig_1.130	Fusarium oxysporum f. sp. lycopersici CL57	6795	6874	79	11037	TRUE	0.00715774
Supercontig_1.149	Fusarium oxysporum f. sp. lycopersici CL57	6589	7029	440	7395	TRUE	0.0594997
Supercontig_1.158	Fusarium oxysporum f. sp. lycopersici CL57	3444	3631	187	7119	FALSE	0.0262677
Supercontig_1.198	Fusarium oxysporum f. sp. lycopersici CL57	1569	1634	65	5303	TRUE	0.0122572
Supercontig_1.208	Fusarium oxysporum f. sp. lycopersici CL57	1087	1504	417	3935	FALSE	0.105972
Supercontig_1.299	Fusarium oxysporum f. sp. lycopersici CL57	215	657	442	1881	TRUE	0.234981
Supercontig_1.346	Fusarium oxysporum f. sp. lycopersici CL57	1047	1453	406	1453	TRUE	0.279422
Supercontig_1.4	Fusarium oxysporum f. sp. vasinfectum	137713	137940	227	1703197	FALSE	0.000133279
Supercontig_1.10	Fusarium oxysporum f. sp. vasinfectum	434062	435304	1242	1129237	FALSE	0.00109986
Supercontig_1.11	Fusarium oxysporum f. sp. vasinfectum	973247	973559	312	1035594	FALSE	0.000301276
Supercontig_1.13	Fusarium oxysporum f. sp. vasinfectum	783546	784936	1390	906049	FALSE	0.00153413
Supercontig_1.25	Fusarium oxysporum f. sp. vasinfectum	62855	63270	415	440990	FALSE	0.000941064
Supercontig_1.32	Fusarium oxysporum f. sp. vasinfectum	341216	341586	370	357253	FALSE	0.00103568
Supercontig_1.35	Fusarium oxysporum f. sp. vasinfectum	278982	279064	82	327723	FALSE	0.000250211
Supercontig_1.35	Fusarium oxysporum f. sp. vasinfectum	325257	325300	43	327723	TRUE	0.000131208
Supercontig_1.38	Fusarium oxysporum f. sp. vasinfectum	273309	273491	182	281107	FALSE	0.00064744
Supercontig_1.40	Fusarium oxysporum f. sp. vasinfectum	118905	118946	41	262474	TRUE	0.000156206
Supercontig_1.43	Fusarium oxysporum f. sp. vasinfectum	76327	77418	1091	246957	FALSE	0.00441777
Supercontig_1.46	Fusarium oxysporum f. sp. vasinfectum	13176	13251	75	246006	TRUE	0.000304871
Supercontig_1.46	Fusarium oxysporum f. sp. vasinfectum	13516	13590	74	246006	TRUE	0.000300806
Supercontig_1.63	Fusarium oxysporum f. sp. vasinfectum	76907	76987	80	180151	TRUE	0.000444072
Supercontig_1.63	Fusarium oxysporum f. sp. vasinfectum	77334	77410	76	180151	TRUE	0.000421868
Supercontig_1.65	Fusarium oxysporum f. sp. vasinfectum	154388	154828	440	171404	FALSE	0.00256703
Supercontig_1.84	Fusarium oxysporum f. sp. vasinfectum	56055	56107	52	111555	TRUE	0.000466138
Supercontig_1.84	Fusarium oxysporum f. sp. vasinfectum	56116	56177	61	111555	TRUE	0.000546815
Supercontig_1.89	Fusarium oxysporum f. sp. vasinfectum	11200	11615	415	102212	FALSE	0.00406019
Supercontig_1.108	Fusarium oxysporum f. sp. vasinfectum	22789	22871	82	87225	FALSE	0.000940097
Supercontig_1.111	Fusarium oxysporum f. sp. vasinfectum	82699	82759	60	86016	FALSE	0.000697545
Supercontig_1.117	Fusarium oxysporum f. sp. vasinfectum	33253	34024	771	79893	FALSE	0.00965041
Supercontig_1.119	Fusarium oxysporum f. sp. vasinfectum	11631	12403	772	77205	FALSE	0.00999935
Supercontig_1.125	Fusarium oxysporum f. sp. vasinfectum	43378	43461	83	75149	FALSE	0.00110447
Supercontig_1.126	Fusarium oxysporum f. sp. vasinfectum	66479	66746	267	74742	TRUE	0.00357229
Supercontig_1.134	Fusarium oxysporum f. sp. vasinfectum	55862	55942	80	66907	TRUE	0.00119569
Supercontig_1.146	Fusarium oxysporum f. sp. vasinfectum	1	630	629	60600	TRUE	0.0103795
Supercontig_1.146	Fusarium oxysporum f. sp. vasinfectum	18570	18605	35	60600	TRUE	0.000577558
Supercontig_1.146	Fusarium oxysporum f. sp. vasinfectum	20773	21117	344	60600	FALSE	0.00567657
Supercontig_1.162	Fusarium oxysporum f. sp. vasinfectum	16356	17598	1242	45350	FALSE	0.027387
Supercontig_1.170	Fusarium oxysporum f. sp. vasinfectum	2192	2226	34	44137	FALSE	0.000770329
Supercontig_1.176	Fusarium oxysporum f. sp. vasinfectum	25967	26044	77	38863	TRUE	0.00198132
Supercontig_1.184	Fusarium oxysporum f. sp. vasinfectum	33592	33674	82	36326	FALSE	0.00225734
Supercontig_1.194	Fusarium oxysporum f. sp. vasinfectum	16428	16672	244	34555	TRUE	0.00706121
Supercontig_1.207	Fusarium oxysporum f. sp. vasinfectum	8366	8807	441	32516	FALSE	0.0135626
Supercontig_1.235	Fusarium oxysporum f. sp. vasinfectum	12435	12985	550	32432	TRUE	0.0169586
Supercontig_1.235	Fusarium oxysporum f. sp. vasinfectum	16285	16702	417	32432	FALSE	0.0128577
Supercontig_1.235	Fusarium oxysporum f. sp. vasinfectum	27912	27995	83	32432	FALSE	0.0025592
Supercontig_1.203	Fusarium oxysporum f. sp. vasinfectum	31594	31764	170	32220	TRUE	0.00527623
Supercontig_1.215	Fusarium oxysporum f. sp. vasinfectum	4888	4963	75	31401	TRUE	0.00238846
Supercontig_1.232	Fusarium oxysporum f. sp. vasinfectum	29527	29813	286	30125	TRUE	0.00949378
Supercontig_1.220	Fusarium oxysporum f. sp. vasinfectum	14755	14801	46	28369	FALSE	0.00162149
Supercontig_1.227	Fusarium oxysporum f. sp. vasinfectum	23146	23228	82	27441	TRUE	0.00298823
Supercontig_1.233	Fusarium oxysporum f. sp. vasinfectum	25266	25341	75	27360	TRUE	0.00274123
Supercontig_1.233	Fusarium oxysporum f. sp. vasinfectum	27242	27317	75	27360	TRUE	0.00274123
Supercontig_1.238	Fusarium oxysporum f. sp. vasinfectum	24541	25194	653	25194	TRUE	0.0259189
Supercontig_1.247	Fusarium oxysporum f. sp. vasinfectum	16328	16410	82	24093	FALSE	0.00340348
Supercontig_1.252	Fusarium oxysporum f. sp. vasinfectum	22267	22387	120	23159	FALSE	0.00518157
Supercontig_1.256	Fusarium oxysporum f. sp. vasinfectum	203	620	417	22669	TRUE	0.0183952
Supercontig_1.275	Fusarium oxysporum f. sp. vasinfectum	641	715	74	21696	FALSE	0.00341077
Supercontig_1.277	Fusarium oxysporum f. sp. vasinfectum	14554	14672	118	20702	FALSE	0.00569993
Supercontig_1.277	Fusarium oxysporum f. sp. vasinfectum	16192	16634	442	20702	FALSE	0.0213506
Supercontig_1.277	Fusarium oxysporum f. sp. vasinfectum	19111	20307	1196	20702	TRUE	0.0577722
Supercontig_1.283	Fusarium oxysporum f. sp. vasinfectum	11888	11968	80	19609	TRUE	0.00407976
Supercontig_1.300	Fusarium oxysporum f. sp. vasinfectum	12992	13439	447	18732	FALSE	0.0238629
Supercontig_1.300	Fusarium oxysporum f. sp. vasinfectum	16765	17982	1217	18732	FALSE	0.064969
Supercontig_1.305	Fusarium oxysporum f. sp. vasinfectum	12280	12992	712	18046	FALSE	0.0394547
Supercontig_1.316	Fusarium oxysporum f. sp. vasinfectum	1	3060	3059	15978	TRUE	0.191451
Supercontig_1.321	Fusarium oxysporum f. sp. vasinfectum	15539	15621	82	15746	TRUE	0.00520767
Supercontig_1.331	Fusarium oxysporum f. sp. vasinfectum	14751	14794	43	15005	TRUE	0.00286571
Supercontig_1.342	Fusarium oxysporum f. sp. vasinfectum	12220	12662	442	13988	FALSE	0.0315985
Supercontig_1.348	Fusarium oxysporum f. sp. vasinfectum	7115	7195	80	13325	FALSE	0.00600375
Supercontig_1.351	Fusarium oxysporum f. sp. vasinfectum	4712	5129	417	13076	FALSE	0.0318905
Supercontig_1.351	Fusarium oxysporum f. sp. vasinfectum	12898	13076	178	13076	TRUE	0.0136127
Supercontig_1.355	Fusarium oxysporum f. sp. vasinfectum	8553	8752	199	12826	FALSE	0.0155154
Supercontig_1.383	Fusarium oxysporum f. sp. vasinfectum	33	196	163	11437	TRUE	0.014252
Supercontig_1.402	Fusarium oxysporum f. sp. vasinfectum	596	668	72	10677	FALSE	0.00674347
Supercontig_1.402	Fusarium oxysporum f. sp. vasinfectum	9979	10677	698	10677	TRUE	0.0653742
Supercontig_1.406	Fusarium oxysporum f. sp. vasinfectum	9267	9712	445	10523	FALSE	0.0422883
Supercontig_1.420	Fusarium oxysporum f. sp. vasinfectum	9049	10062	1013	10062	TRUE	0.100676
Supercontig_1.426	Fusarium oxysporum f. sp. vasinfectum	3967	4042	75	9991	TRUE	0.00750676
Supercontig_1.437	Fusarium oxysporum f. sp. vasinfectum	1	78	77	9083	TRUE	0.00847738
Supercontig_1.437	Fusarium oxysporum f. sp. vasinfectum	8989	9043	54	9083	TRUE	0.00594517
Supercontig_1.441	Fusarium oxysporum f. sp. vasinfectum	7339	7421	82	8977	TRUE	0.00913445
Supercontig_1.441	Fusarium oxysporum f. sp. vasinfectum	7430	7491	61	8977	TRUE	0.00679514
Supercontig_1.448	Fusarium oxysporum f. sp. vasinfectum	8396	8475	79	8975	FALSE	0.00880223
Supercontig_1.456	Fusarium oxysporum f. sp. vasinfectum	913	1097	184	8419	TRUE	0.0218553
Supercontig_1.490	Fusarium oxysporum f. sp. vasinfectum	1	525	524	7318	TRUE	0.0716043
Supercontig_1.494	Fusarium oxysporum f. sp. vasinfectum	5509	6901	1392	7135	TRUE	0.195095
Supercontig_1.498	Fusarium oxysporum f. sp. vasinfectum	6872	6954	82	6981	TRUE	0.0117462
Supercontig_1.505	Fusarium oxysporum f. sp. vasinfectum	6	563	557	6736	TRUE	0.08269
Supercontig_1.536	Fusarium oxysporum f. sp. vasinfectum	28	113	85	6109	TRUE	0.0139139
Supercontig_1.565	Fusarium oxysporum f. sp. vasinfectum	1105	2492	1387	5561	FALSE	0.249416
Supercontig_1.568	Fusarium oxysporum f. sp. vasinfectum	3066	3505	439	5474	FALSE	0.0801973
Supercontig_1.655	Fusarium oxysporum f. sp. vasinfectum	2680	2866	186	5262	FALSE	0.0353478
Supercontig_1.655	Fusarium oxysporum f. sp. vasinfectum	4398	4599	201	5262	TRUE	0.0381984
Supercontig_1.577	Fusarium oxysporum f. sp. vasinfectum	4917	5100	183	5100	TRUE	0.0358824
Supercontig_1.592	Fusarium oxysporum f. sp. vasinfectum	256	4762	4506	4762	TRUE	0.946241
Supercontig_1.616	Fusarium oxysporum f. sp. vasinfectum	2505	2579	74	4591	TRUE	0.0161185
Supercontig_1.656	Fusarium oxysporum f. sp. vasinfectum	1551	1968	417	3701	FALSE	0.112672
Supercontig_1.673	Fusarium oxysporum f. sp. vasinfectum	182	1137	955	3454	TRUE	0.276491
Supercontig_1.685	Fusarium oxysporum f. sp. vasinfectum	106	186	80	3315	TRUE	0.0241327
Supercontig_1.685	Fusarium oxysporum f. sp. vasinfectum	2837	3253	416	3315	TRUE	0.12549
Supercontig_1.734	Fusarium oxysporum f. sp. vasinfectum	2538	2613	75	2725	TRUE	0.0275229
Supercontig_1.788	Fusarium oxysporum f. sp. vasinfectum	1985	2050	65	2217	TRUE	0.0293189
Supercontig_1.884	Fusarium oxysporum f. sp. vasinfectum	3	366	363	1522	TRUE	0.238502
Supercontig_1.900	Fusarium oxysporum f. sp. vasinfectum	1	76	75	1458	TRUE	0.0514403
Supercontig_1.903	Fusarium oxysporum f. sp. vasinfectum	16	91	75	1397	TRUE	0.0536865
Supercontig_1.904	Fusarium oxysporum f. sp. vasinfectum	974	1381	407	1381	TRUE	0.294714
Supercontig_2.2	Fusarium oxysporum f.sp. lycopersici Fo4287	1656460	1657702	1242	4034155	FALSE	0.000307871
Supercontig_2.2	Fusarium oxysporum f.sp. lycopersici Fo4287	2392306	2393550	1244	4034155	FALSE	0.000308367
Supercontig_2.4	Fusarium oxysporum f.sp. lycopersici Fo4287	527473	527556	83	2883724	FALSE	2.87822e-05
Supercontig_2.4	Fusarium oxysporum f.sp. lycopersici Fo4287	684577	684755	178	2883724	FALSE	6.17257e-05
Supercontig_2.4	Fusarium oxysporum f.sp. lycopersici Fo4287	690483	690688	205	2883724	FALSE	7.10886e-05
Supercontig_2.4	Fusarium oxysporum f.sp. lycopersici Fo4287	929855	930056	201	2883724	FALSE	6.97015e-05
Supercontig_2.4	Fusarium oxysporum f.sp. lycopersici Fo4287	935783	935961	178	2883724	FALSE	6.17257e-05
Supercontig_2.5	Fusarium oxysporum f.sp. lycopersici Fo4287	2564459	2564686	227	2688632	FALSE	8.44296e-05
Supercontig_2.6	Fusarium oxysporum f.sp. lycopersici Fo4287	172032	172238	206	2657023	FALSE	7.75304e-05
Supercontig_2.6	Fusarium oxysporum f.sp. lycopersici Fo4287	177966	178148	182	2657023	FALSE	6.84977e-05
Supercontig_2.6	Fusarium oxysporum f.sp. lycopersici Fo4287	384134	384905	771	2657023	FALSE	0.000290174
Supercontig_2.6	Fusarium oxysporum f.sp. lycopersici Fo4287	608214	608392	178	2657023	FALSE	6.69923e-05
Supercontig_2.6	Fusarium oxysporum f.sp. lycopersici Fo4287	614135	614336	201	2657023	FALSE	7.56486e-05
Supercontig_2.6	Fusarium oxysporum f.sp. lycopersici Fo4287	621183	621384	201	2657023	FALSE	7.56486e-05
Supercontig_2.6	Fusarium oxysporum f.sp. lycopersici Fo4287	627131	627309	178	2657023	FALSE	6.69923e-05
Supercontig_2.6	Fusarium oxysporum f.sp. lycopersici Fo4287	1095830	1097072	1242	2657023	FALSE	0.00046744
Supercontig_2.6	Fusarium oxysporum f.sp. lycopersici Fo4287	2272325	2273567	1242	2657023	FALSE	0.00046744
Supercontig_2.7	Fusarium oxysporum f.sp. lycopersici Fo4287	42506	42610	104	2638704	FALSE	3.94133e-05
Supercontig_2.7	Fusarium oxysporum f.sp. lycopersici Fo4287	43232	52662	9430	2638704	FALSE	0.00357372
Supercontig_2.7	Fusarium oxysporum f.sp. lycopersici Fo4287	211363	212752	1389	2638704	FALSE	0.000526395
Supercontig_2.7	Fusarium oxysporum f.sp. lycopersici Fo4287	368633	368851	218	2638704	FALSE	8.26163e-05
Supercontig_2.7	Fusarium oxysporum f.sp. lycopersici Fo4287	393573	394796	1223	2638704	FALSE	0.000463485
Supercontig_2.7	Fusarium oxysporum f.sp. lycopersici Fo4287	398130	398510	380	2638704	FALSE	0.00014401
Supercontig_2.7	Fusarium oxysporum f.sp. lycopersici Fo4287	580518	580796	278	2638704	FALSE	0.000105355
Supercontig_2.7	Fusarium oxysporum f.sp. lycopersici Fo4287	643157	643572	415	2638704	FALSE	0.000157274
Supercontig_2.7	Fusarium oxysporum f.sp. lycopersici Fo4287	879057	880280	1223	2638704	FALSE	0.000463485
Supercontig_2.7	Fusarium oxysporum f.sp. lycopersici Fo4287	883695	883984	289	2638704	FALSE	0.000109523
Supercontig_2.7	Fusarium oxysporum f.sp. lycopersici Fo4287	1076480	1076769	289	2638704	FALSE	0.000109523
Supercontig_2.7	Fusarium oxysporum f.sp. lycopersici Fo4287	1080184	1081407	1223	2638704	FALSE	0.000463485
Supercontig_2.7	Fusarium oxysporum f.sp. lycopersici Fo4287	1316612	1317028	416	2638704	FALSE	0.000157653
Supercontig_2.7	Fusarium oxysporum f.sp. lycopersici Fo4287	1379392	1379670	278	2638704	FALSE	0.000105355
Supercontig_2.7	Fusarium oxysporum f.sp. lycopersici Fo4287	1577568	1577948	380	2638704	FALSE	0.00014401
Supercontig_2.7	Fusarium oxysporum f.sp. lycopersici Fo4287	1581281	1582504	1223	2638704	FALSE	0.000463485
Supercontig_2.7	Fusarium oxysporum f.sp. lycopersici Fo4287	1607209	1607427	218	2638704	FALSE	8.26163e-05
Supercontig_2.7	Fusarium oxysporum f.sp. lycopersici Fo4287	1763504	1764893	1389	2638704	FALSE	0.000526395
Supercontig_2.7	Fusarium oxysporum f.sp. lycopersici Fo4287	1927349	1930542	3193	2638704	FALSE	0.00121006
Supercontig_2.7	Fusarium oxysporum f.sp. lycopersici Fo4287	1934084	1934188	104	2638704	FALSE	3.94133e-05
Supercontig_2.7	Fusarium oxysporum f.sp. lycopersici Fo4287	2203114	2203345	231	2638704	FALSE	8.7543e-05
Supercontig_2.7	Fusarium oxysporum f.sp. lycopersici Fo4287	2275922	2276153	231	2638704	FALSE	8.7543e-05
Supercontig_2.7	Fusarium oxysporum f.sp. lycopersici Fo4287	2280602	2280685	83	2638704	FALSE	3.14548e-05
Supercontig_2.7	Fusarium oxysporum f.sp. lycopersici Fo4287	2295552	2296775	1223	2638704	FALSE	0.000463485
Supercontig_2.7	Fusarium oxysporum f.sp. lycopersici Fo4287	2300072	2300491	419	2638704	FALSE	0.00015879
Supercontig_2.7	Fusarium oxysporum f.sp. lycopersici Fo4287	2335233	2336444	1211	2638704	FALSE	0.000458937
Supercontig_2.7	Fusarium oxysporum f.sp. lycopersici Fo4287	2339883	2340172	289	2638704	FALSE	0.000109523
Supercontig_2.7	Fusarium oxysporum f.sp. lycopersici Fo4287	2349344	2349406	62	2638704	FALSE	2.34964e-05
Supercontig_2.7	Fusarium oxysporum f.sp. lycopersici Fo4287	2427734	2427775	41	2638704	FALSE	1.55379e-05
Supercontig_2.9	Fusarium oxysporum f.sp. lycopersici Fo4287	172093	172536	443	2375755	FALSE	0.000186467
Supercontig_2.9	Fusarium oxysporum f.sp. lycopersici Fo4287	175818	177035	1217	2375755	FALSE	0.000512258
Supercontig_2.9	Fusarium oxysporum f.sp. lycopersici Fo4287	220611	221825	1214	2375755	TRUE	0.000510995
Supercontig_2.9	Fusarium oxysporum f.sp. lycopersici Fo4287	357199	357350	151	2375755	FALSE	6.35587e-05
Supercontig_2.9	Fusarium oxysporum f.sp. lycopersici Fo4287	535619	535746	127	2375755	FALSE	5.34567e-05
Supercontig_2.9	Fusarium oxysporum f.sp. lycopersici Fo4287	538559	538719	160	2375755	FALSE	6.7347e-05
Supercontig_2.9	Fusarium oxysporum f.sp. lycopersici Fo4287	574368	575581	1213	2375755	FALSE	0.000510575
Supercontig_2.9	Fusarium oxysporum f.sp. lycopersici Fo4287	579049	579496	447	2375755	FALSE	0.000188151
Supercontig_2.9	Fusarium oxysporum f.sp. lycopersici Fo4287	629842	630256	414	2375755	FALSE	0.00017426
Supercontig_2.9	Fusarium oxysporum f.sp. lycopersici Fo4287	633542	634752	1210	2375755	FALSE	0.000509312
Supercontig_2.9	Fusarium oxysporum f.sp. lycopersici Fo4287	637789	637869	80	2375755	FALSE	3.36735e-05
Supercontig_2.9	Fusarium oxysporum f.sp. lycopersici Fo4287	706687	706738	51	2375755	FALSE	2.14669e-05
Supercontig_2.9	Fusarium oxysporum f.sp. lycopersici Fo4287	1035464	1035879	415	2375755	FALSE	0.000174681
Supercontig_2.9	Fusarium oxysporum f.sp. lycopersici Fo4287	1039225	1040451	1226	2375755	FALSE	0.000516046
Supercontig_2.9	Fusarium oxysporum f.sp. lycopersici Fo4287	1137253	1138464	1211	2375755	FALSE	0.000509733
Supercontig_2.9	Fusarium oxysporum f.sp. lycopersici Fo4287	1141750	1142164	414	2375755	FALSE	0.00017426
Supercontig_2.9	Fusarium oxysporum f.sp. lycopersici Fo4287	1145241	1145683	442	2375755	FALSE	0.000186046
Supercontig_2.9	Fusarium oxysporum f.sp. lycopersici Fo4287	1148962	1150179	1217	2375755	FALSE	0.000512258
Supercontig_2.9	Fusarium oxysporum f.sp. lycopersici Fo4287	1311802	1311885	83	2375755	FALSE	3.49363e-05
Supercontig_2.9	Fusarium oxysporum f.sp. lycopersici Fo4287	1493407	1493696	289	2375755	FALSE	0.000121646
Supercontig_2.9	Fusarium oxysporum f.sp. lycopersici Fo4287	1497111	1498334	1223	2375755	FALSE	0.000514784
Supercontig_2.9	Fusarium oxysporum f.sp. lycopersici Fo4287	1734048	1734464	416	2375755	FALSE	0.000175102
Supercontig_2.9	Fusarium oxysporum f.sp. lycopersici Fo4287	1796816	1797094	278	2375755	FALSE	0.000117015
Supercontig_2.9	Fusarium oxysporum f.sp. lycopersici Fo4287	1976848	1977228	380	2375755	FALSE	0.000159949
Supercontig_2.9	Fusarium oxysporum f.sp. lycopersici Fo4287	1980561	1981784	1223	2375755	FALSE	0.000514784
Supercontig_2.9	Fusarium oxysporum f.sp. lycopersici Fo4287	2006480	2006698	218	2375755	FALSE	9.17603e-05
Supercontig_2.9	Fusarium oxysporum f.sp. lycopersici Fo4287	2162572	2163961	1389	2375755	FALSE	0.000584656
Supercontig_2.9	Fusarium oxysporum f.sp. lycopersici Fo4287	2326401	2329594	3193	2375755	FALSE	0.00134399
Supercontig_2.9	Fusarium oxysporum f.sp. lycopersici Fo4287	2333136	2333240	104	2375755	FALSE	4.37756e-05
Supercontig_2.11	Fusarium oxysporum f.sp. lycopersici Fo4287	7472	7784	312	1976106	FALSE	0.000157886
Supercontig_2.13	Fusarium oxysporum f.sp. lycopersici Fo4287	1422073	1422256	183	1657550	FALSE	0.000110404
Supercontig_2.13	Fusarium oxysporum f.sp. lycopersici Fo4287	1427993	1428194	201	1657550	FALSE	0.000121263
Supercontig_2.15	Fusarium oxysporum f.sp. lycopersici Fo4287	1222540	1223311	771	1548211	FALSE	0.000497994
Supercontig_2.16	Fusarium oxysporum f.sp. lycopersici Fo4287	79933	81143	1210	1377199	FALSE	0.000878595
Supercontig_2.16	Fusarium oxysporum f.sp. lycopersici Fo4287	84535	84949	414	1377199	FALSE	0.00030061
Supercontig_2.16	Fusarium oxysporum f.sp. lycopersici Fo4287	364211	364242	31	1377199	FALSE	2.25095e-05
Supercontig_2.18	Fusarium oxysporum f.sp. lycopersici Fo4287	808181	808265	84	1345663	FALSE	6.24228e-05
Supercontig_2.18	Fusarium oxysporum f.sp. lycopersici Fo4287	839463	839641	178	1345663	FALSE	0.000132277
Supercontig_2.18	Fusarium oxysporum f.sp. lycopersici Fo4287	842841	843059	218	1345663	FALSE	0.000162002
Supercontig_2.18	Fusarium oxysporum f.sp. lycopersici Fo4287	848433	848634	201	1345663	FALSE	0.000149369
Supercontig_2.18	Fusarium oxysporum f.sp. lycopersici Fo4287	850474	850554	80	1345663	FALSE	5.94502e-05
Supercontig_2.18	Fusarium oxysporum f.sp. lycopersici Fo4287	1099284	1099462	178	1345663	FALSE	0.000132277
Supercontig_2.18	Fusarium oxysporum f.sp. lycopersici Fo4287	1102663	1102881	218	1345663	FALSE	0.000162002
Supercontig_2.18	Fusarium oxysporum f.sp. lycopersici Fo4287	1108255	1108456	201	1345663	FALSE	0.000149369
Supercontig_2.18	Fusarium oxysporum f.sp. lycopersici Fo4287	1110296	1110376	80	1345663	FALSE	5.94502e-05
Supercontig_2.21	Fusarium oxysporum f.sp. lycopersici Fo4287	232508	232588	80	1072427	FALSE	7.45972e-05
Supercontig_2.21	Fusarium oxysporum f.sp. lycopersici Fo4287	234428	234629	201	1072427	FALSE	0.000187425
Supercontig_2.21	Fusarium oxysporum f.sp. lycopersici Fo4287	240003	240221	218	1072427	FALSE	0.000203277
Supercontig_2.21	Fusarium oxysporum f.sp. lycopersici Fo4287	243420	243598	178	1072427	FALSE	0.000165979
Supercontig_2.21	Fusarium oxysporum f.sp. lycopersici Fo4287	274798	274882	84	1072427	FALSE	7.8327e-05
Supercontig_2.22	Fusarium oxysporum f.sp. lycopersici Fo4287	297	498	201	1030612	TRUE	0.00019503
Supercontig_2.22	Fusarium oxysporum f.sp. lycopersici Fo4287	30843	32038	1195	1030612	FALSE	0.00115951
Supercontig_2.22	Fusarium oxysporum f.sp. lycopersici Fo4287	441404	441826	422	1030612	FALSE	0.000409465
Supercontig_2.22	Fusarium oxysporum f.sp. lycopersici Fo4287	445124	446335	1211	1030612	FALSE	0.00117503
Supercontig_2.22	Fusarium oxysporum f.sp. lycopersici Fo4287	495657	495892	235	1030612	FALSE	0.00022802
Supercontig_2.22	Fusarium oxysporum f.sp. lycopersici Fo4287	623239	623314	75	1030612	FALSE	7.27723e-05
Supercontig_2.22	Fusarium oxysporum f.sp. lycopersici Fo4287	657790	657872	82	1030612	FALSE	7.95644e-05
Supercontig_2.22	Fusarium oxysporum f.sp. lycopersici Fo4287	662820	663990	1170	1030612	FALSE	0.00113525
Supercontig_2.22	Fusarium oxysporum f.sp. lycopersici Fo4287	682968	683164	196	1030612	FALSE	0.000190178
Supercontig_2.22	Fusarium oxysporum f.sp. lycopersici Fo4287	688892	689070	178	1030612	FALSE	0.000172713
Supercontig_2.22	Fusarium oxysporum f.sp. lycopersici Fo4287	703261	703483	222	1030612	FALSE	0.000215406
Supercontig_2.22	Fusarium oxysporum f.sp. lycopersici Fo4287	755095	755296	201	1030612	FALSE	0.00019503
Supercontig_2.22	Fusarium oxysporum f.sp. lycopersici Fo4287	761025	761203	178	1030612	FALSE	0.000172713
Supercontig_2.22	Fusarium oxysporum f.sp. lycopersici Fo4287	764220	764663	443	1030612	FALSE	0.000429842
Supercontig_2.22	Fusarium oxysporum f.sp. lycopersici Fo4287	792094	792510	416	1030612	FALSE	0.000403644
Supercontig_2.22	Fusarium oxysporum f.sp. lycopersici Fo4287	795806	797019	1213	1030612	FALSE	0.00117697
Supercontig_2.22	Fusarium oxysporum f.sp. lycopersici Fo4287	816625	816701	76	1030612	FALSE	7.37426e-05
Supercontig_2.22	Fusarium oxysporum f.sp. lycopersici Fo4287	845834	847047	1213	1030612	FALSE	0.00117697
Supercontig_2.24	Fusarium oxysporum f.sp. lycopersici Fo4287	291418	291497	79	957384	FALSE	8.25165e-05
Supercontig_2.24	Fusarium oxysporum f.sp. lycopersici Fo4287	420162	420574	412	957384	FALSE	0.000430339
Supercontig_2.24	Fusarium oxysporum f.sp. lycopersici Fo4287	423889	425059	1170	957384	FALSE	0.00122208
Supercontig_2.24	Fusarium oxysporum f.sp. lycopersici Fo4287	456809	457226	417	957384	FALSE	0.000435562
Supercontig_2.24	Fusarium oxysporum f.sp. lycopersici Fo4287	460517	461730	1213	957384	FALSE	0.00126699
Supercontig_2.24	Fusarium oxysporum f.sp. lycopersici Fo4287	623246	623328	82	957384	FALSE	8.56501e-05
Supercontig_2.24	Fusarium oxysporum f.sp. lycopersici Fo4287	624569	624698	129	957384	FALSE	0.000134742
Supercontig_2.24	Fusarium oxysporum f.sp. lycopersici Fo4287	676414	677550	1136	957384	FALSE	0.00118657
Supercontig_2.24	Fusarium oxysporum f.sp. lycopersici Fo4287	858228	858643	415	957384	FALSE	0.000433473
Supercontig_2.24	Fusarium oxysporum f.sp. lycopersici Fo4287	883618	883849	231	957384	FALSE	0.000241282
Supercontig_2.24	Fusarium oxysporum f.sp. lycopersici Fo4287	890833	892046	1213	957384	FALSE	0.00126699
Supercontig_2.24	Fusarium oxysporum f.sp. lycopersici Fo4287	895349	895766	417	957384	FALSE	0.000435562
Supercontig_2.23	Fusarium oxysporum f.sp. lycopersici Fo4287	443484	443567	83	937052	FALSE	8.85757e-05
Supercontig_2.23	Fusarium oxysporum f.sp. lycopersici Fo4287	904946	905306	360	937052	FALSE	0.000384184
Supercontig_2.25	Fusarium oxysporum f.sp. lycopersici Fo4287	16919	18142	1223	909412	FALSE	0.00134483
Supercontig_2.25	Fusarium oxysporum f.sp. lycopersici Fo4287	21444	21862	418	909412	FALSE	0.000459638
Supercontig_2.25	Fusarium oxysporum f.sp. lycopersici Fo4287	556533	557304	771	909412	FALSE	0.000847801
Supercontig_2.25	Fusarium oxysporum f.sp. lycopersici Fo4287	883136	883577	441	909412	FALSE	0.000484929
Supercontig_2.27	Fusarium oxysporum f.sp. lycopersici Fo4287	56771	57188	417	891037	FALSE	0.000467994
Supercontig_2.27	Fusarium oxysporum f.sp. lycopersici Fo4287	60490	61703	1213	891037	FALSE	0.00136134
Supercontig_2.27	Fusarium oxysporum f.sp. lycopersici Fo4287	68687	68918	231	891037	FALSE	0.000259248
Supercontig_2.27	Fusarium oxysporum f.sp. lycopersici Fo4287	93884	94299	415	891037	TRUE	0.000465749
Supercontig_2.27	Fusarium oxysporum f.sp. lycopersici Fo4287	276517	277653	1136	891037	FALSE	0.00127492
Supercontig_2.27	Fusarium oxysporum f.sp. lycopersici Fo4287	329368	329497	129	891037	FALSE	0.000144775
Supercontig_2.27	Fusarium oxysporum f.sp. lycopersici Fo4287	330734	330816	82	891037	FALSE	9.20276e-05
Supercontig_2.27	Fusarium oxysporum f.sp. lycopersici Fo4287	490364	491577	1213	891037	FALSE	0.00136134
Supercontig_2.27	Fusarium oxysporum f.sp. lycopersici Fo4287	494868	495285	417	891037	FALSE	0.000467994
Supercontig_2.27	Fusarium oxysporum f.sp. lycopersici Fo4287	527034	528204	1170	891037	FALSE	0.00131308
Supercontig_2.27	Fusarium oxysporum f.sp. lycopersici Fo4287	531519	531931	412	891037	FALSE	0.000462383
Supercontig_2.27	Fusarium oxysporum f.sp. lycopersici Fo4287	660420	660499	79	891037	TRUE	8.86607e-05
Supercontig_2.26	Fusarium oxysporum f.sp. lycopersici Fo4287	440302	440716	414	879105	FALSE	0.000470934
Supercontig_2.26	Fusarium oxysporum f.sp. lycopersici Fo4287	444002	445212	1210	879105	FALSE	0.0013764
Supercontig_2.28	Fusarium oxysporum f.sp. lycopersici Fo4287	360458	361445	987	711750	FALSE	0.00138672
Supercontig_2.28	Fusarium oxysporum f.sp. lycopersici Fo4287	456467	456882	415	711750	FALSE	0.00058307
Supercontig_2.28	Fusarium oxysporum f.sp. lycopersici Fo4287	460171	461364	1193	711750	FALSE	0.00167615
Supercontig_2.28	Fusarium oxysporum f.sp. lycopersici Fo4287	548452	548683	231	711750	FALSE	0.000324552
Supercontig_2.28	Fusarium oxysporum f.sp. lycopersici Fo4287	600496	601706	1210	711750	FALSE	0.00170004
Supercontig_2.28	Fusarium oxysporum f.sp. lycopersici Fo4287	604993	605407	414	711750	FALSE	0.000581665
Supercontig_2.29	Fusarium oxysporum f.sp. lycopersici Fo4287	267038	267239	201	676070	FALSE	0.000297306
Supercontig_2.29	Fusarium oxysporum f.sp. lycopersici Fo4287	272967	273145	178	676070	FALSE	0.000263286
Supercontig_2.31	Fusarium oxysporum f.sp. lycopersici Fo4287	147874	148291	417	674198	FALSE	0.000618513
Supercontig_2.31	Fusarium oxysporum f.sp. lycopersici Fo4287	219673	219757	84	674198	FALSE	0.000124592
Supercontig_2.31	Fusarium oxysporum f.sp. lycopersici Fo4287	290190	290359	169	674198	FALSE	0.000250668
Supercontig_2.31	Fusarium oxysporum f.sp. lycopersici Fo4287	312334	312965	631	674198	TRUE	0.000935927
Supercontig_2.31	Fusarium oxysporum f.sp. lycopersici Fo4287	316253	316667	414	674198	FALSE	0.000614063
Supercontig_2.31	Fusarium oxysporum f.sp. lycopersici Fo4287	471835	471917	82	674198	FALSE	0.000121626
Supercontig_2.31	Fusarium oxysporum f.sp. lycopersici Fo4287	485653	485858	205	674198	TRUE	0.000304065
Supercontig_2.31	Fusarium oxysporum f.sp. lycopersici Fo4287	491602	491780	178	674198	FALSE	0.000264017
Supercontig_2.31	Fusarium oxysporum f.sp. lycopersici Fo4287	556283	556461	178	674198	FALSE	0.000264017
Supercontig_2.30	Fusarium oxysporum f.sp. lycopersici Fo4287	313486	314473	987	648876	FALSE	0.00152109
Supercontig_2.30	Fusarium oxysporum f.sp. lycopersici Fo4287	409491	409906	415	648876	FALSE	0.000639567
Supercontig_2.30	Fusarium oxysporum f.sp. lycopersici Fo4287	413195	414388	1193	648876	FALSE	0.00183856
Supercontig_2.30	Fusarium oxysporum f.sp. lycopersici Fo4287	550809	551689	880	648876	TRUE	0.00135619
Supercontig_2.30	Fusarium oxysporum f.sp. lycopersici Fo4287	554980	555394	414	648876	FALSE	0.000638026
Supercontig_2.32	Fusarium oxysporum f.sp. lycopersici Fo4287	154775	154816	41	559075	FALSE	7.33354e-05
Supercontig_2.32	Fusarium oxysporum f.sp. lycopersici Fo4287	233299	233361	62	559075	FALSE	0.000110897
Supercontig_2.32	Fusarium oxysporum f.sp. lycopersici Fo4287	242529	242818	289	559075	FALSE	0.000516925
Supercontig_2.32	Fusarium oxysporum f.sp. lycopersici Fo4287	246255	247464	1209	559075	FALSE	0.0021625
Supercontig_2.32	Fusarium oxysporum f.sp. lycopersici Fo4287	282231	282650	419	559075	FALSE	0.000749452
Supercontig_2.32	Fusarium oxysporum f.sp. lycopersici Fo4287	285947	287174	1227	559075	FALSE	0.0021947
Supercontig_2.32	Fusarium oxysporum f.sp. lycopersici Fo4287	301954	302037	83	559075	FALSE	0.00014846
Supercontig_2.32	Fusarium oxysporum f.sp. lycopersici Fo4287	306501	306732	231	559075	FALSE	0.000413182
Supercontig_2.32	Fusarium oxysporum f.sp. lycopersici Fo4287	378739	378971	232	559075	FALSE	0.000414971
Supercontig_2.33	Fusarium oxysporum f.sp. lycopersici Fo4287	179971	180202	231	559003	FALSE	0.000413236
Supercontig_2.33	Fusarium oxysporum f.sp. lycopersici Fo4287	252249	252480	231	559003	FALSE	0.000413236
Supercontig_2.33	Fusarium oxysporum f.sp. lycopersici Fo4287	256944	257027	83	559003	FALSE	0.000148479
Supercontig_2.33	Fusarium oxysporum f.sp. lycopersici Fo4287	271807	273034	1227	559003	FALSE	0.00219498
Supercontig_2.33	Fusarium oxysporum f.sp. lycopersici Fo4287	276331	276750	419	559003	FALSE	0.000749549
Supercontig_2.33	Fusarium oxysporum f.sp. lycopersici Fo4287	311508	312717	1209	559003	FALSE	0.00216278
Supercontig_2.33	Fusarium oxysporum f.sp. lycopersici Fo4287	316154	316443	289	559003	FALSE	0.000516992
Supercontig_2.33	Fusarium oxysporum f.sp. lycopersici Fo4287	325611	325673	62	559003	FALSE	0.000110912
Supercontig_2.33	Fusarium oxysporum f.sp. lycopersici Fo4287	404111	404152	41	559003	FALSE	7.33449e-05
Supercontig_2.34	Fusarium oxysporum f.sp. lycopersici Fo4287	108676	109899	1223	500264	FALSE	0.00244471
Supercontig_2.34	Fusarium oxysporum f.sp. lycopersici Fo4287	134583	134801	218	500264	FALSE	0.00043577
Supercontig_2.34	Fusarium oxysporum f.sp. lycopersici Fo4287	290680	292069	1389	500264	FALSE	0.00277653
Supercontig_2.34	Fusarium oxysporum f.sp. lycopersici Fo4287	453904	457097	3193	500264	FALSE	0.00638263
Supercontig_2.34	Fusarium oxysporum f.sp. lycopersici Fo4287	460639	460743	104	500264	FALSE	0.00020789
Supercontig_2.36	Fusarium oxysporum f.sp. lycopersici Fo4287	42932	43015	83	480600	FALSE	0.000172701
Supercontig_2.36	Fusarium oxysporum f.sp. lycopersici Fo4287	90219	90424	205	480600	FALSE	0.00042655
Supercontig_2.36	Fusarium oxysporum f.sp. lycopersici Fo4287	96167	96345	178	480600	FALSE	0.00037037
Supercontig_2.36	Fusarium oxysporum f.sp. lycopersici Fo4287	106930	107010	80	480600	FALSE	0.000166459
Supercontig_2.36	Fusarium oxysporum f.sp. lycopersici Fo4287	124371	124549	178	480600	FALSE	0.00037037
Supercontig_2.36	Fusarium oxysporum f.sp. lycopersici Fo4287	185974	186179	205	480600	FALSE	0.00042655
Supercontig_2.36	Fusarium oxysporum f.sp. lycopersici Fo4287	191907	192085	178	480600	FALSE	0.00037037
Supercontig_2.37	Fusarium oxysporum f.sp. lycopersici Fo4287	30178	30260	82	387564	FALSE	0.000211578
Supercontig_2.37	Fusarium oxysporum f.sp. lycopersici Fo4287	36175	36295	120	387564	FALSE	0.000309626
Supercontig_2.37	Fusarium oxysporum f.sp. lycopersici Fo4287	43695	44740	1045	387564	FALSE	0.00269633
Supercontig_2.37	Fusarium oxysporum f.sp. lycopersici Fo4287	103732	104147	415	387564	FALSE	0.00107079
Supercontig_2.37	Fusarium oxysporum f.sp. lycopersici Fo4287	222242	223467	1225	387564	FALSE	0.00316077
Supercontig_2.37	Fusarium oxysporum f.sp. lycopersici Fo4287	227005	227125	120	387564	FALSE	0.000309626
Supercontig_2.37	Fusarium oxysporum f.sp. lycopersici Fo4287	294766	295979	1213	387564	FALSE	0.00312981
Supercontig_2.37	Fusarium oxysporum f.sp. lycopersici Fo4287	299399	299684	285	387564	FALSE	0.000735362
Supercontig_2.38	Fusarium oxysporum f.sp. lycopersici Fo4287	16423	16505	82	374942	FALSE	0.0002187
Supercontig_2.38	Fusarium oxysporum f.sp. lycopersici Fo4287	22471	22591	120	374942	FALSE	0.00032005
Supercontig_2.38	Fusarium oxysporum f.sp. lycopersici Fo4287	29991	31036	1045	374942	FALSE	0.0027871
Supercontig_2.38	Fusarium oxysporum f.sp. lycopersici Fo4287	90169	90584	415	374942	FALSE	0.00110684
Supercontig_2.38	Fusarium oxysporum f.sp. lycopersici Fo4287	208818	210043	1225	374942	FALSE	0.00326717
Supercontig_2.38	Fusarium oxysporum f.sp. lycopersici Fo4287	213580	213700	120	374942	FALSE	0.00032005
Supercontig_2.38	Fusarium oxysporum f.sp. lycopersici Fo4287	281177	282390	1213	374942	FALSE	0.00323517
Supercontig_2.38	Fusarium oxysporum f.sp. lycopersici Fo4287	285810	286096	286	374942	FALSE	0.000762785
Supercontig_2.41	Fusarium oxysporum f.sp. lycopersici Fo4287	234095	234175	80	257555	FALSE	0.000310613
Supercontig_2.41	Fusarium oxysporum f.sp. lycopersici Fo4287	236015	236216	201	257555	FALSE	0.000780416
Supercontig_2.41	Fusarium oxysporum f.sp. lycopersici Fo4287	241594	241812	218	257555	FALSE	0.000846421
Supercontig_2.41	Fusarium oxysporum f.sp. lycopersici Fo4287	245013	245191	178	257555	FALSE	0.000691115
Supercontig_2.42	Fusarium oxysporum f.sp. lycopersici Fo4287	61832	63046	1214	224840	FALSE	0.0053994
Supercontig_2.42	Fusarium oxysporum f.sp. lycopersici Fo4287	66459	66747	288	224840	FALSE	0.00128091
Supercontig_2.42	Fusarium oxysporum f.sp. lycopersici Fo4287	117796	117974	178	224840	FALSE	0.000791674
Supercontig_2.42	Fusarium oxysporum f.sp. lycopersici Fo4287	186025	186100	75	224840	FALSE	0.000333571
Supercontig_2.45	Fusarium oxysporum f.sp. lycopersici Fo4287	1482	1683	201	192887	FALSE	0.00104206
Supercontig_2.43	Fusarium oxysporum f.sp. lycopersici Fo4287	24605	24823	218	190902	FALSE	0.00114195
Supercontig_2.43	Fusarium oxysporum f.sp. lycopersici Fo4287	29643	30857	1214	190902	FALSE	0.00635928
Supercontig_2.43	Fusarium oxysporum f.sp. lycopersici Fo4287	46546	46992	446	190902	FALSE	0.00233628
Supercontig_2.43	Fusarium oxysporum f.sp. lycopersici Fo4287	133125	133326	201	190902	FALSE	0.0010529
Supercontig_2.43	Fusarium oxysporum f.sp. lycopersici Fo4287	139069	139247	178	190902	FALSE	0.000932416
Supercontig_2.44	Fusarium oxysporum f.sp. lycopersici Fo4287	22490	22695	205	186228	TRUE	0.0011008
Supercontig_2.44	Fusarium oxysporum f.sp. lycopersici Fo4287	59374	59454	80	186228	FALSE	0.000429581
Supercontig_2.44	Fusarium oxysporum f.sp. lycopersici Fo4287	62163	62341	178	186228	FALSE	0.000955818
Supercontig_2.44	Fusarium oxysporum f.sp. lycopersici Fo4287	68069	68270	201	186228	FALSE	0.00107932
Supercontig_2.47	Fusarium oxysporum f.sp. lycopersici Fo4287	53540	53828	288	178137	FALSE	0.00161673
Supercontig_2.47	Fusarium oxysporum f.sp. lycopersici Fo4287	57241	58455	1214	178137	FALSE	0.00681498
Supercontig_2.47	Fusarium oxysporum f.sp. lycopersici Fo4287	122456	122541	85	178137	FALSE	0.000477161
Supercontig_2.49	Fusarium oxysporum f.sp. lycopersici Fo4287	86899	87100	201	154101	FALSE	0.00130434
Supercontig_2.49	Fusarium oxysporum f.sp. lycopersici Fo4287	92834	93012	178	154101	FALSE	0.00115509
Supercontig_2.51	Fusarium oxysporum f.sp. lycopersici Fo4287	120789	120872	83	133248	FALSE	0.000622899
Supercontig_2.51	Fusarium oxysporum f.sp. lycopersici Fo4287	122119	122203	84	133248	FALSE	0.000630403
Supercontig_2.54	Fusarium oxysporum f.sp. lycopersici Fo4287	9547	9757	210	130382	FALSE	0.00161065
Supercontig_2.50	Fusarium oxysporum f.sp. lycopersici Fo4287	115553	115630	77	130108	FALSE	0.000591816
Supercontig_2.53	Fusarium oxysporum f.sp. lycopersici Fo4287	13510	13791	281	95357	FALSE	0.00294682
Supercontig_2.55	Fusarium oxysporum f.sp. lycopersici Fo4287	69638	69843	205	70881	FALSE	0.00289217
Supercontig_2.61	Fusarium oxysporum f.sp. lycopersici Fo4287	30860	31064	204	38310	TRUE	0.00532498
Supercontig_2.71	Fusarium oxysporum f.sp. lycopersici Fo4287	71	249	178	17210	TRUE	0.0103428
Supercontig_2.76	Fusarium oxysporum f.sp. lycopersici Fo4287	8133	8216	83	12223	FALSE	0.00679048
Supercontig_2.76	Fusarium oxysporum f.sp. lycopersici Fo4287	9163	9364	201	12223	FALSE	0.0164444
Supercontig_1.4	Fusarium oxysporum f. sp. melonis 26406	2372371	2372598	227	4212822	FALSE	5.38831e-05
Supercontig_1.6	Fusarium oxysporum f. sp. melonis 26406	213752	214112	360	2360927	FALSE	0.000152482
Supercontig_1.6	Fusarium oxysporum f. sp. melonis 26406	2191334	2192576	1242	2360927	FALSE	0.000526065
Supercontig_1.7	Fusarium oxysporum f. sp. melonis 26406	1708470	1709712	1242	2206590	FALSE	0.000562859
Supercontig_1.12	Fusarium oxysporum f. sp. melonis 26406	227975	228047	72	1099187	FALSE	6.5503e-05
Supercontig_1.12	Fusarium oxysporum f. sp. melonis 26406	617151	617767	616	1099187	TRUE	0.000560414
Supercontig_1.29	Fusarium oxysporum f. sp. melonis 26406	5339	5757	418	177187	FALSE	0.00235909
Supercontig_1.29	Fusarium oxysporum f. sp. melonis 26406	77388	77472	84	177187	FALSE	0.000474075
Supercontig_1.29	Fusarium oxysporum f. sp. melonis 26406	128808	128977	169	177187	FALSE	0.000953795
Supercontig_1.33	Fusarium oxysporum f. sp. melonis 26406	140361	140448	87	140478	TRUE	0.000619314
Supercontig_1.34	Fusarium oxysporum f. sp. melonis 26406	98384	98466	82	136505	FALSE	0.000600711
Supercontig_1.38	Fusarium oxysporum f. sp. melonis 26406	71051	71128	77	108339	FALSE	0.000710732
Supercontig_1.45	Fusarium oxysporum f. sp. melonis 26406	22766	23078	312	91128	FALSE	0.00342376
Supercontig_1.47	Fusarium oxysporum f. sp. melonis 26406	6185	6266	81	82671	FALSE	0.000979787
Supercontig_1.57	Fusarium oxysporum f. sp. melonis 26406	61687	61767	80	68308	TRUE	0.00117117
Supercontig_1.61	Fusarium oxysporum f. sp. melonis 26406	1161	1682	521	62107	FALSE	0.00838875
Supercontig_1.67	Fusarium oxysporum f. sp. melonis 26406	56386	56803	417	59355	FALSE	0.00702552
Supercontig_1.70	Fusarium oxysporum f. sp. melonis 26406	3005	3237	232	52462	FALSE	0.00442225
Supercontig_1.73	Fusarium oxysporum f. sp. melonis 26406	48483	48893	410	52083	FALSE	0.00787205
Supercontig_1.78	Fusarium oxysporum f. sp. melonis 26406	47817	48234	417	49901	FALSE	0.00835655
Supercontig_1.85	Fusarium oxysporum f. sp. melonis 26406	34797	34967	170	45096	TRUE	0.00376974
Supercontig_1.90	Fusarium oxysporum f. sp. melonis 26406	39159	39540	381	39668	TRUE	0.00960472
Supercontig_1.99	Fusarium oxysporum f. sp. melonis 26406	2918	3029	111	38919	FALSE	0.00285208
Supercontig_1.102	Fusarium oxysporum f. sp. melonis 26406	37253	37606	353	37618	TRUE	0.00938381
Supercontig_1.108	Fusarium oxysporum f. sp. melonis 26406	19946	20372	426	34767	TRUE	0.012253
Supercontig_1.133	Fusarium oxysporum f. sp. melonis 26406	33715	33746	31	34398	TRUE	0.000901215
Supercontig_1.112	Fusarium oxysporum f. sp. melonis 26406	31828	32458	630	33160	FALSE	0.0189988
Supercontig_1.120	Fusarium oxysporum f. sp. melonis 26406	18619	19068	449	30445	FALSE	0.0147479
Supercontig_1.116	Fusarium oxysporum f. sp. melonis 26406	6068	6102	34	30161	TRUE	0.00112728
Supercontig_1.145	Fusarium oxysporum f. sp. melonis 26406	15885	16333	448	20675	FALSE	0.0216687
Supercontig_1.178	Fusarium oxysporum f. sp. melonis 26406	10885	11584	699	18830	TRUE	0.0371216
Supercontig_1.190	Fusarium oxysporum f. sp. melonis 26406	12849	13206	357	17191	TRUE	0.0207667
Supercontig_1.185	Fusarium oxysporum f. sp. melonis 26406	3017	3437	420	15688	FALSE	0.0267721
Supercontig_1.214	Fusarium oxysporum f. sp. melonis 26406	1020	1145	125	14474	FALSE	0.00863618
Supercontig_1.200	Fusarium oxysporum f. sp. melonis 26406	4781	7577	2796	14418	FALSE	0.193924
Supercontig_1.200	Fusarium oxysporum f. sp. melonis 26406	7575	11606	4031	14418	FALSE	0.279581
Supercontig_1.199	Fusarium oxysporum f. sp. melonis 26406	6310	6572	262	14236	TRUE	0.018404
Supercontig_1.218	Fusarium oxysporum f. sp. melonis 26406	4918	5000	82	14197	TRUE	0.00577587
Supercontig_1.234	Fusarium oxysporum f. sp. melonis 26406	1529	1890	361	12501	FALSE	0.0288777
Supercontig_1.225	Fusarium oxysporum f. sp. melonis 26406	8791	8942	151	12100	FALSE	0.0124793
Supercontig_1.286	Fusarium oxysporum f. sp. melonis 26406	7175	7404	229	11990	FALSE	0.0190992
Supercontig_1.229	Fusarium oxysporum f. sp. melonis 26406	10234	10310	76	11500	FALSE	0.0066087
Supercontig_1.269	Fusarium oxysporum f. sp. melonis 26406	5752	5840	88	11442	TRUE	0.00769096
Supercontig_1.269	Fusarium oxysporum f. sp. melonis 26406	6850	6938	88	11442	FALSE	0.00769096
Supercontig_1.245	Fusarium oxysporum f. sp. melonis 26406	579	10026	9447	10168	TRUE	0.929091
Supercontig_1.267	Fusarium oxysporum f. sp. melonis 26406	3516	3598	82	9592	FALSE	0.00854879
Supercontig_1.259	Fusarium oxysporum f. sp. melonis 26406	1475	1720	245	9551	FALSE	0.0256518
Supercontig_1.260	Fusarium oxysporum f. sp. melonis 26406	1	651	650	9428	TRUE	0.0689436
Supercontig_1.299	Fusarium oxysporum f. sp. melonis 26406	7313	7389	76	7494	TRUE	0.0101414
Supercontig_1.307	Fusarium oxysporum f. sp. melonis 26406	7061	7095	34	7095	TRUE	0.00479211
Supercontig_1.339	Fusarium oxysporum f. sp. melonis 26406	13	207	194	7008	TRUE	0.0276826
Supercontig_1.329	Fusarium oxysporum f. sp. melonis 26406	2677	2965	288	6442	FALSE	0.0447066
Supercontig_1.347	Fusarium oxysporum f. sp. melonis 26406	6046	6098	52	6098	TRUE	0.00852739
Supercontig_1.387	Fusarium oxysporum f. sp. melonis 26406	4182	4629	447	4954	TRUE	0.0902301
Supercontig_1.401	Fusarium oxysporum f. sp. melonis 26406	3213	4005	792	4784	FALSE	0.165552
Supercontig_1.472	Fusarium oxysporum f. sp. melonis 26406	3790	3832	42	3832	TRUE	0.0109603
Supercontig_1.474	Fusarium oxysporum f. sp. melonis 26406	1453	1894	441	3820	FALSE	0.115445
Supercontig_1.469	Fusarium oxysporum f. sp. melonis 26406	11	379	368	3801	TRUE	0.0968166
Supercontig_1.500	Fusarium oxysporum f. sp. melonis 26406	1485	1616	131	3492	FALSE	0.0375143
Supercontig_1.671	Fusarium oxysporum f. sp. melonis 26406	2315	2396	81	2399	TRUE	0.0337641
Supercontig_1.667	Fusarium oxysporum f. sp. melonis 26406	23	1240	1217	2372	TRUE	0.513069
Supercontig_1.689	Fusarium oxysporum f. sp. melonis 26406	1158	1220	62	2253	FALSE	0.0275189
Supercontig_1.807	Fusarium oxysporum f. sp. melonis 26406	1586	1846	260	1847	TRUE	0.140769
Supercontig_1.866	Fusarium oxysporum f. sp. melonis 26406	763	1126	363	1676	FALSE	0.216587
Supercontig_1.1037	Fusarium oxysporum f. sp. melonis 26406	80	500	420	1265	TRUE	0.332016
Supercontig_1.6	Fusarium oxysporum Fo47	372144	372371	227	2268157	FALSE	0.000100081
Supercontig_1.11	Fusarium oxysporum Fo47	1888330	1888416	86	1894400	FALSE	4.5397e-05
Supercontig_1.18	Fusarium oxysporum Fo47	87912	88143	231	412905	TRUE	0.000559451
Supercontig_1.18	Fusarium oxysporum Fo47	154679	154795	116	412905	TRUE	0.000280936
Supercontig_1.18	Fusarium oxysporum Fo47	158119	159341	1222	412905	TRUE	0.00295952
Supercontig_1.18	Fusarium oxysporum Fo47	164575	164651	76	412905	FALSE	0.000184062
Supercontig_1.18	Fusarium oxysporum Fo47	297487	297557	70	412905	FALSE	0.000169531
Supercontig_1.18	Fusarium oxysporum Fo47	359286	359717	431	412905	TRUE	0.00104382
Supercontig_1.18	Fusarium oxysporum Fo47	373056	373176	120	412905	FALSE	0.000290624
Supercontig_1.20	Fusarium oxysporum Fo47	32599	32680	81	349097	TRUE	0.000232027
Supercontig_1.20	Fusarium oxysporum Fo47	280145	280225	80	349097	TRUE	0.000229163
Supercontig_1.20	Fusarium oxysporum Fo47	322685	322903	218	349097	FALSE	0.000624468
Supercontig_1.21	Fusarium oxysporum Fo47	247123	247354	231	287255	TRUE	0.000804164
Supercontig_1.21	Fusarium oxysporum Fo47	261733	263123	1390	287255	FALSE	0.00483891
Supercontig_1.22	Fusarium oxysporum Fo47	85991	86103	112	223697	FALSE	0.000500677
Supercontig_1.23	Fusarium oxysporum Fo47	45232	45312	80	222469	FALSE	0.000359601
Supercontig_1.23	Fusarium oxysporum Fo47	46395	46810	415	222469	TRUE	0.00186543
Supercontig_1.23	Fusarium oxysporum Fo47	71707	72014	307	222469	FALSE	0.00137997
Supercontig_1.23	Fusarium oxysporum Fo47	192072	192151	79	222469	FALSE	0.000355106
Supercontig_1.26	Fusarium oxysporum Fo47	26949	27031	82	177614	FALSE	0.000461675
Supercontig_1.26	Fusarium oxysporum Fo47	168900	169340	440	177614	FALSE	0.00247728
Supercontig_1.27	Fusarium oxysporum Fo47	26149	26559	410	168482	FALSE	0.00243349
Supercontig_1.30	Fusarium oxysporum Fo47	99307	99724	417	151996	FALSE	0.00274349
Supercontig_1.30	Fusarium oxysporum Fo47	109415	109480	65	151996	FALSE	0.000427643
Supercontig_1.32	Fusarium oxysporum Fo47	71538	71939	401	142571	FALSE	0.00281263
Supercontig_1.33	Fusarium oxysporum Fo47	86684	88074	1390	129477	FALSE	0.0107355
Supercontig_1.34	Fusarium oxysporum Fo47	68376	69512	1136	100685	FALSE	0.0112827
Supercontig_1.34	Fusarium oxysporum Fo47	100108	100397	289	100685	TRUE	0.00287034
Supercontig_1.36	Fusarium oxysporum Fo47	52373	52662	289	90321	FALSE	0.0031997
Supercontig_1.36	Fusarium oxysporum Fo47	56071	57267	1196	90321	TRUE	0.0132417
Supercontig_1.38	Fusarium oxysporum Fo47	59216	59325	109	81907	FALSE	0.00133078
Supercontig_1.39	Fusarium oxysporum Fo47	3029	4040	1011	80983	TRUE	0.0124841
Supercontig_1.39	Fusarium oxysporum Fo47	7591	8008	417	80983	FALSE	0.00514923
Supercontig_1.40	Fusarium oxysporum Fo47	21619	22832	1213	79092	TRUE	0.0153366
Supercontig_1.41	Fusarium oxysporum Fo47	2	368	366	74462	TRUE	0.00491526
Supercontig_1.41	Fusarium oxysporum Fo47	64219	64634	415	74462	FALSE	0.00557331
Supercontig_1.42	Fusarium oxysporum Fo47	33511	34545	1034	69411	TRUE	0.0148968
Supercontig_1.42	Fusarium oxysporum Fo47	38077	38178	101	69411	FALSE	0.0014551
Supercontig_1.46	Fusarium oxysporum Fo47	28431	28875	444	54669	FALSE	0.0081216
Supercontig_1.48	Fusarium oxysporum Fo47	21240	21471	231	50940	FALSE	0.00453475
Supercontig_1.50	Fusarium oxysporum Fo47	45345	45634	289	46822	FALSE	0.00617231
Supercontig_1.52	Fusarium oxysporum Fo47	18904	18983	79	45913	FALSE	0.00172065
Supercontig_1.56	Fusarium oxysporum Fo47	1485	1922	437	41822	FALSE	0.010449
Supercontig_1.56	Fusarium oxysporum Fo47	4924	5006	82	41822	FALSE	0.00196069
Supercontig_1.56	Fusarium oxysporum Fo47	15663	15783	120	41822	FALSE	0.0028693
Supercontig_1.57	Fusarium oxysporum Fo47	27814	27896	82	41119	FALSE	0.00199421
Supercontig_1.57	Fusarium oxysporum Fo47	40938	41119	181	41119	TRUE	0.00440186
Supercontig_1.58	Fusarium oxysporum Fo47	12581	13021	440	40688	FALSE	0.010814
Supercontig_1.58	Fusarium oxysporum Fo47	13192	13273	81	40688	FALSE	0.00199076
Supercontig_1.60	Fusarium oxysporum Fo47	29691	30463	772	40265	FALSE	0.019173
Supercontig_1.69	Fusarium oxysporum Fo47	4936	5100	164	24857	FALSE	0.00659774
Supercontig_1.70	Fusarium oxysporum Fo47	16769	17217	448	22226	TRUE	0.0201566
Supercontig_1.70	Fusarium oxysporum Fo47	20691	21552	861	22226	TRUE	0.0387384
Supercontig_1.71	Fusarium oxysporum Fo47	362	466	104	21177	TRUE	0.00491099
Supercontig_1.72	Fusarium oxysporum Fo47	3862	5078	1216	18613	FALSE	0.0653307
Supercontig_1.75	Fusarium oxysporum Fo47	11404	11564	160	15736	FALSE	0.0101678
Supercontig_1.85	Fusarium oxysporum Fo47	55	175	120	4807	TRUE	0.0249636
Supercontig_1.2	Fusarium oxysporum NRRL 32931	460514	460824	310	5296576	FALSE	5.85284e-05
Supercontig_1.2	Fusarium oxysporum NRRL 32931	5108508	5109258	750	5296576	FALSE	0.000141601
Supercontig_1.5	Fusarium oxysporum NRRL 32931	2615326	2615553	227	4457292	FALSE	5.09278e-05
Supercontig_1.9	Fusarium oxysporum NRRL 32931	2585291	2585712	421	2670426	FALSE	0.000157653
Supercontig_1.10	Fusarium oxysporum NRRL 32931	1694400	1694583	183	2545266	TRUE	7.18982e-05
Supercontig_1.11	Fusarium oxysporum NRRL 32931	2361274	2361482	208	2385851	FALSE	8.71806e-05
Supercontig_1.12	Fusarium oxysporum NRRL 32931	1763439	1764231	792	1780681	FALSE	0.000444774
Supercontig_1.13	Fusarium oxysporum NRRL 32931	146875	149065	2190	331864	FALSE	0.00659909
Supercontig_1.13	Fusarium oxysporum NRRL 32931	160365	161593	1228	331864	TRUE	0.00370031
Supercontig_1.13	Fusarium oxysporum NRRL 32931	165215	165319	104	331864	TRUE	0.000313381
Supercontig_1.14	Fusarium oxysporum NRRL 32931	7603	8020	417	272746	FALSE	0.0015289
Supercontig_1.14	Fusarium oxysporum NRRL 32931	75791	77184	1393	272746	FALSE	0.00510732
Supercontig_1.14	Fusarium oxysporum NRRL 32931	113734	113901	167	272746	TRUE	0.000612291
Supercontig_1.14	Fusarium oxysporum NRRL 32931	152958	153041	83	272746	FALSE	0.000304312
Supercontig_1.14	Fusarium oxysporum NRRL 32931	247074	248035	961	272746	TRUE	0.00352342
Supercontig_1.15	Fusarium oxysporum NRRL 32931	28646	28828	182	222126	FALSE	0.000819355
Supercontig_1.16	Fusarium oxysporum NRRL 32931	31506	31695	189	185078	FALSE	0.00102119
Supercontig_1.16	Fusarium oxysporum NRRL 32931	31694	32215	521	185078	FALSE	0.00281503
Supercontig_1.16	Fusarium oxysporum NRRL 32931	32922	33239	317	185078	TRUE	0.00171279
Supercontig_1.16	Fusarium oxysporum NRRL 32931	55792	55853	61	185078	FALSE	0.000329591
Supercontig_1.17	Fusarium oxysporum NRRL 32931	11342	11765	423	176704	FALSE	0.00239383
Supercontig_1.18	Fusarium oxysporum NRRL 32931	15841	16256	415	172540	TRUE	0.00240524
Supercontig_1.18	Fusarium oxysporum NRRL 32931	80120	80206	86	172540	FALSE	0.000498435
Supercontig_1.18	Fusarium oxysporum NRRL 32931	100642	100720	78	172540	FALSE	0.000452069
Supercontig_1.18	Fusarium oxysporum NRRL 32931	110468	110758	290	172540	FALSE	0.00168077
Supercontig_1.19	Fusarium oxysporum NRRL 32931	49815	50256	441	164092	FALSE	0.00268752
Supercontig_1.19	Fusarium oxysporum NRRL 32931	146954	147215	261	164092	TRUE	0.00159057
Supercontig_1.20	Fusarium oxysporum NRRL 32931	23936	24167	231	142116	FALSE	0.00162543
Supercontig_1.20	Fusarium oxysporum NRRL 32931	24179	24244	65	142116	FALSE	0.000457373
Supercontig_1.20	Fusarium oxysporum NRRL 32931	64682	64791	109	142116	FALSE	0.000766979
Supercontig_1.20	Fusarium oxysporum NRRL 32931	117984	118533	549	142116	TRUE	0.00386304
Supercontig_1.22	Fusarium oxysporum NRRL 32931	4223	5775	1552	116779	TRUE	0.0132901
Supercontig_1.22	Fusarium oxysporum NRRL 32931	22171	23626	1455	116779	FALSE	0.0124594
Supercontig_1.22	Fusarium oxysporum NRRL 32931	26923	27688	765	116779	FALSE	0.00655084
Supercontig_1.22	Fusarium oxysporum NRRL 32931	34066	34819	753	116779	FALSE	0.00644808
Supercontig_1.22	Fusarium oxysporum NRRL 32931	39179	39620	441	116779	FALSE	0.00377636
Supercontig_1.22	Fusarium oxysporum NRRL 32931	40123	40812	689	116779	FALSE	0.00590003
Supercontig_1.22	Fusarium oxysporum NRRL 32931	43118	45458	2340	116779	FALSE	0.0200378
Supercontig_1.22	Fusarium oxysporum NRRL 32931	52725	52804	79	116779	FALSE	0.000676491
Supercontig_1.23	Fusarium oxysporum NRRL 32931	218	657	439	80493	TRUE	0.00545389
Supercontig_1.23	Fusarium oxysporum NRRL 32931	9405	9485	80	80493	FALSE	0.000993875
Supercontig_1.26	Fusarium oxysporum NRRL 32931	14289	14400	111	76903	FALSE	0.00144338
Supercontig_1.30	Fusarium oxysporum NRRL 32931	45586	45668	82	51897	TRUE	0.00158005
Supercontig_1.33	Fusarium oxysporum NRRL 32931	28934	29351	417	47621	FALSE	0.00875664
Supercontig_1.33	Fusarium oxysporum NRRL 32931	38798	38878	80	47621	FALSE	0.00167993
Supercontig_1.40	Fusarium oxysporum NRRL 32931	10346	10463	117	33989	FALSE	0.00344229
Supercontig_1.43	Fusarium oxysporum NRRL 32931	6187	6271	84	27711	FALSE	0.00303129
Supercontig_1.43	Fusarium oxysporum NRRL 32931	10032	10238	206	27711	FALSE	0.00743387
Supercontig_1.43	Fusarium oxysporum NRRL 32931	11776	11962	186	27711	FALSE	0.00671214
Supercontig_1.51	Fusarium oxysporum NRRL 32931	1	177	176	11887	TRUE	0.0148061
Supercontig_1.63	Fusarium oxysporum NRRL 32931	335	415	80	6334	TRUE	0.0126302
Supercontig_1.63	Fusarium oxysporum NRRL 32931	3919	5123	1204	6334	FALSE	0.190085
Supercontig_1.140	Fusarium oxysporum NRRL 32931	3	181	178	1214	TRUE	0.146623
Supercontig_1.1	Fusarium oxysporum f. sp. pisi HDV247	336868	336948	80	5895957	FALSE	1.35686e-05
Supercontig_1.1	Fusarium oxysporum f. sp. pisi HDV247	3866029	3866111	82	5895957	TRUE	1.39078e-05
Supercontig_1.2	Fusarium oxysporum f. sp. pisi HDV247	2460965	2461047	82	4495944	TRUE	1.82387e-05
Supercontig_1.4	Fusarium oxysporum f. sp. pisi HDV247	1119784	1120424	640	4391783	FALSE	0.000145727
Supercontig_1.4	Fusarium oxysporum f. sp. pisi HDV247	2403686	2403913	227	4391783	FALSE	5.16874e-05
Supercontig_1.6	Fusarium oxysporum f. sp. pisi HDV247	3	89	86	3655337	TRUE	2.35272e-05
Supercontig_1.6	Fusarium oxysporum f. sp. pisi HDV247	115477	116868	1391	3655337	FALSE	0.000380539
Supercontig_1.6	Fusarium oxysporum f. sp. pisi HDV247	3601322	3602459	1137	3655337	FALSE	0.000311052
Supercontig_1.6	Fusarium oxysporum f. sp. pisi HDV247	3610520	3610649	129	3655337	TRUE	3.52909e-05
Supercontig_1.6	Fusarium oxysporum f. sp. pisi HDV247	3611845	3612262	417	3655337	TRUE	0.00011408
Supercontig_1.7	Fusarium oxysporum f. sp. pisi HDV247	1293298	1293373	75	2838763	TRUE	2.642e-05
Supercontig_1.10	Fusarium oxysporum f. sp. pisi HDV247	600753	600828	75	1238599	FALSE	6.05523e-05
Supercontig_1.10	Fusarium oxysporum f. sp. pisi HDV247	601287	601362	75	1238599	FALSE	6.05523e-05
Supercontig_1.10	Fusarium oxysporum f. sp. pisi HDV247	601511	601589	78	1238599	FALSE	6.29744e-05
Supercontig_1.11	Fusarium oxysporum f. sp. pisi HDV247	181474	181557	83	783892	TRUE	0.000105882
Supercontig_1.12	Fusarium oxysporum f. sp. pisi HDV247	668808	668890	82	766477	TRUE	0.000106983
Supercontig_1.13	Fusarium oxysporum f. sp. pisi HDV247	628782	629091	309	702540	FALSE	0.000439833
Supercontig_1.15	Fusarium oxysporum f. sp. pisi HDV247	124242	124324	82	517306	TRUE	0.000158514
Supercontig_1.17	Fusarium oxysporum f. sp. pisi HDV247	201724	201796	72	492561	FALSE	0.000146175
Supercontig_1.19	Fusarium oxysporum f. sp. pisi HDV247	150964	151044	80	400251	TRUE	0.000199875
Supercontig_1.20	Fusarium oxysporum f. sp. pisi HDV247	13	184	171	277357	TRUE	0.000616534
Supercontig_1.21	Fusarium oxysporum f. sp. pisi HDV247	108306	108337	31	271583	FALSE	0.000114146
Supercontig_1.22	Fusarium oxysporum f. sp. pisi HDV247	264107	264189	82	266151	TRUE	0.000308096
Supercontig_1.29	Fusarium oxysporum f. sp. pisi HDV247	163418	163500	82	190758	FALSE	0.000429864
Supercontig_1.35	Fusarium oxysporum f. sp. pisi HDV247	5153	5226	73	166915	FALSE	0.000437348
Supercontig_1.36	Fusarium oxysporum f. sp. pisi HDV247	129749	129831	82	158523	TRUE	0.000517275
Supercontig_1.45	Fusarium oxysporum f. sp. pisi HDV247	105	554	449	141446	TRUE	0.00317436
Supercontig_1.45	Fusarium oxysporum f. sp. pisi HDV247	3819	5042	1223	141446	FALSE	0.00864641
Supercontig_1.45	Fusarium oxysporum f. sp. pisi HDV247	8356	9579	1223	141446	FALSE	0.00864641
Supercontig_1.47	Fusarium oxysporum f. sp. pisi HDV247	102107	103500	1393	122492	FALSE	0.0113722
Supercontig_1.48	Fusarium oxysporum f. sp. pisi HDV247	14393	14470	77	121191	FALSE	0.000635361
Supercontig_1.55	Fusarium oxysporum f. sp. pisi HDV247	1	3883	3882	102722	TRUE	0.0377913
Supercontig_1.56	Fusarium oxysporum f. sp. pisi HDV247	87586	87666	80	101250	TRUE	0.000790123
Supercontig_1.58	Fusarium oxysporum f. sp. pisi HDV247	93291	93370	79	100085	FALSE	0.000789329
Supercontig_1.54	Fusarium oxysporum f. sp. pisi HDV247	7017	7458	441	99552	FALSE	0.00442985
Supercontig_1.60	Fusarium oxysporum f. sp. pisi HDV247	45746	46027	281	87194	FALSE	0.0032227
Supercontig_1.64	Fusarium oxysporum f. sp. pisi HDV247	29734	29854	120	84390	FALSE	0.00142197
Supercontig_1.72	Fusarium oxysporum f. sp. pisi HDV247	15411	15689	278	81461	TRUE	0.00341268
Supercontig_1.62	Fusarium oxysporum f. sp. pisi HDV247	39923	39997	74	80533	TRUE	0.000918878
Supercontig_1.62	Fusarium oxysporum f. sp. pisi HDV247	40720	40795	75	80533	TRUE	0.000931295
Supercontig_1.62	Fusarium oxysporum f. sp. pisi HDV247	40944	41019	75	80533	TRUE	0.000931295
Supercontig_1.62	Fusarium oxysporum f. sp. pisi HDV247	80353	80429	76	80533	TRUE	0.000943713
Supercontig_1.69	Fusarium oxysporum f. sp. pisi HDV247	70843	71074	231	76442	TRUE	0.0030219
Supercontig_1.79	Fusarium oxysporum f. sp. pisi HDV247	30438	30652	214	74194	TRUE	0.00288433
Supercontig_1.79	Fusarium oxysporum f. sp. pisi HDV247	45345	45463	118	74194	TRUE	0.00159043
Supercontig_1.74	Fusarium oxysporum f. sp. pisi HDV247	70001	71446	1445	71446	TRUE	0.0202251
Supercontig_1.80	Fusarium oxysporum f. sp. pisi HDV247	56179	56372	193	71429	FALSE	0.00270198
Supercontig_1.80	Fusarium oxysporum f. sp. pisi HDV247	57911	58112	201	71429	FALSE	0.00281398
Supercontig_1.80	Fusarium oxysporum f. sp. pisi HDV247	61306	61388	82	71429	FALSE	0.00114799
Supercontig_1.77	Fusarium oxysporum f. sp. pisi HDV247	37220	38382	1162	70150	FALSE	0.0165645
Supercontig_1.92	Fusarium oxysporum f. sp. pisi HDV247	48495	48696	201	66390	FALSE	0.00302756
Supercontig_1.92	Fusarium oxysporum f. sp. pisi HDV247	50235	50421	186	66390	FALSE	0.00280163
Supercontig_1.98	Fusarium oxysporum f. sp. pisi HDV247	44644	44726	82	61061	TRUE	0.00134292
Supercontig_1.90	Fusarium oxysporum f. sp. pisi HDV247	2680	3452	772	59903	FALSE	0.0128875
Supercontig_1.90	Fusarium oxysporum f. sp. pisi HDV247	49489	49609	120	59903	FALSE	0.00200324
Supercontig_1.114	Fusarium oxysporum f. sp. pisi HDV247	1598	1751	153	59443	FALSE	0.00257389
Supercontig_1.101	Fusarium oxysporum f. sp. pisi HDV247	30722	30804	82	58622	TRUE	0.00139879
Supercontig_1.87	Fusarium oxysporum f. sp. pisi HDV247	57080	57162	82	58237	FALSE	0.00140804
Supercontig_1.87	Fusarium oxysporum f. sp. pisi HDV247	57251	57333	82	58237	FALSE	0.00140804
Supercontig_1.119	Fusarium oxysporum f. sp. pisi HDV247	15421	15495	74	57943	TRUE	0.00127712
Supercontig_1.105	Fusarium oxysporum f. sp. pisi HDV247	1769	1983	214	57552	TRUE	0.00371838
Supercontig_1.105	Fusarium oxysporum f. sp. pisi HDV247	9101	9175	74	57552	TRUE	0.00128579
Supercontig_1.105	Fusarium oxysporum f. sp. pisi HDV247	18382	18665	283	57552	TRUE	0.00491729
Supercontig_1.97	Fusarium oxysporum f. sp. pisi HDV247	34815	34895	80	56676	FALSE	0.00141153
Supercontig_1.95	Fusarium oxysporum f. sp. pisi HDV247	13116	13198	82	55387	TRUE	0.00148049
Supercontig_1.99	Fusarium oxysporum f. sp. pisi HDV247	15197	15637	440	54900	FALSE	0.00801457
Supercontig_1.99	Fusarium oxysporum f. sp. pisi HDV247	18615	18657	42	54900	TRUE	0.000765027
Supercontig_1.106	Fusarium oxysporum f. sp. pisi HDV247	4792	4868	76	54384	TRUE	0.00139747
Supercontig_1.106	Fusarium oxysporum f. sp. pisi HDV247	39997	40308	311	54384	FALSE	0.00571859
Supercontig_1.111	Fusarium oxysporum f. sp. pisi HDV247	1	4930	4929	51946	TRUE	0.094887
Supercontig_1.111	Fusarium oxysporum f. sp. pisi HDV247	5976	7496	1520	51946	TRUE	0.0292612
Supercontig_1.112	Fusarium oxysporum f. sp. pisi HDV247	50508	50595	87	50875	TRUE	0.00171007
Supercontig_1.113	Fusarium oxysporum f. sp. pisi HDV247	6491	6572	81	50570	TRUE	0.00160174
Supercontig_1.113	Fusarium oxysporum f. sp. pisi HDV247	42107	42189	82	50570	FALSE	0.00162151
Supercontig_1.121	Fusarium oxysporum f. sp. pisi HDV247	18876	20118	1242	50302	FALSE	0.0246909
Supercontig_1.130	Fusarium oxysporum f. sp. pisi HDV247	5558	5640	82	49775	TRUE	0.00164741
Supercontig_1.123	Fusarium oxysporum f. sp. pisi HDV247	49059	49476	417	49631	TRUE	0.00840201
Supercontig_1.110	Fusarium oxysporum f. sp. pisi HDV247	31528	32741	1213	49564	FALSE	0.0244734
Supercontig_1.110	Fusarium oxysporum f. sp. pisi HDV247	36004	36442	438	49564	FALSE	0.00883706
Supercontig_1.125	Fusarium oxysporum f. sp. pisi HDV247	46974	47292	318	49420	FALSE	0.00643464
Supercontig_1.129	Fusarium oxysporum f. sp. pisi HDV247	17024	17261	237	47899	FALSE	0.00494791
Supercontig_1.129	Fusarium oxysporum f. sp. pisi HDV247	20682	21879	1197	47899	FALSE	0.0249901
Supercontig_1.120	Fusarium oxysporum f. sp. pisi HDV247	41036	41346	310	46472	FALSE	0.00667068
Supercontig_1.128	Fusarium oxysporum f. sp. pisi HDV247	26405	26480	75	43840	TRUE	0.00171077
Supercontig_1.139	Fusarium oxysporum f. sp. pisi HDV247	29883	30092	209	41553	FALSE	0.00502972
Supercontig_1.139	Fusarium oxysporum f. sp. pisi HDV247	36178	36243	65	41553	FALSE	0.00156427
Supercontig_1.135	Fusarium oxysporum f. sp. pisi HDV247	41004	41039	35	41044	TRUE	0.000852743
Supercontig_1.147	Fusarium oxysporum f. sp. pisi HDV247	5250	5284	34	38653	TRUE	0.000879621
Supercontig_1.147	Fusarium oxysporum f. sp. pisi HDV247	31976	32058	82	38653	TRUE	0.00212144
Supercontig_1.145	Fusarium oxysporum f. sp. pisi HDV247	1383	1671	288	38522	FALSE	0.00747625
Supercontig_1.159	Fusarium oxysporum f. sp. pisi HDV247	15835	15918	83	38434	FALSE	0.00215955
Supercontig_1.165	Fusarium oxysporum f. sp. pisi HDV247	17772	18003	231	35739	TRUE	0.00646353
Supercontig_1.169	Fusarium oxysporum f. sp. pisi HDV247	32184	32404	220	35428	FALSE	0.00620978
Supercontig_1.153	Fusarium oxysporum f. sp. pisi HDV247	19	101	82	35352	TRUE	0.00231953
Supercontig_1.151	Fusarium oxysporum f. sp. pisi HDV247	19934	20030	96	35352	TRUE	0.00271555
Supercontig_1.151	Fusarium oxysporum f. sp. pisi HDV247	20781	21025	244	35352	TRUE	0.00690201
Supercontig_1.156	Fusarium oxysporum f. sp. pisi HDV247	19798	21189	1391	32963	FALSE	0.0421988
Supercontig_1.156	Fusarium oxysporum f. sp. pisi HDV247	32779	32899	120	32963	TRUE	0.00364045
Supercontig_1.157	Fusarium oxysporum f. sp. pisi HDV247	22899	22974	75	32931	TRUE	0.00227749
Supercontig_1.176	Fusarium oxysporum f. sp. pisi HDV247	17477	17834	357	32650	FALSE	0.0109342
Supercontig_1.158	Fusarium oxysporum f. sp. pisi HDV247	7646	7693	47	31868	TRUE	0.00147483
Supercontig_1.173	Fusarium oxysporum f. sp. pisi HDV247	23279	23701	422	28879	TRUE	0.0146127
Supercontig_1.167	Fusarium oxysporum f. sp. pisi HDV247	10717	11165	448	28702	FALSE	0.0156087
Supercontig_1.167	Fusarium oxysporum f. sp. pisi HDV247	14421	15649	1228	28702	FALSE	0.0427845
Supercontig_1.189	Fusarium oxysporum f. sp. pisi HDV247	3075	3293	218	27508	FALSE	0.00792497
Supercontig_1.195	Fusarium oxysporum f. sp. pisi HDV247	4584	4770	186	27345	FALSE	0.00680197
Supercontig_1.195	Fusarium oxysporum f. sp. pisi HDV247	6311	6516	205	27345	TRUE	0.0074968
Supercontig_1.187	Fusarium oxysporum f. sp. pisi HDV247	593	5709	5116	23783	FALSE	0.215112
Supercontig_1.191	Fusarium oxysporum f. sp. pisi HDV247	10879	10954	75	22978	TRUE	0.00326399
Supercontig_1.207	Fusarium oxysporum f. sp. pisi HDV247	4094	4165	71	19320	TRUE	0.00367495
Supercontig_1.211	Fusarium oxysporum f. sp. pisi HDV247	1720	1790	70	18887	FALSE	0.00370625
Supercontig_1.202	Fusarium oxysporum f. sp. pisi HDV247	10281	10445	164	18751	FALSE	0.0087462
Supercontig_1.202	Fusarium oxysporum f. sp. pisi HDV247	16083	16161	78	18751	FALSE	0.00415978
Supercontig_1.217	Fusarium oxysporum f. sp. pisi HDV247	18028	18148	120	18222	TRUE	0.00658545
Supercontig_1.208	Fusarium oxysporum f. sp. pisi HDV247	13093	13168	75	17235	FALSE	0.00435161
Supercontig_1.208	Fusarium oxysporum f. sp. pisi HDV247	13317	13392	75	17235	FALSE	0.00435161
Supercontig_1.208	Fusarium oxysporum f. sp. pisi HDV247	13851	13926	75	17235	FALSE	0.00435161
Supercontig_1.231	Fusarium oxysporum f. sp. pisi HDV247	12311	12529	218	15268	TRUE	0.0142782
Supercontig_1.233	Fusarium oxysporum f. sp. pisi HDV247	1	36	35	14746	TRUE	0.00237353
Supercontig_1.225	Fusarium oxysporum f. sp. pisi HDV247	13994	14115	121	14183	TRUE	0.00853134
Supercontig_1.237	Fusarium oxysporum f. sp. pisi HDV247	9286	9348	62	13532	FALSE	0.00458173
Supercontig_1.251	Fusarium oxysporum f. sp. pisi HDV247	9317	9583	266	12876	FALSE	0.0206586
Supercontig_1.253	Fusarium oxysporum f. sp. pisi HDV247	604	848	244	11853	FALSE	0.0205855
Supercontig_1.253	Fusarium oxysporum f. sp. pisi HDV247	8907	8987	80	11853	FALSE	0.00674935
Supercontig_1.280	Fusarium oxysporum f. sp. pisi HDV247	11682	11809	127	11828	TRUE	0.0107372
Supercontig_1.317	Fusarium oxysporum f. sp. pisi HDV247	1	106	105	11107	TRUE	0.0094535
Supercontig_1.272	Fusarium oxysporum f. sp. pisi HDV247	8905	9106	201	9956	FALSE	0.0201888
Supercontig_1.273	Fusarium oxysporum f. sp. pisi HDV247	74	194	120	9372	TRUE	0.0128041
Supercontig_1.281	Fusarium oxysporum f. sp. pisi HDV247	385	515	130	8737	TRUE	0.0148792
Supercontig_1.312	Fusarium oxysporum f. sp. pisi HDV247	1616	2058	442	8402	FALSE	0.0526065
Supercontig_1.296	Fusarium oxysporum f. sp. pisi HDV247	622	740	118	8019	FALSE	0.0147151
Supercontig_1.331	Fusarium oxysporum f. sp. pisi HDV247	7218	7308	90	7308	TRUE	0.0123153
Supercontig_1.304	Fusarium oxysporum f. sp. pisi HDV247	5755	6177	422	7044	TRUE	0.0599091
Supercontig_1.315	Fusarium oxysporum f. sp. pisi HDV247	2	84	82	6533	TRUE	0.0125517
Supercontig_1.315	Fusarium oxysporum f. sp. pisi HDV247	4000	4051	51	6533	TRUE	0.00780652
Supercontig_1.325	Fusarium oxysporum f. sp. pisi HDV247	3618	3692	74	5954	FALSE	0.0124286
Supercontig_1.325	Fusarium oxysporum f. sp. pisi HDV247	4150	4193	43	5954	TRUE	0.00722204
Supercontig_1.333	Fusarium oxysporum f. sp. pisi HDV247	2887	3079	192	5666	TRUE	0.0338863
Supercontig_1.339	Fusarium oxysporum f. sp. pisi HDV247	2164	2293	129	5308	FALSE	0.0243029
Supercontig_1.339	Fusarium oxysporum f. sp. pisi HDV247	5136	5308	172	5308	TRUE	0.0324039
Supercontig_1.351	Fusarium oxysporum f. sp. pisi HDV247	2585	2816	231	4969	FALSE	0.0464882
Supercontig_1.361	Fusarium oxysporum f. sp. pisi HDV247	1512	1577	65	4428	FALSE	0.0146793
Supercontig_1.416	Fusarium oxysporum f. sp. pisi HDV247	3141	3264	123	3389	TRUE	0.0362939
Supercontig_1.422	Fusarium oxysporum f. sp. pisi HDV247	1	2336	2335	2336	TRUE	0.999572
Supercontig_1.430	Fusarium oxysporum f. sp. pisi HDV247	516	810	294	2134	FALSE	0.137769
Supercontig_1.10	Fusarium oxysporum f.sp. cubense II5	156522	156749	227	1486993	FALSE	0.000152657
Supercontig_1.11	Fusarium oxysporum f.sp. cubense II5	551263	551335	72	1449953	FALSE	4.96568e-05
Supercontig_1.13	Fusarium oxysporum f.sp. cubense II5	1059738	1059914	176	1059917	TRUE	0.000166051
Supercontig_1.14	Fusarium oxysporum f.sp. cubense II5	1	59	58	927898	TRUE	6.25069e-05
Supercontig_1.16	Fusarium oxysporum f.sp. cubense II5	103681	103762	81	891621	FALSE	9.08458e-05
Supercontig_1.18	Fusarium oxysporum f.sp. cubense II5	297904	298065	161	766096	FALSE	0.000210156
Supercontig_1.18	Fusarium oxysporum f.sp. cubense II5	765824	765887	63	766096	TRUE	8.22351e-05
Supercontig_1.18	Fusarium oxysporum f.sp. cubense II5	765914	766094	180	766096	TRUE	0.000234957
Supercontig_1.19	Fusarium oxysporum f.sp. cubense II5	748987	749177	190	749177	TRUE	0.000253612
Supercontig_1.29	Fusarium oxysporum f.sp. cubense II5	1	111	110	416056	TRUE	0.000264387
Supercontig_1.29	Fusarium oxysporum f.sp. cubense II5	138	201	63	416056	TRUE	0.000151422
Supercontig_1.33	Fusarium oxysporum f.sp. cubense II5	361446	361633	187	361637	TRUE	0.000517093
Supercontig_1.39	Fusarium oxysporum f.sp. cubense II5	37	224	187	304238	TRUE	0.00061465
Supercontig_1.39	Fusarium oxysporum f.sp. cubense II5	304059	304235	176	304238	TRUE	0.000578494
Supercontig_1.47	Fusarium oxysporum f.sp. cubense II5	238863	239043	180	239046	TRUE	0.000752993
Supercontig_1.48	Fusarium oxysporum f.sp. cubense II5	136	173	37	224666	TRUE	0.000164689
Supercontig_1.58	Fusarium oxysporum f.sp. cubense II5	131460	131655	195	131662	TRUE	0.00148107
Supercontig_1.63	Fusarium oxysporum f.sp. cubense II5	14	185	171	107509	TRUE	0.00159056
Supercontig_1.63	Fusarium oxysporum f.sp. cubense II5	107307	107502	195	107509	TRUE	0.0018138
Supercontig_1.66	Fusarium oxysporum f.sp. cubense II5	93507	93956	449	97494	FALSE	0.00460541
Supercontig_1.66	Fusarium oxysporum f.sp. cubense II5	97212	97494	282	97494	TRUE	0.00289249
Supercontig_1.70	Fusarium oxysporum f.sp. cubense II5	5573	5653	80	77954	FALSE	0.00102625
Supercontig_1.70	Fusarium oxysporum f.sp. cubense II5	34871	36092	1221	77954	FALSE	0.0156631
Supercontig_1.70	Fusarium oxysporum f.sp. cubense II5	39395	39810	415	77954	FALSE	0.00532365
Supercontig_1.70	Fusarium oxysporum f.sp. cubense II5	43615	45081	1466	77954	FALSE	0.018806
Supercontig_1.72	Fusarium oxysporum f.sp. cubense II5	32	95	63	71005	TRUE	0.000887261
Supercontig_1.72	Fusarium oxysporum f.sp. cubense II5	122	185	63	71005	TRUE	0.000887261
Supercontig_1.76	Fusarium oxysporum f.sp. cubense II5	63056	64284	1228	65423	FALSE	0.0187702
Supercontig_1.86	Fusarium oxysporum f.sp. cubense II5	3878	5099	1221	52186	FALSE	0.0233971
Supercontig_1.86	Fusarium oxysporum f.sp. cubense II5	8400	8817	417	52186	FALSE	0.00799065
Supercontig_1.92	Fusarium oxysporum f.sp. cubense II5	5309	5540	231	43491	FALSE	0.00531144
Supercontig_1.92	Fusarium oxysporum f.sp. cubense II5	15652	15742	90	43491	TRUE	0.00206939
Supercontig_1.92	Fusarium oxysporum f.sp. cubense II5	20174	20251	77	43491	FALSE	0.00177048
Supercontig_1.89	Fusarium oxysporum f.sp. cubense II5	37092	37541	449	41079	FALSE	0.0109302
Supercontig_1.89	Fusarium oxysporum f.sp. cubense II5	40797	41079	282	41079	TRUE	0.00686482
Supercontig_1.98	Fusarium oxysporum f.sp. cubense II5	31250	31343	93	31343	TRUE	0.00296717
Supercontig_1.101	Fusarium oxysporum f.sp. cubense II5	4541	4616	75	24836	FALSE	0.00301981
Supercontig_1.101	Fusarium oxysporum f.sp. cubense II5	19470	19550	80	24836	FALSE	0.00322113
Supercontig_1.101	Fusarium oxysporum f.sp. cubense II5	23757	23883	126	24836	FALSE	0.00507328
Supercontig_1.126	Fusarium oxysporum f.sp. cubense II5	15556	15743	187	15779	TRUE	0.0118512
Supercontig_1.122	Fusarium oxysporum f.sp. cubense II5	14469	14517	48	14517	TRUE	0.00330647
Supercontig_1.124	Fusarium oxysporum f.sp. cubense II5	13847	13888	41	13888	TRUE	0.00295219
Supercontig_1.125	Fusarium oxysporum f.sp. cubense II5	9073	9186	113	13782	FALSE	0.0081991
Supercontig_1.129	Fusarium oxysporum f.sp. cubense II5	11719	11906	187	11930	TRUE	0.0156748
Supercontig_1.144	Fusarium oxysporum f.sp. cubense II5	5627	5713	86	9368	FALSE	0.00918019
Supercontig_1.230	Fusarium oxysporum f.sp. cubense II5	2445	2595	150	2595	TRUE	0.0578035
Supercontig_1.265	Fusarium oxysporum f.sp. cubense II5	1773	2155	382	2155	TRUE	0.177262
Supercontig_1.7	Fusarium oxysporum f. sp. lycopersici MN25	144636	144863	227	2383883	FALSE	9.52228e-05
Supercontig_1.33	Fusarium oxysporum f. sp. lycopersici MN25	46461	46544	83	172856	FALSE	0.000480168
Supercontig_1.38	Fusarium oxysporum f. sp. lycopersici MN25	8838	8917	79	105453	FALSE	0.000749149
Supercontig_1.45	Fusarium oxysporum f. sp. lycopersici MN25	4453	4526	73	86547	FALSE	0.000843472
Supercontig_1.49	Fusarium oxysporum f. sp. lycopersici MN25	4584	5798	1214	78656	FALSE	0.0154343
Supercontig_1.49	Fusarium oxysporum f. sp. lycopersici MN25	21935	22380	445	78656	FALSE	0.00565755
Supercontig_1.54	Fusarium oxysporum f. sp. lycopersici MN25	54769	55004	235	69911	FALSE	0.00336142
Supercontig_1.60	Fusarium oxysporum f. sp. lycopersici MN25	13706	13811	105	66025	FALSE	0.00159031
Supercontig_1.60	Fusarium oxysporum f. sp. lycopersici MN25	14456	23884	9428	66025	FALSE	0.142794
Supercontig_1.63	Fusarium oxysporum f. sp. lycopersici MN25	54466	54545	79	62427	FALSE	0.00126548
Supercontig_1.65	Fusarium oxysporum f. sp. lycopersici MN25	58452	58874	422	61512	FALSE	0.00686045
Supercontig_1.67	Fusarium oxysporum f. sp. lycopersici MN25	48772	50165	1393	57168	FALSE	0.0243668
Supercontig_1.68	Fusarium oxysporum f. sp. lycopersici MN25	38290	38706	416	56043	FALSE	0.00742287
Supercontig_1.68	Fusarium oxysporum f. sp. lycopersici MN25	55860	56043	183	56043	TRUE	0.00326535
Supercontig_1.70	Fusarium oxysporum f. sp. lycopersici MN25	18762	18838	76	55743	FALSE	0.0013634
Supercontig_1.70	Fusarium oxysporum f. sp. lycopersici MN25	47474	47893	419	55743	TRUE	0.00751664
Supercontig_1.69	Fusarium oxysporum f. sp. lycopersici MN25	2953	3027	74	55657	FALSE	0.00132957
Supercontig_1.69	Fusarium oxysporum f. sp. lycopersici MN25	3486	3561	75	55657	FALSE	0.00134754
Supercontig_1.69	Fusarium oxysporum f. sp. lycopersici MN25	3710	3786	76	55657	FALSE	0.00136551
Supercontig_1.72	Fusarium oxysporum f. sp. lycopersici MN25	25049	25132	83	53005	FALSE	0.00156589
Supercontig_1.76	Fusarium oxysporum f. sp. lycopersici MN25	1	187	186	50401	TRUE	0.0036904
Supercontig_1.76	Fusarium oxysporum f. sp. lycopersici MN25	15423	16188	765	50401	TRUE	0.0151783
Supercontig_1.76	Fusarium oxysporum f. sp. lycopersici MN25	21066	21148	82	50401	FALSE	0.00162695
Supercontig_1.80	Fusarium oxysporum f. sp. lycopersici MN25	2712	2908	196	43357	TRUE	0.00452061
Supercontig_1.81	Fusarium oxysporum f. sp. lycopersici MN25	10857	10940	83	42001	FALSE	0.00197614
Supercontig_1.95	Fusarium oxysporum f. sp. lycopersici MN25	1059	1135	76	34546	FALSE	0.00219997
Supercontig_1.95	Fusarium oxysporum f. sp. lycopersici MN25	1594	1668	74	34546	TRUE	0.00214207
Supercontig_1.99	Fusarium oxysporum f. sp. lycopersici MN25	26283	26700	417	28216	FALSE	0.0147788
Supercontig_1.102	Fusarium oxysporum f. sp. lycopersici MN25	1	184	183	25736	TRUE	0.00711066
Supercontig_1.103	Fusarium oxysporum f. sp. lycopersici MN25	24251	24989	738	24989	TRUE	0.029533
Supercontig_1.107	Fusarium oxysporum f. sp. lycopersici MN25	21926	22342	416	24472	FALSE	0.016999
Supercontig_1.115	Fusarium oxysporum f. sp. lycopersici MN25	1360	1777	417	22799	FALSE	0.0182903
Supercontig_1.109	Fusarium oxysporum f. sp. lycopersici MN25	11387	11467	80	22648	FALSE	0.00353232
Supercontig_1.109	Fusarium oxysporum f. sp. lycopersici MN25	22600	22648	48	22648	TRUE	0.00211939
Supercontig_1.113	Fusarium oxysporum f. sp. lycopersici MN25	664	1859	1195	21675	TRUE	0.0551326
Supercontig_1.113	Fusarium oxysporum f. sp. lycopersici MN25	12986	13274	288	21675	FALSE	0.0132872
Supercontig_1.120	Fusarium oxysporum f. sp. lycopersici MN25	15340	15415	75	20304	TRUE	0.00369385
Supercontig_1.136	Fusarium oxysporum f. sp. lycopersici MN25	15765	15837	72	19213	TRUE	0.00374746
Supercontig_1.128	Fusarium oxysporum f. sp. lycopersici MN25	8	186	178	18628	TRUE	0.00955551
Supercontig_1.131	Fusarium oxysporum f. sp. lycopersici MN25	16614	16800	186	16800	TRUE	0.0110714
Supercontig_1.141	Fusarium oxysporum f. sp. lycopersici MN25	6768	6848	80	16310	FALSE	0.00490497
Supercontig_1.141	Fusarium oxysporum f. sp. lycopersici MN25	8719	8902	183	16310	TRUE	0.0112201
Supercontig_1.145	Fusarium oxysporum f. sp. lycopersici MN25	1	187	186	14749	TRUE	0.012611
Supercontig_1.157	Fusarium oxysporum f. sp. lycopersici MN25	2652	2870	218	11534	FALSE	0.0189006
Supercontig_1.179	Fusarium oxysporum f. sp. lycopersici MN25	7950	8132	182	8144	TRUE	0.0223477
Supercontig_1.194	Fusarium oxysporum f. sp. lycopersici MN25	6636	6819	183	6831	TRUE	0.0267896
Supercontig_1.202	Fusarium oxysporum f. sp. lycopersici MN25	1	1170	1169	6489	TRUE	0.180151
Supercontig_1.213	Fusarium oxysporum f. sp. lycopersici MN25	2239	2322	83	6168	TRUE	0.0134565
Supercontig_1.245	Fusarium oxysporum f. sp. lycopersici MN25	1029	1310	281	4771	FALSE	0.0588975
Supercontig_1.254	Fusarium oxysporum f. sp. lycopersici MN25	15	193	178	4375	TRUE	0.0406857
Supercontig_1.254	Fusarium oxysporum f. sp. lycopersici MN25	3210	3653	443	4375	FALSE	0.101257
Supercontig_1.256	Fusarium oxysporum f. sp. lycopersici MN25	1173	1257	84	4341	TRUE	0.0193504
Supercontig_1.289	Fusarium oxysporum f. sp. lycopersici MN25	3069	3247	178	3270	TRUE	0.0544343
Supercontig_1.307	Fusarium oxysporum f. sp. lycopersici MN25	182	307	125	2699	TRUE	0.0463134
Supercontig_1.312	Fusarium oxysporum f. sp. lycopersici MN25	817	897	80	2376	FALSE	0.03367
Supercontig_1.1	Fusarium oxysporum f. sp. conglutinans PHW808	852256	852568	312	937530	FALSE	0.000332789
Supercontig_1.13	Fusarium oxysporum f. sp. conglutinans PHW808	145656	145883	227	567218	FALSE	0.000400199
Supercontig_1.218	Fusarium oxysporum f. sp. conglutinans PHW808	37066	37148	82	44506	TRUE	0.00184245
Supercontig_1.252	Fusarium oxysporum f. sp. conglutinans PHW808	34187	35573	1386	35605	TRUE	0.0389271
Supercontig_1.330	Fusarium oxysporum f. sp. conglutinans PHW808	21922	22001	79	23976	TRUE	0.00329496
Supercontig_1.343	Fusarium oxysporum f. sp. conglutinans PHW808	21224	21306	82	21409	TRUE	0.00383016
Supercontig_1.350	Fusarium oxysporum f. sp. conglutinans PHW808	5207	5423	216	20658	TRUE	0.010456
Supercontig_1.442	Fusarium oxysporum f. sp. conglutinans PHW808	1	112	111	16717	TRUE	0.00663995
Supercontig_1.419	Fusarium oxysporum f. sp. conglutinans PHW808	2681	3018	337	16081	TRUE	0.0209564
Supercontig_1.450	Fusarium oxysporum f. sp. conglutinans PHW808	14569	14651	82	14691	TRUE	0.00558165
Supercontig_1.515	Fusarium oxysporum f. sp. conglutinans PHW808	7436	7605	169	14580	FALSE	0.0115912
Supercontig_1.478	Fusarium oxysporum f. sp. conglutinans PHW808	126	206	80	13862	TRUE	0.00577117
Supercontig_1.536	Fusarium oxysporum f. sp. conglutinans PHW808	8601	8823	222	13672	FALSE	0.0162376
Supercontig_1.489	Fusarium oxysporum f. sp. conglutinans PHW808	144	226	82	12957	TRUE	0.00632863
Supercontig_1.507	Fusarium oxysporum f. sp. conglutinans PHW808	4216	5429	1213	12519	FALSE	0.0968927
Supercontig_1.653	Fusarium oxysporum f. sp. conglutinans PHW808	1876	2163	287	11148	TRUE	0.0257445
Supercontig_1.653	Fusarium oxysporum f. sp. conglutinans PHW808	3271	3323	52	11148	FALSE	0.00466451
Supercontig_1.565	Fusarium oxysporum f. sp. conglutinans PHW808	10812	10868	56	10869	TRUE	0.00515227
Supercontig_1.615	Fusarium oxysporum f. sp. conglutinans PHW808	1521	1834	313	10748	FALSE	0.0291217
Supercontig_1.588	Fusarium oxysporum f. sp. conglutinans PHW808	1837	1958	121	10434	FALSE	0.0115967
Supercontig_1.691	Fusarium oxysporum f. sp. conglutinans PHW808	3957	4019	62	9629	FALSE	0.00643888
Supercontig_1.699	Fusarium oxysporum f. sp. conglutinans PHW808	1803	1880	77	9315	FALSE	0.00826624
Supercontig_1.699	Fusarium oxysporum f. sp. conglutinans PHW808	2528	2603	75	9315	FALSE	0.00805153
Supercontig_1.669	Fusarium oxysporum f. sp. conglutinans PHW808	2574	3272	698	9036	FALSE	0.0772466
Supercontig_1.780	Fusarium oxysporum f. sp. conglutinans PHW808	8313	8589	276	9011	TRUE	0.0306292
Supercontig_1.987	Fusarium oxysporum f. sp. conglutinans PHW808	7165	7245	80	8900	FALSE	0.00898876
Supercontig_1.692	Fusarium oxysporum f. sp. conglutinans PHW808	1	1787	1786	8637	TRUE	0.206785
Supercontig_1.774	Fusarium oxysporum f. sp. conglutinans PHW808	3700	4145	445	8446	FALSE	0.0526877
Supercontig_1.778	Fusarium oxysporum f. sp. conglutinans PHW808	3582	3663	81	8342	FALSE	0.0097099
Supercontig_1.835	Fusarium oxysporum f. sp. conglutinans PHW808	7992	8044	52	8212	TRUE	0.0063322
Supercontig_1.761	Fusarium oxysporum f. sp. conglutinans PHW808	1	35	34	7611	TRUE	0.00446722
Supercontig_1.790	Fusarium oxysporum f. sp. conglutinans PHW808	2348	2593	245	7269	FALSE	0.0337048
Supercontig_1.799	Fusarium oxysporum f. sp. conglutinans PHW808	3636	3706	70	7213	FALSE	0.0097047
Supercontig_1.876	Fusarium oxysporum f. sp. conglutinans PHW808	2573	2658	85	6453	FALSE	0.0131722
Supercontig_1.1040	Fusarium oxysporum f. sp. conglutinans PHW808	1	126	125	6002	TRUE	0.0208264
Supercontig_1.1040	Fusarium oxysporum f. sp. conglutinans PHW808	4268	5567	1299	6002	TRUE	0.216428
Supercontig_1.1086	Fusarium oxysporum f. sp. conglutinans PHW808	1849	2621	772	5640	TRUE	0.136879
Supercontig_1.994	Fusarium oxysporum f. sp. conglutinans PHW808	5350	5584	234	5584	TRUE	0.0419054
Supercontig_1.979	Fusarium oxysporum f. sp. conglutinans PHW808	5352	5547	195	5553	TRUE	0.0351162
Supercontig_1.1009	Fusarium oxysporum f. sp. conglutinans PHW808	5424	5459	35	5459	TRUE	0.00641143
Supercontig_1.1057	Fusarium oxysporum f. sp. conglutinans PHW808	4972	5262	290	5262	TRUE	0.0551121
Supercontig_1.1302	Fusarium oxysporum f. sp. conglutinans PHW808	4988	5181	193	5181	TRUE	0.0372515
Supercontig_1.1141	Fusarium oxysporum f. sp. conglutinans PHW808	1939	2040	101	5128	FALSE	0.0196958
Supercontig_1.1189	Fusarium oxysporum f. sp. conglutinans PHW808	4800	4875	75	4995	TRUE	0.015015
Supercontig_1.1217	Fusarium oxysporum f. sp. conglutinans PHW808	1	172	171	4667	TRUE	0.0366402
Supercontig_1.1217	Fusarium oxysporum f. sp. conglutinans PHW808	1846	1881	35	4667	TRUE	0.00749946
Supercontig_1.1175	Fusarium oxysporum f. sp. conglutinans PHW808	1	225	224	4515	TRUE	0.0496124
Supercontig_1.1179	Fusarium oxysporum f. sp. conglutinans PHW808	2473	2751	278	4501	FALSE	0.0617641
Supercontig_1.1181	Fusarium oxysporum f. sp. conglutinans PHW808	1	33	32	4493	TRUE	0.00712219
Supercontig_1.1180	Fusarium oxysporum f. sp. conglutinans PHW808	170	252	82	4440	TRUE	0.0184685
Supercontig_1.1237	Fusarium oxysporum f. sp. conglutinans PHW808	1288	1365	77	4210	FALSE	0.0182898
Supercontig_1.1237	Fusarium oxysporum f. sp. conglutinans PHW808	1825	1899	74	4210	FALSE	0.0175772
Supercontig_1.1240	Fusarium oxysporum f. sp. conglutinans PHW808	4009	4091	82	4179	TRUE	0.0196219
Supercontig_1.1228	Fusarium oxysporum f. sp. conglutinans PHW808	4077	4159	82	4177	TRUE	0.0196313
Supercontig_1.1457	Fusarium oxysporum f. sp. conglutinans PHW808	3795	4061	266	4063	TRUE	0.0654689
Supercontig_1.1333	Fusarium oxysporum f. sp. conglutinans PHW808	2163	2224	61	3925	TRUE	0.0155414
Supercontig_1.1287	Fusarium oxysporum f. sp. conglutinans PHW808	146	3623	3477	3908	TRUE	0.889713
Supercontig_1.1717	Fusarium oxysporum f. sp. conglutinans PHW808	1288	1406	118	3712	TRUE	0.0317888
Supercontig_1.1355	Fusarium oxysporum f. sp. conglutinans PHW808	3506	3660	154	3660	TRUE	0.0420765
Supercontig_1.1382	Fusarium oxysporum f. sp. conglutinans PHW808	224	1567	1343	3561	TRUE	0.377141
Supercontig_1.1512	Fusarium oxysporum f. sp. conglutinans PHW808	2139	2248	109	3433	FALSE	0.0317507
Supercontig_1.1483	Fusarium oxysporum f. sp. conglutinans PHW808	1771	2982	1211	3095	TRUE	0.391276
Supercontig_1.1527	Fusarium oxysporum f. sp. conglutinans PHW808	2910	2983	73	3082	TRUE	0.0236859
Supercontig_1.1529	Fusarium oxysporum f. sp. conglutinans PHW808	2883	2962	79	3033	TRUE	0.0260468
Supercontig_1.1554	Fusarium oxysporum f. sp. conglutinans PHW808	1883	2997	1114	2997	TRUE	0.371705
Supercontig_1.1578	Fusarium oxysporum f. sp. conglutinans PHW808	2742	2921	179	2921	TRUE	0.0612804
Supercontig_1.1587	Fusarium oxysporum f. sp. conglutinans PHW808	775	810	35	2902	FALSE	0.0120606
Supercontig_1.1638	Fusarium oxysporum f. sp. conglutinans PHW808	1311	1397	86	2779	FALSE	0.0309464
Supercontig_1.1643	Fusarium oxysporum f. sp. conglutinans PHW808	1	190	189	2757	TRUE	0.0685528
Supercontig_1.1682	Fusarium oxysporum f. sp. conglutinans PHW808	2332	2669	337	2680	TRUE	0.125746
Supercontig_1.1707	Fusarium oxysporum f. sp. conglutinans PHW808	53	128	75	2545	TRUE	0.0294695
Supercontig_1.1733	Fusarium oxysporum f. sp. conglutinans PHW808	2	192	190	2541	TRUE	0.0747737
Supercontig_1.1763	Fusarium oxysporum f. sp. conglutinans PHW808	2291	2402	111	2410	TRUE	0.0460581
Supercontig_1.1771	Fusarium oxysporum f. sp. conglutinans PHW808	2189	2372	183	2380	TRUE	0.0768908
Supercontig_1.1841	Fusarium oxysporum f. sp. conglutinans PHW808	2204	2285	81	2285	TRUE	0.0354486
Supercontig_1.1928	Fusarium oxysporum f. sp. conglutinans PHW808	1980	2068	88	2077	TRUE	0.0423688
Supercontig_1.1923	Fusarium oxysporum f. sp. conglutinans PHW808	3	69	66	2055	TRUE	0.0321168
Supercontig_1.1906	Fusarium oxysporum f. sp. conglutinans PHW808	1827	2054	227	2054	TRUE	0.110516
Supercontig_1.1951	Fusarium oxysporum f. sp. conglutinans PHW808	605	721	116	2001	FALSE	0.057971
Supercontig_1.1964	Fusarium oxysporum f. sp. conglutinans PHW808	945	1977	1032	1977	TRUE	0.522003
Supercontig_1.1984	Fusarium oxysporum f. sp. conglutinans PHW808	1	1202	1201	1907	TRUE	0.629785
Supercontig_1.2079	Fusarium oxysporum f. sp. conglutinans PHW808	1	1761	1760	1761	TRUE	0.999432
Supercontig_1.2106	Fusarium oxysporum f. sp. conglutinans PHW808	55	159	104	1719	TRUE	0.0605003
Supercontig_1.2085	Fusarium oxysporum f. sp. conglutinans PHW808	325	1115	790	1718	TRUE	0.459837
Supercontig_1.2132	Fusarium oxysporum f. sp. conglutinans PHW808	176	559	383	1676	TRUE	0.22852
Supercontig_1.2192	Fusarium oxysporum f. sp. conglutinans PHW808	1	40	39	1579	TRUE	0.0246992
Supercontig_1.2148	Fusarium oxysporum f. sp. conglutinans PHW808	1	1010	1009	1553	TRUE	0.64971
Supercontig_1.2215	Fusarium oxysporum f. sp. conglutinans PHW808	1	187	186	1543	TRUE	0.120544
Supercontig_1.2240	Fusarium oxysporum f. sp. conglutinans PHW808	1283	1499	216	1499	TRUE	0.144096
Supercontig_1.2246	Fusarium oxysporum f. sp. conglutinans PHW808	47	151	104	1493	TRUE	0.0696584
Supercontig_1.2245	Fusarium oxysporum f. sp. conglutinans PHW808	1438	1493	55	1493	TRUE	0.0368386
Supercontig_1.2272	Fusarium oxysporum f. sp. conglutinans PHW808	1	109	108	1407	TRUE	0.0767591
Supercontig_1.2443	Fusarium oxysporum f. sp. conglutinans PHW808	167	968	801	1127	TRUE	0.710736
Supercontig_1.2526	Fusarium oxysporum f. sp. conglutinans PHW808	1	923	922	1090	TRUE	0.845872
Supercontig_1.4	Fusarium oxysporum f. sp. raphani PHW815	273847	275237	1390	1632952	FALSE	0.000851219
Supercontig_1.5	Fusarium oxysporum f. sp. raphani PHW815	127803	129342	1539	1617317	FALSE	0.000951576
Supercontig_1.7	Fusarium oxysporum f. sp. raphani PHW815	637322	637357	35	1179263	TRUE	2.96796e-05
Supercontig_1.12	Fusarium oxysporum f. sp. raphani PHW815	605995	606222	227	751169	FALSE	0.000302196
Supercontig_1.13	Fusarium oxysporum f. sp. raphani PHW815	36503	37143	640	715956	FALSE	0.00089391
Supercontig_1.30	Fusarium oxysporum f. sp. raphani PHW815	258074	258156	82	361447	FALSE	0.000226866
Supercontig_1.35	Fusarium oxysporum f. sp. raphani PHW815	68541	68612	71	306387	TRUE	0.000231733
Supercontig_1.35	Fusarium oxysporum f. sp. raphani PHW815	68961	69036	75	306387	TRUE	0.000244788
Supercontig_1.43	Fusarium oxysporum f. sp. raphani PHW815	134838	136228	1390	211289	FALSE	0.00657867
Supercontig_1.47	Fusarium oxysporum f. sp. raphani PHW815	52348	52409	61	204962	FALSE	0.000297616
Supercontig_1.49	Fusarium oxysporum f. sp. raphani PHW815	4830	6161	1331	188310	FALSE	0.00706813
Supercontig_1.52	Fusarium oxysporum f. sp. raphani PHW815	128926	129008	82	181278	FALSE	0.000452344
Supercontig_1.53	Fusarium oxysporum f. sp. raphani PHW815	21134	21216	82	176389	TRUE	0.000464882
Supercontig_1.56	Fusarium oxysporum f. sp. raphani PHW815	48782	48864	82	165850	FALSE	0.000494423
Supercontig_1.60	Fusarium oxysporum f. sp. raphani PHW815	88208	88516	308	155168	FALSE	0.00198495
Supercontig_1.87	Fusarium oxysporum f. sp. raphani PHW815	101362	101743	381	102457	FALSE	0.00371863
Supercontig_1.90	Fusarium oxysporum f. sp. raphani PHW815	1484	1604	120	98896	FALSE	0.0012134
Supercontig_1.92	Fusarium oxysporum f. sp. raphani PHW815	16810	18006	1196	95913	FALSE	0.0124696
Supercontig_1.92	Fusarium oxysporum f. sp. raphani PHW815	67958	68035	77	95913	FALSE	0.000802811
Supercontig_1.112	Fusarium oxysporum f. sp. raphani PHW815	6156	6238	82	74857	FALSE	0.00109542
Supercontig_1.117	Fusarium oxysporum f. sp. raphani PHW815	59530	59612	82	69548	TRUE	0.00117904
Supercontig_1.134	Fusarium oxysporum f. sp. raphani PHW815	9549	9597	48	57730	TRUE	0.000831457
Supercontig_1.147	Fusarium oxysporum f. sp. raphani PHW815	29974	30073	99	51341	FALSE	0.00192828
Supercontig_1.161	Fusarium oxysporum f. sp. raphani PHW815	34854	35264	410	48489	FALSE	0.00845553
Supercontig_1.164	Fusarium oxysporum f. sp. raphani PHW815	14428	14646	218	46104	FALSE	0.00472844
Supercontig_1.164	Fusarium oxysporum f. sp. raphani PHW815	37032	37107	75	46104	TRUE	0.00162676
Supercontig_1.164	Fusarium oxysporum f. sp. raphani PHW815	37602	38017	415	46104	TRUE	0.00900139
Supercontig_1.166	Fusarium oxysporum f. sp. raphani PHW815	1507	1601	94	45968	FALSE	0.0020449
Supercontig_1.165	Fusarium oxysporum f. sp. raphani PHW815	12133	12212	79	45445	FALSE	0.00173837
Supercontig_1.173	Fusarium oxysporum f. sp. raphani PHW815	17998	18080	82	43414	TRUE	0.00188879
Supercontig_1.178	Fusarium oxysporum f. sp. raphani PHW815	35322	35737	415	42765	FALSE	0.0097042
Supercontig_1.215	Fusarium oxysporum f. sp. raphani PHW815	1	180	179	36119	TRUE	0.00495584
Supercontig_1.216	Fusarium oxysporum f. sp. raphani PHW815	33541	33702	161	33702	TRUE	0.00477716
Supercontig_1.219	Fusarium oxysporum f. sp. raphani PHW815	18135	18342	207	33341	TRUE	0.00620857
Supercontig_1.224	Fusarium oxysporum f. sp. raphani PHW815	14802	14854	52	32160	TRUE	0.00161692
Supercontig_1.231	Fusarium oxysporum f. sp. raphani PHW815	23977	24059	82	30542	TRUE	0.00268483
Supercontig_1.245	Fusarium oxysporum f. sp. raphani PHW815	1168	1796	628	30030	TRUE	0.0209124
Supercontig_1.252	Fusarium oxysporum f. sp. raphani PHW815	8602	8729	127	28275	FALSE	0.0044916
Supercontig_1.274	Fusarium oxysporum f. sp. raphani PHW815	6153	6593	440	26737	FALSE	0.0164566
Supercontig_1.274	Fusarium oxysporum f. sp. raphani PHW815	6764	6845	81	26737	TRUE	0.00302951
Supercontig_1.271	Fusarium oxysporum f. sp. raphani PHW815	13427	13482	55	26289	FALSE	0.00209213
Supercontig_1.314	Fusarium oxysporum f. sp. raphani PHW815	23541	23662	121	25302	TRUE	0.00478223
Supercontig_1.277	Fusarium oxysporum f. sp. raphani PHW815	24278	24353	75	24463	TRUE	0.00306585
Supercontig_1.290	Fusarium oxysporum f. sp. raphani PHW815	10689	10724	35	23220	FALSE	0.00150732
Supercontig_1.287	Fusarium oxysporum f. sp. raphani PHW815	22223	22669	446	22990	TRUE	0.0193997
Supercontig_1.299	Fusarium oxysporum f. sp. raphani PHW815	7244	7326	82	21496	TRUE	0.00381466
Supercontig_1.309	Fusarium oxysporum f. sp. raphani PHW815	19172	19254	82	21412	FALSE	0.00382963
Supercontig_1.307	Fusarium oxysporum f. sp. raphani PHW815	2406	3469	1063	21323	TRUE	0.0498523
Supercontig_1.458	Fusarium oxysporum f. sp. raphani PHW815	4090	4169	79	20408	TRUE	0.00387103
Supercontig_1.313	Fusarium oxysporum f. sp. raphani PHW815	1424	1489	65	19903	TRUE	0.00326584
Supercontig_1.320	Fusarium oxysporum f. sp. raphani PHW815	15801	15883	82	19674	TRUE	0.00416794
Supercontig_1.445	Fusarium oxysporum f. sp. raphani PHW815	19072	19148	76	19257	TRUE	0.00394662
Supercontig_1.323	Fusarium oxysporum f. sp. raphani PHW815	181	382	201	19005	TRUE	0.0105762
Supercontig_1.323	Fusarium oxysporum f. sp. raphani PHW815	18635	18836	201	19005	TRUE	0.0105762
Supercontig_1.332	Fusarium oxysporum f. sp. raphani PHW815	2735	2966	231	18905	FALSE	0.012219
Supercontig_1.332	Fusarium oxysporum f. sp. raphani PHW815	6217	6448	231	18905	TRUE	0.012219
Supercontig_1.351	Fusarium oxysporum f. sp. raphani PHW815	4434	4516	82	17493	TRUE	0.00468759
Supercontig_1.348	Fusarium oxysporum f. sp. raphani PHW815	4286	4705	419	17215	FALSE	0.0243392
Supercontig_1.408	Fusarium oxysporum f. sp. raphani PHW815	239	314	75	17067	TRUE	0.00439445
Supercontig_1.362	Fusarium oxysporum f. sp. raphani PHW815	10597	11038	441	16423	FALSE	0.0268526
Supercontig_1.380	Fusarium oxysporum f. sp. raphani PHW815	5776	5999	223	15617	FALSE	0.0142793
Supercontig_1.394	Fusarium oxysporum f. sp. raphani PHW815	12022	12097	75	15347	TRUE	0.00488695
Supercontig_1.409	Fusarium oxysporum f. sp. raphani PHW815	14689	14771	82	14798	TRUE	0.00554129
Supercontig_1.429	Fusarium oxysporum f. sp. raphani PHW815	1762	1837	75	14343	FALSE	0.00522903
Supercontig_1.412	Fusarium oxysporum f. sp. raphani PHW815	14157	14208	51	14208	TRUE	0.00358953
Supercontig_1.413	Fusarium oxysporum f. sp. raphani PHW815	14021	14204	183	14204	TRUE	0.0128837
Supercontig_1.433	Fusarium oxysporum f. sp. raphani PHW815	3780	3858	78	13318	TRUE	0.00585674
Supercontig_1.433	Fusarium oxysporum f. sp. raphani PHW815	12800	13002	202	13318	TRUE	0.0151674
Supercontig_1.473	Fusarium oxysporum f. sp. raphani PHW815	2014	2292	278	13290	FALSE	0.020918
Supercontig_1.473	Fusarium oxysporum f. sp. raphani PHW815	6010	6137	127	13290	FALSE	0.00955606
Supercontig_1.434	Fusarium oxysporum f. sp. raphani PHW815	6240	6315	75	13097	TRUE	0.0057265
Supercontig_1.444	Fusarium oxysporum f. sp. raphani PHW815	12521	12603	82	12727	TRUE	0.006443
Supercontig_1.443	Fusarium oxysporum f. sp. raphani PHW815	6434	6517	83	12700	TRUE	0.00653543
Supercontig_1.448	Fusarium oxysporum f. sp. raphani PHW815	623	1040	417	12579	FALSE	0.0331505
Supercontig_1.467	Fusarium oxysporum f. sp. raphani PHW815	4560	4639	79	12507	FALSE	0.00631646
Supercontig_1.472	Fusarium oxysporum f. sp. raphani PHW815	1	670	669	12469	TRUE	0.0536531
Supercontig_1.455	Fusarium oxysporum f. sp. raphani PHW815	77	278	201	12468	TRUE	0.0161213
Supercontig_1.464	Fusarium oxysporum f. sp. raphani PHW815	1308	5870	4562	12214	TRUE	0.373506
Supercontig_1.464	Fusarium oxysporum f. sp. raphani PHW815	6631	12141	5510	12214	TRUE	0.451122
Supercontig_1.457	Fusarium oxysporum f. sp. raphani PHW815	10259	10700	441	12098	FALSE	0.0364523
Supercontig_1.459	Fusarium oxysporum f. sp. raphani PHW815	57	2525	2468	11923	TRUE	0.206995
Supercontig_1.492	Fusarium oxysporum f. sp. raphani PHW815	263	1318	1055	11478	TRUE	0.091915
Supercontig_1.492	Fusarium oxysporum f. sp. raphani PHW815	7393	9905	2512	11478	FALSE	0.218853
Supercontig_1.492	Fusarium oxysporum f. sp. raphani PHW815	9981	10182	201	11478	FALSE	0.0175118
Supercontig_1.548	Fusarium oxysporum f. sp. raphani PHW815	1797	1862	65	11130	TRUE	0.00584007
Supercontig_1.503	Fusarium oxysporum f. sp. raphani PHW815	392	466	74	10113	TRUE	0.00731731
Supercontig_1.506	Fusarium oxysporum f. sp. raphani PHW815	7115	7179	64	10012	FALSE	0.00639233
Supercontig_1.563	Fusarium oxysporum f. sp. raphani PHW815	4025	4107	82	8179	FALSE	0.0100257
Supercontig_1.561	Fusarium oxysporum f. sp. raphani PHW815	2218	2513	295	8162	FALSE	0.0361431
Supercontig_1.561	Fusarium oxysporum f. sp. raphani PHW815	5777	7003	1226	8162	FALSE	0.150208
Supercontig_1.567	Fusarium oxysporum f. sp. raphani PHW815	8085	8162	77	8162	TRUE	0.00943396
Supercontig_1.570	Fusarium oxysporum f. sp. raphani PHW815	7653	7911	258	8095	TRUE	0.0318715
Supercontig_1.634	Fusarium oxysporum f. sp. raphani PHW815	4759	6147	1388	6664	FALSE	0.208283
Supercontig_1.640	Fusarium oxysporum f. sp. raphani PHW815	3521	3622	101	6441	FALSE	0.0156808
Supercontig_1.644	Fusarium oxysporum f. sp. raphani PHW815	1298	2524	1226	6373	FALSE	0.192374
Supercontig_1.644	Fusarium oxysporum f. sp. raphani PHW815	5781	6151	370	6373	TRUE	0.0580574
Supercontig_1.722	Fusarium oxysporum f. sp. raphani PHW815	1154	2396	1242	4927	FALSE	0.25208
Supercontig_1.725	Fusarium oxysporum f. sp. raphani PHW815	1	1551	1550	4874	TRUE	0.318014
Supercontig_1.761	Fusarium oxysporum f. sp. raphani PHW815	4064	4139	75	4371	TRUE	0.0171585
Supercontig_1.755	Fusarium oxysporum f. sp. raphani PHW815	3391	3620	229	4331	FALSE	0.0528746
Supercontig_1.768	Fusarium oxysporum f. sp. raphani PHW815	1	104	103	4279	TRUE	0.024071
Supercontig_1.776	Fusarium oxysporum f. sp. raphani PHW815	3806	4158	352	4158	TRUE	0.0846561
Supercontig_1.788	Fusarium oxysporum f. sp. raphani PHW815	1	556	555	4085	TRUE	0.135863
Supercontig_1.788	Fusarium oxysporum f. sp. raphani PHW815	750	854	104	4085	FALSE	0.025459
Supercontig_1.814	Fusarium oxysporum f. sp. raphani PHW815	113	190	77	3787	TRUE	0.0203327
Supercontig_1.825	Fusarium oxysporum f. sp. raphani PHW815	1	115	114	3684	TRUE	0.0309446
Supercontig_1.834	Fusarium oxysporum f. sp. raphani PHW815	14	2204	2190	3551	TRUE	0.616728
Supercontig_1.869	Fusarium oxysporum f. sp. raphani PHW815	475	764	289	3502	TRUE	0.0825243
Supercontig_1.843	Fusarium oxysporum f. sp. raphani PHW815	1072	1258	186	3411	FALSE	0.0545295
Supercontig_1.859	Fusarium oxysporum f. sp. raphani PHW815	349	1545	1196	3294	TRUE	0.363084
Supercontig_1.859	Fusarium oxysporum f. sp. raphani PHW815	2852	3294	442	3294	TRUE	0.134183
Supercontig_1.868	Fusarium oxysporum f. sp. raphani PHW815	43	118	75	3242	TRUE	0.0231339
Supercontig_1.906	Fusarium oxysporum f. sp. raphani PHW815	1468	1548	80	2859	FALSE	0.0279818
Supercontig_1.902	Fusarium oxysporum f. sp. raphani PHW815	1	2778	2777	2778	TRUE	0.99964
Supercontig_1.966	Fusarium oxysporum f. sp. raphani PHW815	1	129	128	2302	TRUE	0.0556038
Supercontig_1.986	Fusarium oxysporum f. sp. raphani PHW815	1663	2156	493	2156	TRUE	0.228664
Supercontig_1.1003	Fusarium oxysporum f. sp. raphani PHW815	1790	1836	46	1996	TRUE	0.0230461
Supercontig_1.1054	Fusarium oxysporum f. sp. raphani PHW815	184	385	201	1732	TRUE	0.116051
Supercontig_1.1120	Fusarium oxysporum f. sp. raphani PHW815	1	608	607	1411	TRUE	0.430191
Supercontig_1.1140	Fusarium oxysporum f. sp. raphani PHW815	1161	1356	195	1356	TRUE	0.143805
Supercontig_1.1179	Fusarium oxysporum f. sp. raphani PHW815	4	777	773	1149	TRUE	0.672759
Supercontig_1.1193	Fusarium oxysporum f. sp. raphani PHW815	175	256	81	1147	TRUE	0.070619
Supercontig_1.1198	Fusarium oxysporum f. sp. raphani PHW815	53	124	71	1132	TRUE	0.0627208
Supercontig_1.1199	Fusarium oxysporum f. sp. raphani PHW815	1	261	260	1130	TRUE	0.230088
Supercontig_1.1184	Fusarium oxysporum f. sp. raphani PHW815	5	1116	1111	1122	TRUE	0.990196

## Sheet: FoHeli4 partial copies
Contigs that have a Helitron at both ends are underlined
PARTIAL HELITRONS	575 out of 842 (68%) are within 500 bp of a (super)contig break
Supercontig	Strain	start	end	length hit	length contig	near contig break?	length hit/length contig	notes
Supercontig_1.2720	Fusarium oxysporum Fo5176	165226	165276	50	165278	TRUE	0.000302521
Supercontig_1.1222	Fusarium oxysporum Fo5176	1	57	56	88796	TRUE	0.000630659
Supercontig_1.3097	Fusarium oxysporum Fo5176	88385	88465	80	88465	TRUE	0.000904312
Supercontig_1.2607	Fusarium oxysporum Fo5176	40802	40942	140	83703	FALSE	0.00167258
Supercontig_1.1029	Fusarium oxysporum Fo5176	80997	81047	50	81050	TRUE	0.000616903
Supercontig_1.2403	Fusarium oxysporum Fo5176	69641	69801	160	69801	TRUE	0.00229223
Supercontig_1.3614	Fusarium oxysporum Fo5176	1	62	61	56531	TRUE	0.00107905
Supercontig_1.2678	Fusarium oxysporum Fo5176	55046	55121	75	55121	TRUE	0.00136064
Supercontig_1.2272	Fusarium oxysporum Fo5176	52562	52654	92	52654	TRUE	0.00174726
Supercontig_1.3568	Fusarium oxysporum Fo5176	1	158	157	52004	TRUE	0.003019
Supercontig_1.3619	Fusarium oxysporum Fo5176	46738	46788	50	46788	TRUE	0.00106865
Supercontig_1.2863	Fusarium oxysporum Fo5176	45340	45499	159	45499	TRUE	0.00349458
Supercontig_1.3390	Fusarium oxysporum Fo5176	27059	27140	81	42381	FALSE	0.00191123
Supercontig_1.3369	Fusarium oxysporum Fo5176	1	92	91	40394	TRUE	0.00225281
Supercontig_1.3856	Fusarium oxysporum Fo5176	39344	39589	245	39589	TRUE	0.00618859
Supercontig_1.1561	Fusarium oxysporum Fo5176	32477	32609	132	32609	TRUE	0.00404796
Supercontig_1.2841	Fusarium oxysporum Fo5176	1	48	47	31216	TRUE	0.00150564
Supercontig_1.3851	Fusarium oxysporum Fo5176	31040	31212	172	31212	TRUE	0.0055107
Supercontig_1.3831	Fusarium oxysporum Fo5176	30004	30276	272	30276	TRUE	0.00898401
Supercontig_1.1919	Fusarium oxysporum Fo5176	1	184	183	29879	TRUE	0.0061247
Supercontig_1.299	Fusarium oxysporum Fo5176	1	146	145	29779	TRUE	0.0048692
Supercontig_1.3739	Fusarium oxysporum Fo5176	713	991	278	28346	FALSE	0.00980738
Supercontig_1.2840	Fusarium oxysporum Fo5176	1	82	81	26628	TRUE	0.00304191
Supercontig_1.3871	Fusarium oxysporum Fo5176	1	103	102	19367	TRUE	0.00526669
Supercontig_1.3741	Fusarium oxysporum Fo5176	18796	19021	225	19021	TRUE	0.011829
Supercontig_1.3078	Fusarium oxysporum Fo5176	1	61	60	19004	TRUE	0.00315723
Supercontig_1.3842	Fusarium oxysporum Fo5176	17220	17261	41	17261	TRUE	0.0023753
Supercontig_1.3854	Fusarium oxysporum Fo5176	1	69	68	16460	TRUE	0.00413123
Supercontig_1.1949	Fusarium oxysporum Fo5176	16117	16285	168	16285	TRUE	0.0103162
Supercontig_1.1004	Fusarium oxysporum Fo5176	1	47	46	14108	TRUE	0.00326056
Supercontig_1.2346	Fusarium oxysporum Fo5176	13434	13570	136	13570	TRUE	0.0100221
Supercontig_1.2856	Fusarium oxysporum Fo5176	1	108	107	13391	TRUE	0.00799044
Supercontig_1.3523	Fusarium oxysporum Fo5176	1	79	78	12811	TRUE	0.00608852
Supercontig_1.1546	Fusarium oxysporum Fo5176	7562	7645	83	12364	FALSE	0.00671304
Supercontig_1.2778	Fusarium oxysporum Fo5176	4	56	52	11768	TRUE	0.00441876
Supercontig_1.535	Fusarium oxysporum Fo5176	11483	11564	81	11564	TRUE	0.0070045
Supercontig_1.3137	Fusarium oxysporum Fo5176	6	192	186	11397	TRUE	0.0163201
Supercontig_1.7699	Fusarium oxysporum Fo5176	1463	1614	151	10754	FALSE	0.0140413
Supercontig_1.2818	Fusarium oxysporum Fo5176	10633	10730	97	10730	TRUE	0.00904007
Supercontig_1.4655	Fusarium oxysporum Fo5176	7524	7613	89	10717	FALSE	0.00830456
Supercontig_1.3950	Fusarium oxysporum Fo5176	9571	9725	154	9725	TRUE	0.0158355
Supercontig_1.3898	Fusarium oxysporum Fo5176	1	75	74	9690	TRUE	0.00763674
Supercontig_1.3844	Fusarium oxysporum Fo5176	1	96	95	9460	TRUE	0.0100423
Supercontig_1.3547	Fusarium oxysporum Fo5176	1	123	122	8946	TRUE	0.0136374
Supercontig_1.554	Fusarium oxysporum Fo5176	8580	8673	93	8673	TRUE	0.0107229
Supercontig_1.2864	Fusarium oxysporum Fo5176	1	203	202	8590	TRUE	0.0235157
Supercontig_1.3481	Fusarium oxysporum Fo5176	1233	1324	91	8492	FALSE	0.010716
Supercontig_1.2352	Fusarium oxysporum Fo5176	5779	6078	299	7780	FALSE	0.0384319
Supercontig_1.1033	Fusarium oxysporum Fo5176	733	887	154	7569	FALSE	0.0203461
Supercontig_1.2213	Fusarium oxysporum Fo5176	6985	7219	234	7219	TRUE	0.0324145
Supercontig_1.5394	Fusarium oxysporum Fo5176	257	350	93	6445	TRUE	0.0144298
Supercontig_1.1598	Fusarium oxysporum Fo5176	1	38	37	6436	TRUE	0.00574891
Supercontig_1.1334	Fusarium oxysporum Fo5176	5998	6179	181	6179	TRUE	0.0292928
Supercontig_1.2637	Fusarium oxysporum Fo5176	1	5771	5770	6065	TRUE	0.95136
Supercontig_1.3605	Fusarium oxysporum Fo5176	2	177	175	6037	TRUE	0.0289879
Supercontig_1.1003	Fusarium oxysporum Fo5176	5543	5777	234	5777	TRUE	0.0405055
Supercontig_1.5040	Fusarium oxysporum Fo5176	1	5267	5266	5267	TRUE	0.99981
Supercontig_1.1491	Fusarium oxysporum Fo5176	3440	5105	1665	5105	TRUE	0.326151
Supercontig_1.5031	Fusarium oxysporum Fo5176	1648	2262	614	4814	FALSE	0.127545
Supercontig_1.1490	Fusarium oxysporum Fo5176	3097	4682	1585	4682	TRUE	0.338531
Supercontig_1.5635	Fusarium oxysporum Fo5176	4535	4602	67	4603	TRUE	0.0145557
Supercontig_1.4204	Fusarium oxysporum Fo5176	4	1566	1562	4460	TRUE	0.350224
Supercontig_1.4204	Fusarium oxysporum Fo5176	1836	1917	81	4460	FALSE	0.0181614
Supercontig_1.8498	Fusarium oxysporum Fo5176	3789	4158	369	4263	TRUE	0.0865588
Supercontig_1.8498	Fusarium oxysporum Fo5176	4154	4261	107	4263	TRUE	0.0250997
Supercontig_1.224	Fusarium oxysporum Fo5176	1	103	102	4234	TRUE	0.0240907
Supercontig_1.331	Fusarium oxysporum Fo5176	1	4040	4039	4040	TRUE	0.999752
Supercontig_1.2269	Fusarium oxysporum Fo5176	3640	3711	71	3711	TRUE	0.0191323
Supercontig_1.261	Fusarium oxysporum Fo5176	3214	3491	277	3492	TRUE	0.0793242
Supercontig_1.499	Fusarium oxysporum Fo5176	3296	3457	161	3458	TRUE	0.0465587
Supercontig_1.1020	Fusarium oxysporum Fo5176	3250	3373	123	3373	TRUE	0.0364661
Supercontig_1.5823	Fusarium oxysporum Fo5176	2100	2187	87	3015	FALSE	0.0288557
Supercontig_1.1612	Fusarium oxysporum Fo5176	380	775	395	2896	TRUE	0.136395
Supercontig_1.6444	Fusarium oxysporum Fo5176	6	2786	2780	2788	TRUE	0.997131
Supercontig_1.3904	Fusarium oxysporum Fo5176	2603	2707	104	2707	TRUE	0.0384189
Supercontig_1.7232	Fusarium oxysporum Fo5176	1	2640	2639	2640	TRUE	0.999621
Supercontig_1.5837	Fusarium oxysporum Fo5176	1	2569	2568	2569	TRUE	0.999611
Supercontig_1.3593	Fusarium oxysporum Fo5176	2475	2568	93	2568	TRUE	0.036215
Supercontig_1.524	Fusarium oxysporum Fo5176	2261	2301	40	2532	TRUE	0.0157978
Supercontig_1.2351	Fusarium oxysporum Fo5176	1	246	245	2514	TRUE	0.0974543
Supercontig_1.1627	Fusarium oxysporum Fo5176	729	2450	1721	2452	TRUE	0.701876
Supercontig_1.1627	Fusarium oxysporum Fo5176	4	729	725	2452	TRUE	0.295677
Supercontig_1.965	Fusarium oxysporum Fo5176	1740	2008	268	2402	TRUE	0.111574
Supercontig_1.7679	Fusarium oxysporum Fo5176	76	897	821	2391	TRUE	0.343371
Supercontig_1.3065	Fusarium oxysporum Fo5176	1	321	320	2293	TRUE	0.139555
Supercontig_1.3065	Fusarium oxysporum Fo5176	276	322	46	2293	TRUE	0.0200611
Supercontig_1.6438	Fusarium oxysporum Fo5176	2025	2281	256	2281	TRUE	0.112231
Supercontig_1.1172	Fusarium oxysporum Fo5176	379	468	89	2235	TRUE	0.039821
Supercontig_1.7810	Fusarium oxysporum Fo5176	1	2131	2130	2131	TRUE	0.999531
Supercontig_1.763	Fusarium oxysporum Fo5176	1785	2100	315	2102	TRUE	0.149857
Supercontig_1.151	Fusarium oxysporum Fo5176	1437	2059	622	2059	TRUE	0.302088
Supercontig_1.151	Fusarium oxysporum Fo5176	1282	1441	159	2059	FALSE	0.077222
Supercontig_1.4971	Fusarium oxysporum Fo5176	9	1972	1963	1972	TRUE	0.995436
Supercontig_1.1419	Fusarium oxysporum Fo5176	1272	1800	528	1969	TRUE	0.268156
Supercontig_1.1352	Fusarium oxysporum Fo5176	119	1120	1001	1937	TRUE	0.516779
Supercontig_1.1352	Fusarium oxysporum Fo5176	1642	1898	256	1937	TRUE	0.132163
Supercontig_1.4970	Fusarium oxysporum Fo5176	1	1863	1862	1863	TRUE	0.999463
Supercontig_1.5950	Fusarium oxysporum Fo5176	1	1837	1836	1837	TRUE	0.999456
Supercontig_1.4395	Fusarium oxysporum Fo5176	1342	1835	493	1836	TRUE	0.268519
Supercontig_1.2558	Fusarium oxysporum Fo5176	1	113	112	1835	TRUE	0.0610354
Supercontig_1.5687	Fusarium oxysporum Fo5176	1	1830	1829	1830	TRUE	0.999454
Supercontig_1.713	Fusarium oxysporum Fo5176	330	1188	858	1805	TRUE	0.475346
Supercontig_1.713	Fusarium oxysporum Fo5176	1190	1650	460	1805	TRUE	0.254848
Supercontig_1.5236	Fusarium oxysporum Fo5176	1634	1708	74	1780	TRUE	0.041573
Supercontig_1.1507	Fusarium oxysporum Fo5176	1582	1728	146	1729	TRUE	0.0844419
Supercontig_1.2636	Fusarium oxysporum Fo5176	752	1626	874	1626	TRUE	0.537515
Supercontig_1.2636	Fusarium oxysporum Fo5176	1	390	389	1626	TRUE	0.239237
Supercontig_1.1607	Fusarium oxysporum Fo5176	1212	1540	328	1540	TRUE	0.212987
Supercontig_1.1457	Fusarium oxysporum Fo5176	924	1007	83	1529	FALSE	0.0542838
Supercontig_1.7262	Fusarium oxysporum Fo5176	50	241	191	1525	TRUE	0.125246
Supercontig_1.7262	Fusarium oxysporum Fo5176	4	51	47	1525	TRUE	0.0308197
Supercontig_1.57	Fusarium oxysporum Fo5176	1	1459	1458	1459	TRUE	0.999315
Supercontig_1.7569	Fusarium oxysporum Fo5176	1224	1401	177	1402	TRUE	0.126248
Supercontig_1.7591	Fusarium oxysporum Fo5176	1101	1351	250	1351	TRUE	0.185048
Supercontig_1.70	Fusarium oxysporum Fo5176	1138	1347	209	1347	TRUE	0.15516
Supercontig_1.3596	Fusarium oxysporum Fo5176	3	1315	1312	1315	TRUE	0.997719
Supercontig_1.6652	Fusarium oxysporum Fo5176	168	838	670	1282	TRUE	0.522621
Supercontig_1.4133	Fusarium oxysporum Fo5176	1	1270	1269	1270	TRUE	0.999213
Supercontig_1.6565	Fusarium oxysporum Fo5176	1	1205	1204	1205	TRUE	0.99917
Supercontig_1.3760	Fusarium oxysporum Fo5176	1	1202	1201	1202	TRUE	0.999168
Supercontig_1.5916	Fusarium oxysporum Fo5176	278	1143	865	1143	TRUE	0.75678
Supercontig_1.3759	Fusarium oxysporum Fo5176	1	1126	1125	1126	TRUE	0.999112
Supercontig_1.1170	Fusarium oxysporum Fo5176	3	1107	1104	1110	TRUE	0.994595
Supercontig_1.7294	Fusarium oxysporum Fo5176	921	1066	145	1066	TRUE	0.136023
Supercontig_1.5761	Fusarium oxysporum Fo5176	1	1043	1042	1047	TRUE	0.995224
Supercontig_1.715	Fusarium oxysporum Fo5176	33	370	337	1046	TRUE	0.32218
Supercontig_1.1699	Fusarium oxysporum Fo5176	210	330	120	1032	TRUE	0.116279
Supercontig_1.5808	Fusarium oxysporum Fo5176	6	271	265	966	TRUE	0.274327
Supercontig_1.5808	Fusarium oxysporum Fo5176	203	965	762	966	TRUE	0.78882
Supercontig_1.474	Fusarium oxysporum Fo5176	216	296	80	962	TRUE	0.0831601
Supercontig_1.4148	Fusarium oxysporum Fo5176	1	63	62	960	TRUE	0.0645833
Supercontig_1.3006	Fusarium oxysporum Fo5176	868	923	55	951	TRUE	0.0578339
Supercontig_1.3006	Fusarium oxysporum Fo5176	3	390	387	951	TRUE	0.40694
Supercontig_1.6712	Fusarium oxysporum Fo5176	754	951	197	951	TRUE	0.20715
Supercontig_1.6127	Fusarium oxysporum Fo5176	1	901	900	901	TRUE	0.99889
Supercontig_1.3973	Fusarium oxysporum Fo5176	1	44	43	890	TRUE	0.0483146
Supercontig_1.1567	Fusarium oxysporum Fo5176	846	878	32	878	TRUE	0.0364465
Supercontig_1.3008	Fusarium oxysporum Fo5176	3	601	598	872	TRUE	0.68578
Supercontig_1.1489	Fusarium oxysporum Fo5176	7	866	859	866	TRUE	0.991917
Supercontig_1.6376	Fusarium oxysporum Fo5176	785	827	42	840	TRUE	0.05
Supercontig_1.1487	Fusarium oxysporum Fo5176	227	546	319	833	TRUE	0.382953
Supercontig_1.7927	Fusarium oxysporum Fo5176	82	824	742	825	TRUE	0.899394
Supercontig_1.4138	Fusarium oxysporum Fo5176	1	812	811	812	TRUE	0.998768
Supercontig_1.2511	Fusarium oxysporum Fo5176	1	177	176	793	TRUE	0.221942
Supercontig_1.3575	Fusarium oxysporum Fo5176	592	755	163	755	TRUE	0.215894
Supercontig_1.5500	Fusarium oxysporum Fo5176	1	754	753	754	TRUE	0.998674
Supercontig_1.6377	Fusarium oxysporum Fo5176	1	642	641	749	TRUE	0.855808
Supercontig_1.7721	Fusarium oxysporum Fo5176	182	740	558	741	TRUE	0.753036
Supercontig_1.7721	Fusarium oxysporum Fo5176	2	169	167	741	TRUE	0.225371
Supercontig_1.6099	Fusarium oxysporum Fo5176	3	130	127	730	TRUE	0.173973
Supercontig_1.1353	Fusarium oxysporum Fo5176	396	659	263	706	TRUE	0.372521
Supercontig_1.2268	Fusarium oxysporum Fo5176	568	695	127	695	TRUE	0.182734
Supercontig_1.3595	Fusarium oxysporum Fo5176	1	675	674	675	TRUE	0.998519
Supercontig_1.6566	Fusarium oxysporum Fo5176	399	666	267	667	TRUE	0.4003
Supercontig_1.1649	Fusarium oxysporum Fo5176	489	664	175	665	TRUE	0.263158
Supercontig_1.6219	Fusarium oxysporum Fo5176	346	433	87	659	TRUE	0.132018
Supercontig_1.2696	Fusarium oxysporum Fo5176	1	205	204	651	TRUE	0.313364
Supercontig_1.5671	Fusarium oxysporum Fo5176	1	629	628	629	TRUE	0.99841
Supercontig_1.780	Fusarium oxysporum Fo5176	1	628	627	628	TRUE	0.998408
Supercontig_1.3269	Fusarium oxysporum Fo5176	484	626	142	626	TRUE	0.226837
Supercontig_1.1650	Fusarium oxysporum Fo5176	10	623	613	623	TRUE	0.983949
Supercontig_1.5195	Fusarium oxysporum Fo5176	2	483	481	616	TRUE	0.780844
Supercontig_1.5839	Fusarium oxysporum Fo5176	328	599	271	599	TRUE	0.452421
Supercontig_1.3317	Fusarium oxysporum Fo5176	1	591	590	592	TRUE	0.996622
Supercontig_1.714	Fusarium oxysporum Fo5176	1	592	591	592	TRUE	0.998311
Supercontig_1.3910	Fusarium oxysporum Fo5176	528	582	54	582	TRUE	0.0927835
Supercontig_1.2334	Fusarium oxysporum Fo5176	1	565	564	565	TRUE	0.99823
Supercontig_1.2752	Fusarium oxysporum Fo5176	1	423	422	563	TRUE	0.749556
Supercontig_1.6699	Fusarium oxysporum Fo5176	1	557	556	557	TRUE	0.998205
Supercontig_1.6821	Fusarium oxysporum Fo5176	3	547	544	547	TRUE	0.994516
Supercontig_1.1626	Fusarium oxysporum Fo5176	1	528	527	528	TRUE	0.998106
Supercontig_1.4467	Fusarium oxysporum Fo5176	1	485	484	486	TRUE	0.995885
Supercontig_1.62	Fusarium oxysporum Fo5176	112	212	100	481	TRUE	0.2079
Supercontig_1.259	Fusarium oxysporum Fo5176	1	471	470	475	TRUE	0.989474
Supercontig_1.3827	Fusarium oxysporum Fo5176	1	473	472	473	TRUE	0.997886
Supercontig_1.3994	Fusarium oxysporum Fo5176	1	460	459	460	TRUE	0.997826
Supercontig_1.5657	Fusarium oxysporum Fo5176	1	460	459	460	TRUE	0.997826
Supercontig_1.3004	Fusarium oxysporum Fo5176	162	409	247	458	TRUE	0.539301
Supercontig_1.83	Fusarium oxysporum Fo5176	1	456	455	456	TRUE	0.997807
Supercontig_1.3002	Fusarium oxysporum Fo5176	1	453	452	454	TRUE	0.995595
Supercontig_1.4649	Fusarium oxysporum Fo5176	2	121	119	440	TRUE	0.270455
Supercontig_1.5884	Fusarium oxysporum Fo5176	1	427	426	427	TRUE	0.997658
Supercontig_1.7069	Fusarium oxysporum Fo5176	82	413	331	413	TRUE	0.801453
Supercontig_1.5186	Fusarium oxysporum Fo5176	3	411	408	411	TRUE	0.992701
Supercontig_1.6445	Fusarium oxysporum Fo5176	1	409	408	409	TRUE	0.997555
Supercontig_1.84	Fusarium oxysporum Fo5176	2	408	406	409	TRUE	0.992665
Supercontig_1.8067	Fusarium oxysporum Fo5176	1	407	406	407	TRUE	0.997543
Supercontig_1.458	Fusarium oxysporum Fo5176	1	396	395	396	TRUE	0.997475
Supercontig_1.785	Fusarium oxysporum Fo5176	1	373	372	373	TRUE	0.997319
Supercontig_1.5458	Fusarium oxysporum Fo5176	148	361	213	362	TRUE	0.588398
Supercontig_1.2721	Fusarium oxysporum Fo5176	1	358	357	360	TRUE	0.991667
Supercontig_1.6592	Fusarium oxysporum Fo5176	194	331	137	360	TRUE	0.380556
Supercontig_1.2684	Fusarium oxysporum Fo5176	1	355	354	355	TRUE	0.997183
Supercontig_1.3200	Fusarium oxysporum Fo5176	276	347	71	347	TRUE	0.204611
Supercontig_1.4091	Fusarium oxysporum Fo5176	4	345	341	345	TRUE	0.988406
Supercontig_1.4284	Fusarium oxysporum Fo5176	2	344	342	344	TRUE	0.994186
Supercontig_1.3828	Fusarium oxysporum Fo5176	272	334	62	334	TRUE	0.185629
Supercontig_1.4973	Fusarium oxysporum Fo5176	1	330	329	330	TRUE	0.99697
Supercontig_1.8037	Fusarium oxysporum Fo5176	1	307	306	315	TRUE	0.971429
Supercontig_1.2918	Fusarium oxysporum Fo5176	1	32	31	313	TRUE	0.0990415
Supercontig_1.2965	Fusarium oxysporum Fo5176	102	288	186	291	TRUE	0.639175
Supercontig_1.2273	Fusarium oxysporum Fo5176	1	283	282	285	TRUE	0.989474
Supercontig_1.4298	Fusarium oxysporum Fo5176	2	283	281	284	TRUE	0.989437
Supercontig_1.4643	Fusarium oxysporum Fo5176	66	282	216	282	TRUE	0.765957
Supercontig_1.3963	Fusarium oxysporum Fo5176	54	279	225	279	TRUE	0.806452
Supercontig_1.4118	Fusarium oxysporum Fo5176	56	272	216	272	TRUE	0.794118
Supercontig_1.82	Fusarium oxysporum Fo5176	1	255	254	255	TRUE	0.996078
Supercontig_1.8046	Fusarium oxysporum Fo5176	1	249	248	249	TRUE	0.995984
Supercontig_1.260	Fusarium oxysporum Fo5176	18	248	230	249	TRUE	0.923695
Supercontig_1.6956	Fusarium oxysporum Fo5176	3	230	227	230	TRUE	0.986957
Supercontig_1.2685	Fusarium oxysporum Fo5176	60	226	166	227	TRUE	0.731278
Supercontig_1.606	Fusarium oxysporum Fo5176	54	226	172	226	TRUE	0.761062
Supercontig_1.606	Fusarium oxysporum Fo5176	1	57	56	226	TRUE	0.247788
Supercontig_1.6402	Fusarium oxysporum Fo5176	1	222	221	222	TRUE	0.995495
Supercontig_1.5724	Fusarium oxysporum Fo5176	1	219	218	219	TRUE	0.995434
Supercontig_1.7713	Fusarium oxysporum Fo5176	1	215	214	215	TRUE	0.995349
Supercontig_1.330	Fusarium oxysporum Fo5176	4	213	209	213	TRUE	0.981221
Supercontig_1.5777	Fusarium oxysporum Fo5176	95	162	67	208	TRUE	0.322115
Supercontig_1.3745	Fusarium oxysporum Fo5176	3	206	203	207	TRUE	0.980676
Supercontig_1.6202	Fusarium oxysporum Fo5176	1	205	204	205	TRUE	0.995122
Supercontig_1.4870	Fusarium oxysporum Fo5176	11	201	190	201	TRUE	0.945274
Supercontig_1.8773	Fusarium oxysporum Fo5176	1	195	194	196	TRUE	0.989796
Supercontig_1.8694	Fusarium oxysporum Fo5176	3	184	181	185	TRUE	0.978378
Supercontig_1.8083	Fusarium oxysporum Fo5176	1	178	177	180	TRUE	0.983333
Supercontig_1.1611	Fusarium oxysporum Fo5176	1	110	109	179	TRUE	0.608939
Supercontig_1.1611	Fusarium oxysporum Fo5176	106	179	73	179	TRUE	0.407821
Supercontig_1.2683	Fusarium oxysporum Fo5176	1	178	177	179	TRUE	0.988827
Supercontig_1.3456	Fusarium oxysporum Fo5176	92	153	61	178	TRUE	0.342697
Supercontig_1.966	Fusarium oxysporum Fo5176	1	169	168	169	TRUE	0.994083
Supercontig_1.8518	Fusarium oxysporum Fo5176	1	166	165	166	TRUE	0.993976
Supercontig_1.9079	Fusarium oxysporum Fo5176	111	160	49	160	TRUE	0.30625
Supercontig_1.8017	Fusarium oxysporum Fo5176	2	159	157	160	TRUE	0.98125
Supercontig_1.6843	Fusarium oxysporum Fo5176	1	149	148	150	TRUE	0.986667
Supercontig_1.7359	Fusarium oxysporum Fo5176	1	148	147	149	TRUE	0.986577
Supercontig_1.8837	Fusarium oxysporum Fo5176	50	142	92	142	TRUE	0.647887
Supercontig_1.8499	Fusarium oxysporum Fo5176	1	136	135	136	TRUE	0.992647
Supercontig_1.8869	Fusarium oxysporum Fo5176	1	135	134	135	TRUE	0.992593
Supercontig_1.8707	Fusarium oxysporum Fo5176	2	135	133	135	TRUE	0.985185
Supercontig_1.4299	Fusarium oxysporum Fo5176	1	134	133	134	TRUE	0.992537
Supercontig_1.7478	Fusarium oxysporum Fo5176	1	130	129	130	TRUE	0.992308
Supercontig_1.7233	Fusarium oxysporum Fo5176	1	116	115	116	TRUE	0.991379
Supercontig_1.7038	Fusarium oxysporum Fo5176	1	113	112	113	TRUE	0.99115
Supercontig_1.1070	Fusarium oxysporum Fo5176	1	110	109	110	TRUE	0.990909
Supercontig_1.7506	Fusarium oxysporum Fo5176	25	110	85	110	TRUE	0.772727
Supercontig_1.8969	Fusarium oxysporum Fo5176	2	104	102	104	TRUE	0.980769
Supercontig_1.7187	Fusarium oxysporum Fo5176	1	100	99	100	TRUE	0.99
Supercontig_1.1	Fusarium oxysporum f. sp. lycopersici CL57	5042514	5044684	2170	5064356	FALSE	0.000428485
Supercontig_1.1	Fusarium oxysporum f. sp. lycopersici CL57	5044626	5046491	1865	5064356	FALSE	0.00036826
Supercontig_1.12	Fusarium oxysporum f. sp. lycopersici CL57	34270	34364	94	1653966	TRUE	5.68331e-05
Supercontig_1.48	Fusarium oxysporum f. sp. lycopersici CL57	32644	34736	2092	50000	FALSE	0.04184
Supercontig_1.58	Fusarium oxysporum f. sp. lycopersici CL57	29625	29709	84	40904	TRUE	0.00205359
Supercontig_1.356	Fusarium oxysporum f. sp. lycopersici CL57	916	1164	248	1474	TRUE	0.16825
Supercontig_1.9	Fusarium oxysporum f. sp. vasinfectum	77729	78110	381	1190151	FALSE	0.000320127
Supercontig_1.65	Fusarium oxysporum f. sp. vasinfectum	101782	107684	5902	171404	FALSE	0.0344333
Supercontig_1.84	Fusarium oxysporum f. sp. vasinfectum	21915	22235	320	111555	TRUE	0.00286854
Supercontig_1.84	Fusarium oxysporum f. sp. vasinfectum	21637	22009	372	111555	FALSE	0.00333468
Supercontig_1.105	Fusarium oxysporum f. sp. vasinfectum	30828	31254	426	90069	FALSE	0.00472971
Supercontig_1.109	Fusarium oxysporum f. sp. vasinfectum	87514	88974	1460	89445	TRUE	0.0163229
Supercontig_1.109	Fusarium oxysporum f. sp. vasinfectum	80610	81367	757	89445	TRUE	0.0084633
Supercontig_1.109	Fusarium oxysporum f. sp. vasinfectum	22090	22176	86	89445	FALSE	0.000961485
Supercontig_1.120	Fusarium oxysporum f. sp. vasinfectum	55300	59360	4060	79820	FALSE	0.0508644
Supercontig_1.129	Fusarium oxysporum f. sp. vasinfectum	69476	69782	306	70476	FALSE	0.0043419
Supercontig_1.151	Fusarium oxysporum f. sp. vasinfectum	8805	10228	1423	58569	FALSE	0.0242961
Supercontig_1.151	Fusarium oxysporum f. sp. vasinfectum	2374	4441	2067	58569	FALSE	0.0352917
Supercontig_1.149	Fusarium oxysporum f. sp. vasinfectum	54645	55345	700	55499	TRUE	0.0126128
Supercontig_1.170	Fusarium oxysporum f. sp. vasinfectum	43911	44137	226	44137	TRUE	0.00512042
Supercontig_1.166	Fusarium oxysporum f. sp. vasinfectum	13116	13215	99	42973	TRUE	0.00230377
Supercontig_1.166	Fusarium oxysporum f. sp. vasinfectum	17568	17653	85	42973	FALSE	0.00197799
Supercontig_1.196	Fusarium oxysporum f. sp. vasinfectum	18672	19047	375	34314	FALSE	0.0109285
Supercontig_1.222	Fusarium oxysporum f. sp. vasinfectum	24233	27321	3088	27786	TRUE	0.111135
Supercontig_1.224	Fusarium oxysporum f. sp. vasinfectum	23773	24546	773	27702	FALSE	0.0279041
Supercontig_1.236	Fusarium oxysporum f. sp. vasinfectum	1	88	87	25535	TRUE	0.00340709
Supercontig_1.260	Fusarium oxysporum f. sp. vasinfectum	3428	3556	128	21774	TRUE	0.00587857
Supercontig_1.260	Fusarium oxysporum f. sp. vasinfectum	2694	2751	57	21774	TRUE	0.0026178
Supercontig_1.314	Fusarium oxysporum f. sp. vasinfectum	11060	16271	5211	16271	TRUE	0.320263
Supercontig_1.339	Fusarium oxysporum f. sp. vasinfectum	564	614	50	14385	FALSE	0.00347584
Supercontig_1.339	Fusarium oxysporum f. sp. vasinfectum	1	569	568	14385	TRUE	0.0394856
Supercontig_1.395	Fusarium oxysporum f. sp. vasinfectum	2921	4855	1934	10972	FALSE	0.176267
Supercontig_1.420	Fusarium oxysporum f. sp. vasinfectum	8187	8541	354	10062	FALSE	0.0351819
Supercontig_1.439	Fusarium oxysporum f. sp. vasinfectum	162	659	497	9888	TRUE	0.0502629
Supercontig_1.423	Fusarium oxysporum f. sp. vasinfectum	3572	3793	221	9860	TRUE	0.0224138
Supercontig_1.423	Fusarium oxysporum f. sp. vasinfectum	2543	2635	92	9860	TRUE	0.00933063
Supercontig_1.425	Fusarium oxysporum f. sp. vasinfectum	7714	9419	1705	9736	TRUE	0.175123
Supercontig_1.437	Fusarium oxysporum f. sp. vasinfectum	292	6227	5935	9083	TRUE	0.653418
Supercontig_1.437	Fusarium oxysporum f. sp. vasinfectum	6797	7595	798	9083	FALSE	0.0878564
Supercontig_1.437	Fusarium oxysporum f. sp. vasinfectum	7596	7803	207	9083	FALSE	0.0227898
Supercontig_1.437	Fusarium oxysporum f. sp. vasinfectum	8694	8774	80	9083	TRUE	0.00880766
Supercontig_1.438	Fusarium oxysporum f. sp. vasinfectum	1	1662	1661	9053	TRUE	0.183475
Supercontig_1.438	Fusarium oxysporum f. sp. vasinfectum	1932	2013	81	9053	FALSE	0.00894731
Supercontig_1.453	Fusarium oxysporum f. sp. vasinfectum	8360	8537	177	8537	TRUE	0.0207333
Supercontig_1.456	Fusarium oxysporum f. sp. vasinfectum	7047	8419	1372	8419	TRUE	0.162965
Supercontig_1.456	Fusarium oxysporum f. sp. vasinfectum	6696	6777	81	8419	FALSE	0.0096211
Supercontig_1.483	Fusarium oxysporum f. sp. vasinfectum	1650	1966	316	7747	FALSE	0.04079
Supercontig_1.500	Fusarium oxysporum f. sp. vasinfectum	1723	3624	1901	7533	FALSE	0.252356
Supercontig_1.500	Fusarium oxysporum f. sp. vasinfectum	1	1723	1722	7533	TRUE	0.228594
Supercontig_1.500	Fusarium oxysporum f. sp. vasinfectum	3621	3887	266	7533	FALSE	0.0353113
Supercontig_1.517	Fusarium oxysporum f. sp. vasinfectum	2895	4044	1149	7080	TRUE	0.162288
Supercontig_1.512	Fusarium oxysporum f. sp. vasinfectum	4485	4571	86	6590	FALSE	0.0130501
Supercontig_1.513	Fusarium oxysporum f. sp. vasinfectum	960	1754	794	6578	FALSE	0.120705
Supercontig_1.513	Fusarium oxysporum f. sp. vasinfectum	687	949	262	6578	FALSE	0.0398297
Supercontig_1.513	Fusarium oxysporum f. sp. vasinfectum	379	606	227	6578	TRUE	0.034509
Supercontig_1.557	Fusarium oxysporum f. sp. vasinfectum	136	1734	1598	5715	TRUE	0.279615
Supercontig_1.563	Fusarium oxysporum f. sp. vasinfectum	755	954	199	5498	FALSE	0.036195
Supercontig_1.617	Fusarium oxysporum f. sp. vasinfectum	1596	2932	1336	4332	FALSE	0.308403
Supercontig_1.643	Fusarium oxysporum f. sp. vasinfectum	1268	1471	203	4057	TRUE	0.050037
Supercontig_1.789	Fusarium oxysporum f. sp. vasinfectum	130	191	61	3642	TRUE	0.016749
Supercontig_1.670	Fusarium oxysporum f. sp. vasinfectum	1350	1486	136	3489	FALSE	0.0389797
Supercontig_1.683	Fusarium oxysporum f. sp. vasinfectum	1	3332	3331	3332	TRUE	0.9997
Supercontig_1.742	Fusarium oxysporum f. sp. vasinfectum	1	215	214	2698	TRUE	0.079318
Supercontig_1.770	Fusarium oxysporum f. sp. vasinfectum	2267	2361	94	2361	TRUE	0.0398136
Supercontig_1.782	Fusarium oxysporum f. sp. vasinfectum	2062	2269	207	2269	TRUE	0.0912296
Supercontig_1.788	Fusarium oxysporum f. sp. vasinfectum	35	1800	1765	2217	TRUE	0.796121
Supercontig_1.801	Fusarium oxysporum f. sp. vasinfectum	1	129	128	2104	TRUE	0.0608365
Supercontig_1.805	Fusarium oxysporum f. sp. vasinfectum	1853	2055	202	2055	TRUE	0.0982968
Supercontig_1.809	Fusarium oxysporum f. sp. vasinfectum	621	917	296	2007	FALSE	0.147484
Supercontig_1.810	Fusarium oxysporum f. sp. vasinfectum	9	963	954	1963	TRUE	0.485991
Supercontig_1.852	Fusarium oxysporum f. sp. vasinfectum	332	1381	1049	1755	TRUE	0.597721
Supercontig_1.852	Fusarium oxysporum f. sp. vasinfectum	1641	1755	114	1755	TRUE	0.0649573
Supercontig_1.858	Fusarium oxysporum f. sp. vasinfectum	35	1614	1579	1622	TRUE	0.97349
Supercontig_1.905	Fusarium oxysporum f. sp. vasinfectum	39	1437	1398	1437	TRUE	0.97286
Supercontig_1.915	Fusarium oxysporum f. sp. vasinfectum	1	1163	1162	1396	TRUE	0.832378
Supercontig_1.915	Fusarium oxysporum f. sp. vasinfectum	1159	1396	237	1396	TRUE	0.169771
Supercontig_1.943	Fusarium oxysporum f. sp. vasinfectum	1091	1226	135	1229	TRUE	0.109845
Supercontig_2.2	Fusarium oxysporum f.sp. lycopersici Fo4287	3730558	3730623	65	4034155	TRUE	1.61124e-05
Supercontig_2.7	Fusarium oxysporum f.sp. lycopersici Fo4287	2121179	2121215	36	2638704	FALSE	1.36431e-05
Supercontig_2.7	Fusarium oxysporum f.sp. lycopersici Fo4287	1108614	1114516	5902	2638704	FALSE	0.0022367
Supercontig_2.7	Fusarium oxysporum f.sp. lycopersici Fo4287	850565	851734	1169	2638704	FALSE	0.000443021
Supercontig_2.7	Fusarium oxysporum f.sp. lycopersici Fo4287	1873487	1873557	70	2638704	FALSE	2.65282e-05
Supercontig_2.7	Fusarium oxysporum f.sp. lycopersici Fo4287	2216397	2216439	42	2638704	FALSE	1.59169e-05
Supercontig_2.7	Fusarium oxysporum f.sp. lycopersici Fo4287	728709	728953	244	2638704	FALSE	9.24696e-05
Supercontig_2.7	Fusarium oxysporum f.sp. lycopersici Fo4287	1231524	1231768	244	2638704	FALSE	9.24696e-05
Supercontig_2.9	Fusarium oxysporum f.sp. lycopersici Fo4287	1294051	1295199	1148	2375755	FALSE	0.000483215
Supercontig_2.9	Fusarium oxysporum f.sp. lycopersici Fo4287	1290399	1291859	1460	2375755	FALSE	0.000614541
Supercontig_2.9	Fusarium oxysporum f.sp. lycopersici Fo4287	1525541	1531443	5902	2375755	FALSE	0.00248426
Supercontig_2.9	Fusarium oxysporum f.sp. lycopersici Fo4287	534462	534718	256	2375755	FALSE	0.000107755
Supercontig_2.9	Fusarium oxysporum f.sp. lycopersici Fo4287	532964	533940	976	2375755	FALSE	0.000410817
Supercontig_2.9	Fusarium oxysporum f.sp. lycopersici Fo4287	464114	464356	242	2375755	FALSE	0.000101862
Supercontig_2.9	Fusarium oxysporum f.sp. lycopersici Fo4287	167929	167999	70	2375755	FALSE	2.94643e-05
Supercontig_2.9	Fusarium oxysporum f.sp. lycopersici Fo4287	1648441	1648685	244	2375755	FALSE	0.000102704
Supercontig_2.18	Fusarium oxysporum f.sp. lycopersici Fo4287	328333	328814	481	1345663	FALSE	0.000357445
Supercontig_2.18	Fusarium oxysporum f.sp. lycopersici Fo4287	904458	905627	1169	1345663	FALSE	0.000868717
Supercontig_2.18	Fusarium oxysporum f.sp. lycopersici Fo4287	1163479	1164648	1169	1345663	FALSE	0.000868717
Supercontig_2.18	Fusarium oxysporum f.sp. lycopersici Fo4287	906746	907086	340	1345663	FALSE	0.000252664
Supercontig_2.18	Fusarium oxysporum f.sp. lycopersici Fo4287	1165765	1166105	340	1345663	FALSE	0.000252664
Supercontig_2.18	Fusarium oxysporum f.sp. lycopersici Fo4287	1167561	1170695	3134	1345663	FALSE	0.00232896
Supercontig_2.18	Fusarium oxysporum f.sp. lycopersici Fo4287	908542	911676	3134	1345663	FALSE	0.00232896
Supercontig_2.21	Fusarium oxysporum f.sp. lycopersici Fo4287	750182	750663	481	1072427	FALSE	0.000448515
Supercontig_2.21	Fusarium oxysporum f.sp. lycopersici Fo4287	181168	182317	1149	1072427	FALSE	0.0010714
Supercontig_2.21	Fusarium oxysporum f.sp. lycopersici Fo4287	179711	180048	337	1072427	FALSE	0.000314241
Supercontig_2.21	Fusarium oxysporum f.sp. lycopersici Fo4287	175123	178255	3132	1072427	FALSE	0.00292048
Supercontig_2.22	Fusarium oxysporum f.sp. lycopersici Fo4287	7695	8365	670	1030612	FALSE	0.000650099
Supercontig_2.22	Fusarium oxysporum f.sp. lycopersici Fo4287	186225	186796	571	1030612	FALSE	0.00055404
Supercontig_2.22	Fusarium oxysporum f.sp. lycopersici Fo4287	180004	180204	200	1030612	FALSE	0.000194059
Supercontig_2.22	Fusarium oxysporum f.sp. lycopersici Fo4287	671392	671708	316	1030612	FALSE	0.000306614
Supercontig_2.22	Fusarium oxysporum f.sp. lycopersici Fo4287	647875	648502	627	1030612	FALSE	0.000608376
Supercontig_2.22	Fusarium oxysporum f.sp. lycopersici Fo4287	68487	68786	299	1030612	FALSE	0.000290119
Supercontig_2.22	Fusarium oxysporum f.sp. lycopersici Fo4287	472634	472717	83	1030612	FALSE	8.05347e-05
Supercontig_2.22	Fusarium oxysporum f.sp. lycopersici Fo4287	251595	252264	669	1030612	FALSE	0.000649129
Supercontig_2.22	Fusarium oxysporum f.sp. lycopersici Fo4287	1029028	1029271	243	1030612	FALSE	0.000235782
Supercontig_2.22	Fusarium oxysporum f.sp. lycopersici Fo4287	719770	719933	163	1030612	FALSE	0.000158158
Supercontig_2.22	Fusarium oxysporum f.sp. lycopersici Fo4287	251567	251598	31	1030612	FALSE	3.00792e-05
Supercontig_2.23	Fusarium oxysporum f.sp. lycopersici Fo4287	907792	907939	147	937052	FALSE	0.000156875
Supercontig_2.25	Fusarium oxysporum f.sp. lycopersici Fo4287	839610	840759	1149	909412	FALSE	0.00126345
Supercontig_2.25	Fusarium oxysporum f.sp. lycopersici Fo4287	273623	274393	770	909412	TRUE	0.000846701
Supercontig_2.25	Fusarium oxysporum f.sp. lycopersici Fo4287	270131	272796	2665	909412	TRUE	0.00293046
Supercontig_2.25	Fusarium oxysporum f.sp. lycopersici Fo4287	265786	266949	1163	909412	TRUE	0.00127885
Supercontig_2.25	Fusarium oxysporum f.sp. lycopersici Fo4287	268086	268791	705	909412	TRUE	0.000775226
Supercontig_2.25	Fusarium oxysporum f.sp. lycopersici Fo4287	384137	385638	1501	909412	TRUE	0.00165052
Supercontig_2.31	Fusarium oxysporum f.sp. lycopersici Fo4287	427681	430124	2443	674198	FALSE	0.00362356
Supercontig_2.31	Fusarium oxysporum f.sp. lycopersici Fo4287	430872	436897	6025	674198	FALSE	0.00893654
Supercontig_2.32	Fusarium oxysporum f.sp. lycopersici Fo4287	365638	365680	42	559075	FALSE	7.51241e-05
Supercontig_2.33	Fusarium oxysporum f.sp. lycopersici Fo4287	193257	193299	42	559003	FALSE	7.51338e-05
Supercontig_2.36	Fusarium oxysporum f.sp. lycopersici Fo4287	310545	312513	1968	480600	FALSE	0.00409488
Supercontig_2.41	Fusarium oxysporum f.sp. lycopersici Fo4287	181101	182250	1149	257555	FALSE	0.00446118
Supercontig_2.41	Fusarium oxysporum f.sp. lycopersici Fo4287	179644	179981	337	257555	FALSE	0.00130846
Supercontig_2.41	Fusarium oxysporum f.sp. lycopersici Fo4287	175057	178188	3131	257555	FALSE	0.0121566
Supercontig_2.42	Fusarium oxysporum f.sp. lycopersici Fo4287	77455	77697	242	224840	FALSE	0.00107632
Supercontig_2.42	Fusarium oxysporum f.sp. lycopersici Fo4287	43624	43821	197	224840	FALSE	0.000876179
Supercontig_2.47	Fusarium oxysporum f.sp. lycopersici Fo4287	42590	42832	242	178137	FALSE	0.0013585
Supercontig_2.47	Fusarium oxysporum f.sp. lycopersici Fo4287	76464	76661	197	178137	FALSE	0.00110589
Supercontig_1.6	Fusarium oxysporum f. sp. melonis 26406	211124	211271	147	2360927	FALSE	6.22637e-05
Supercontig_1.8	Fusarium oxysporum f. sp. melonis 26406	380	430	50	2034904	TRUE	2.45712e-05
Supercontig_1.34	Fusarium oxysporum f. sp. melonis 26406	132238	132944	706	136505	FALSE	0.00517197
Supercontig_1.43	Fusarium oxysporum f. sp. melonis 26406	533	850	317	96654	FALSE	0.00327974
Supercontig_1.52	Fusarium oxysporum f. sp. melonis 26406	51210	54760	3550	71293	FALSE	0.0497945
Supercontig_1.64	Fusarium oxysporum f. sp. melonis 26406	60669	60770	101	61173	TRUE	0.00165106
Supercontig_1.109	Fusarium oxysporum f. sp. melonis 26406	33133	35024	1891	35024	TRUE	0.0539915
Supercontig_1.109	Fusarium oxysporum f. sp. melonis 26406	32767	33137	370	35024	FALSE	0.0105642
Supercontig_1.108	Fusarium oxysporum f. sp. melonis 26406	29634	31300	1666	34767	FALSE	0.047919
Supercontig_1.136	Fusarium oxysporum f. sp. melonis 26406	22306	22564	258	27378	TRUE	0.00942362
Supercontig_1.142	Fusarium oxysporum f. sp. melonis 26406	21943	23227	1284	23227	TRUE	0.0552805
Supercontig_1.148	Fusarium oxysporum f. sp. melonis 26406	1	397	396	20002	TRUE	0.019798
Supercontig_1.193	Fusarium oxysporum f. sp. melonis 26406	10954	11269	315	15881	FALSE	0.019835
Supercontig_1.185	Fusarium oxysporum f. sp. melonis 26406	13759	14429	670	15688	FALSE	0.0427078
Supercontig_1.219	Fusarium oxysporum f. sp. melonis 26406	10890	13088	2198	13088	TRUE	0.16794
Supercontig_1.267	Fusarium oxysporum f. sp. melonis 26406	8617	9242	625	9592	TRUE	0.0651585
Supercontig_1.311	Fusarium oxysporum f. sp. melonis 26406	4433	4962	529	7022	FALSE	0.0753347
Supercontig_1.311	Fusarium oxysporum f. sp. melonis 26406	5483	5746	263	7022	FALSE	0.0374537
Supercontig_1.319	Fusarium oxysporum f. sp. melonis 26406	14	95	81	6727	TRUE	0.012041
Supercontig_1.443	Fusarium oxysporum f. sp. melonis 26406	1	917	916	4267	TRUE	0.214671
Supercontig_1.454	Fusarium oxysporum f. sp. melonis 26406	3843	4050	207	4050	TRUE	0.0511111
Supercontig_1.497	Fusarium oxysporum f. sp. melonis 26406	3	2101	2098	3556	TRUE	0.589989
Supercontig_1.547	Fusarium oxysporum f. sp. melonis 26406	2869	2960	91	3082	TRUE	0.0295263
Supercontig_1.590	Fusarium oxysporum f. sp. melonis 26406	2736	2829	93	2829	TRUE	0.0328738
Supercontig_1.608	Fusarium oxysporum f. sp. melonis 26406	1	95	94	2735	TRUE	0.0343693
Supercontig_1.603	Fusarium oxysporum f. sp. melonis 26406	1	258	257	2651	TRUE	0.0969445
Supercontig_1.625	Fusarium oxysporum f. sp. melonis 26406	1	2592	2591	2592	TRUE	0.999614
Supercontig_1.681	Fusarium oxysporum f. sp. melonis 26406	1918	1989	71	2352	TRUE	0.0301871
Supercontig_1.692	Fusarium oxysporum f. sp. melonis 26406	2092	2291	199	2291	TRUE	0.0868616
Supercontig_1.929	Fusarium oxysporum f. sp. melonis 26406	306	554	248	2279	TRUE	0.10882
Supercontig_1.914	Fusarium oxysporum f. sp. melonis 26406	1	1436	1435	1436	TRUE	0.999304
Supercontig_1.1024	Fusarium oxysporum f. sp. melonis 26406	1	103	102	1232	TRUE	0.0827922
Supercontig_1.1055	Fusarium oxysporum f. sp. melonis 26406	1122	1221	99	1221	TRUE	0.0810811
Supercontig_1.1096	Fusarium oxysporum f. sp. melonis 26406	1	1136	1135	1136	TRUE	0.99912
Supercontig_1.3	Fusarium oxysporum Fo47	5062550	5064736	2186	5138511	FALSE	0.000425415
Supercontig_1.3	Fusarium oxysporum Fo47	5064678	5066547	1869	5138511	FALSE	0.000363724
Supercontig_1.4	Fusarium oxysporum Fo47	2994620	2994701	81	4696877	FALSE	1.72455e-05
Supercontig_1.18	Fusarium oxysporum Fo47	100989	102489	1500	412905	FALSE	0.0036328
Supercontig_1.18	Fusarium oxysporum Fo47	102488	102681	193	412905	FALSE	0.00046742
Supercontig_1.18	Fusarium oxysporum Fo47	15022	15815	793	412905	FALSE	0.00192054
Supercontig_1.21	Fusarium oxysporum Fo47	184831	190775	5944	287255	FALSE	0.0206924
Supercontig_1.21	Fusarium oxysporum Fo47	160383	162329	1946	287255	FALSE	0.00677447
Supercontig_1.23	Fusarium oxysporum Fo47	69203	70233	1030	222469	FALSE	0.00462986
Supercontig_1.23	Fusarium oxysporum Fo47	61661	62331	670	222469	FALSE	0.00301166
Supercontig_1.23	Fusarium oxysporum Fo47	66917	67254	337	222469	FALSE	0.00151482
Supercontig_1.23	Fusarium oxysporum Fo47	40795	41944	1149	222469	FALSE	0.00516476
Supercontig_1.29	Fusarium oxysporum Fo47	149629	153285	3656	153285	TRUE	0.023851
Supercontig_1.29	Fusarium oxysporum Fo47	148863	149093	230	153285	TRUE	0.00150047
Supercontig_1.30	Fusarium oxysporum Fo47	82040	82750	710	151996	FALSE	0.00467118
Supercontig_1.30	Fusarium oxysporum Fo47	107587	108441	854	151996	FALSE	0.00561857
Supercontig_1.30	Fusarium oxysporum Fo47	105090	105140	50	151996	FALSE	0.000328956
Supercontig_1.30	Fusarium oxysporum Fo47	108436	109229	793	151996	FALSE	0.00521724
Supercontig_1.30	Fusarium oxysporum Fo47	105135	106124	989	151996	FALSE	0.00650675
Supercontig_1.36	Fusarium oxysporum Fo47	86947	90321	3374	90321	TRUE	0.0373557
Supercontig_1.36	Fusarium oxysporum Fo47	86582	86951	369	90321	FALSE	0.00408543
Supercontig_1.38	Fusarium oxysporum Fo47	61455	61983	528	81907	FALSE	0.00644634
Supercontig_1.38	Fusarium oxysporum Fo47	60677	60900	223	81907	FALSE	0.0027226
Supercontig_1.57	Fusarium oxysporum Fo47	38719	38856	137	41119	FALSE	0.00333179
Supercontig_1.105	Fusarium oxysporum Fo47	146	1724	1578	1724	TRUE	0.915313
Supercontig_1.15	Fusarium oxysporum NRRL 32931	20971	21296	325	222126	FALSE	0.00146313
Supercontig_1.15	Fusarium oxysporum NRRL 32931	20815	20971	156	222126	FALSE	0.000702304
Supercontig_1.22	Fusarium oxysporum NRRL 32931	23658	24195	537	116779	FALSE	0.00459843
Supercontig_1.22	Fusarium oxysporum NRRL 32931	75754	76291	537	116779	FALSE	0.00459843
Supercontig_1.22	Fusarium oxysporum NRRL 32931	78486	78655	169	116779	TRUE	0.00144718
Supercontig_1.22	Fusarium oxysporum NRRL 32931	26370	26536	166	116779	FALSE	0.00142149
Supercontig_1.26	Fusarium oxysporum NRRL 32931	26793	27824	1031	76903	FALSE	0.0134065
Supercontig_1.75	Fusarium oxysporum NRRL 32931	287	535	248	3259	TRUE	0.076097
Supercontig_1.1	Fusarium oxysporum f. sp. pisi HDV247	343966	344331	365	5895957	FALSE	6.19068e-05
Supercontig_1.4	Fusarium oxysporum f. sp. pisi HDV247	257021	257383	362	4391783	FALSE	8.24267e-05
Supercontig_1.6	Fusarium oxysporum f. sp. pisi HDV247	3293252	3293705	453	3655337	FALSE	0.000123928
Supercontig_1.6	Fusarium oxysporum f. sp. pisi HDV247	3604946	3605428	482	3655337	TRUE	0.000131862
Supercontig_1.6	Fusarium oxysporum f. sp. pisi HDV247	3604578	3604944	366	3655337	TRUE	0.000100128
Supercontig_1.10	Fusarium oxysporum f. sp. pisi HDV247	1623	1696	73	1238599	TRUE	5.89376e-05
Supercontig_1.12	Fusarium oxysporum f. sp. pisi HDV247	645467	645832	365	766477	FALSE	0.000476205
Supercontig_1.14	Fusarium oxysporum f. sp. pisi HDV247	23420	23786	366	632576	FALSE	0.000578587
Supercontig_1.14	Fusarium oxysporum f. sp. pisi HDV247	407960	408325	365	632576	FALSE	0.000577006
Supercontig_1.17	Fusarium oxysporum f. sp. pisi HDV247	244287	244653	366	492561	FALSE	0.000743055
Supercontig_1.26	Fusarium oxysporum f. sp. pisi HDV247	138078	138443	365	222343	FALSE	0.00164161
Supercontig_1.27	Fusarium oxysporum f. sp. pisi HDV247	186213	186596	383	221950	FALSE	0.00172561
Supercontig_1.27	Fusarium oxysporum f. sp. pisi HDV247	87221	87780	559	221950	FALSE	0.00251859
Supercontig_1.28	Fusarium oxysporum f. sp. pisi HDV247	75616	76071	455	199691	FALSE	0.00227852
Supercontig_1.31	Fusarium oxysporum f. sp. pisi HDV247	133150	133515	365	186101	FALSE	0.0019613
Supercontig_1.31	Fusarium oxysporum f. sp. pisi HDV247	186008	186101	93	186101	TRUE	0.000499729
Supercontig_1.33	Fusarium oxysporum f. sp. pisi HDV247	150659	150849	190	184076	TRUE	0.00103218
Supercontig_1.35	Fusarium oxysporum f. sp. pisi HDV247	123194	123495	301	166915	TRUE	0.00180331
Supercontig_1.35	Fusarium oxysporum f. sp. pisi HDV247	147796	148162	366	166915	FALSE	0.00219273
Supercontig_1.35	Fusarium oxysporum f. sp. pisi HDV247	111041	111600	559	166915	FALSE	0.00334901
Supercontig_1.35	Fusarium oxysporum f. sp. pisi HDV247	38615	38699	84	166915	FALSE	0.00050325
Supercontig_1.46	Fusarium oxysporum f. sp. pisi HDV247	27561	27927	366	127147	FALSE	0.00287856
Supercontig_1.47	Fusarium oxysporum f. sp. pisi HDV247	51116	51431	315	122492	TRUE	0.0025716
Supercontig_1.47	Fusarium oxysporum f. sp. pisi HDV247	19077	19364	287	122492	TRUE	0.00234301
Supercontig_1.47	Fusarium oxysporum f. sp. pisi HDV247	18745	19138	393	122492	FALSE	0.00320837
Supercontig_1.53	Fusarium oxysporum f. sp. pisi HDV247	80197	80555	358	108782	FALSE	0.00329099
Supercontig_1.53	Fusarium oxysporum f. sp. pisi HDV247	82982	83132	150	108782	TRUE	0.0013789
Supercontig_1.53	Fusarium oxysporum f. sp. pisi HDV247	54589	54644	55	108782	FALSE	0.000505598
Supercontig_1.56	Fusarium oxysporum f. sp. pisi HDV247	1681	2335	654	101250	TRUE	0.00645926
Supercontig_1.58	Fusarium oxysporum f. sp. pisi HDV247	25015	25393	378	100085	FALSE	0.00377679
Supercontig_1.54	Fusarium oxysporum f. sp. pisi HDV247	92949	93265	316	99552	FALSE	0.00317422
Supercontig_1.61	Fusarium oxysporum f. sp. pisi HDV247	90772	90845	73	90893	TRUE	0.000803142
Supercontig_1.67	Fusarium oxysporum f. sp. pisi HDV247	57319	57403	84	82034	FALSE	0.00102397
Supercontig_1.72	Fusarium oxysporum f. sp. pisi HDV247	8306	9307	1001	81461	TRUE	0.0122881
Supercontig_1.72	Fusarium oxysporum f. sp. pisi HDV247	9829	10085	256	81461	FALSE	0.00314261
Supercontig_1.72	Fusarium oxysporum f. sp. pisi HDV247	35610	36635	1025	81461	TRUE	0.0125827
Supercontig_1.72	Fusarium oxysporum f. sp. pisi HDV247	35011	35417	406	81461	TRUE	0.00498398
Supercontig_1.72	Fusarium oxysporum f. sp. pisi HDV247	35012	35057	45	81461	TRUE	0.000552412
Supercontig_1.72	Fusarium oxysporum f. sp. pisi HDV247	36591	36635	44	81461	FALSE	0.000540136
Supercontig_1.80	Fusarium oxysporum f. sp. pisi HDV247	31059	31298	239	71429	FALSE	0.00334598
Supercontig_1.80	Fusarium oxysporum f. sp. pisi HDV247	51835	52139	304	71429	FALSE	0.00425597
Supercontig_1.81	Fusarium oxysporum f. sp. pisi HDV247	46560	46925	365	69673	FALSE	0.00523876
Supercontig_1.82	Fusarium oxysporum f. sp. pisi HDV247	40251	40617	366	67264	FALSE	0.00544125
Supercontig_1.92	Fusarium oxysporum f. sp. pisi HDV247	30250	30945	695	66390	TRUE	0.0104684
Supercontig_1.89	Fusarium oxysporum f. sp. pisi HDV247	39779	40302	523	63564	FALSE	0.00822793
Supercontig_1.89	Fusarium oxysporum f. sp. pisi HDV247	42693	42844	151	63564	TRUE	0.00237556
Supercontig_1.89	Fusarium oxysporum f. sp. pisi HDV247	43137	43288	151	63564	TRUE	0.00237556
Supercontig_1.98	Fusarium oxysporum f. sp. pisi HDV247	44506	44639	133	61061	TRUE	0.00217815
Supercontig_1.88	Fusarium oxysporum f. sp. pisi HDV247	17234	17550	316	60191	TRUE	0.00524995
Supercontig_1.105	Fusarium oxysporum f. sp. pisi HDV247	23794	23880	86	57552	TRUE	0.0014943
Supercontig_1.96	Fusarium oxysporum f. sp. pisi HDV247	32762	32847	85	56972	FALSE	0.00149196
Supercontig_1.96	Fusarium oxysporum f. sp. pisi HDV247	37855	38106	251	56972	FALSE	0.00440567
Supercontig_1.100	Fusarium oxysporum f. sp. pisi HDV247	11508	11569	61	56217	TRUE	0.00108508
Supercontig_1.108	Fusarium oxysporum f. sp. pisi HDV247	31919	32138	219	54402	TRUE	0.00402559
Supercontig_1.108	Fusarium oxysporum f. sp. pisi HDV247	35446	35893	447	54402	TRUE	0.00821661
Supercontig_1.108	Fusarium oxysporum f. sp. pisi HDV247	34934	35098	164	54402	TRUE	0.0030146
Supercontig_1.108	Fusarium oxysporum f. sp. pisi HDV247	38278	38430	152	54402	FALSE	0.00279401
Supercontig_1.108	Fusarium oxysporum f. sp. pisi HDV247	21770	22013	243	54402	TRUE	0.00446675
Supercontig_1.112	Fusarium oxysporum f. sp. pisi HDV247	24785	25525	740	50875	FALSE	0.0145455
Supercontig_1.112	Fusarium oxysporum f. sp. pisi HDV247	7282	9381	2099	50875	FALSE	0.041258
Supercontig_1.121	Fusarium oxysporum f. sp. pisi HDV247	29420	29765	345	50302	FALSE	0.00685857
Supercontig_1.121	Fusarium oxysporum f. sp. pisi HDV247	25652	26464	812	50302	FALSE	0.0161425
Supercontig_1.121	Fusarium oxysporum f. sp. pisi HDV247	22866	23080	214	50302	FALSE	0.0042543
Supercontig_1.121	Fusarium oxysporum f. sp. pisi HDV247	21830	21909	79	50302	FALSE	0.00157051
Supercontig_1.139	Fusarium oxysporum f. sp. pisi HDV247	36389	41553	5164	41553	TRUE	0.124275
Supercontig_1.144	Fusarium oxysporum f. sp. pisi HDV247	1	172	171	40807	TRUE	0.00419046
Supercontig_1.146	Fusarium oxysporum f. sp. pisi HDV247	7442	8019	577	40145	FALSE	0.0143729
Supercontig_1.147	Fusarium oxysporum f. sp. pisi HDV247	1	2111	2110	38653	TRUE	0.0545883
Supercontig_1.147	Fusarium oxysporum f. sp. pisi HDV247	5385	8825	3440	38653	TRUE	0.088997
Supercontig_1.147	Fusarium oxysporum f. sp. pisi HDV247	2861	4031	1170	38653	TRUE	0.0302693
Supercontig_1.147	Fusarium oxysporum f. sp. pisi HDV247	4132	4358	226	38653	TRUE	0.00584689
Supercontig_1.145	Fusarium oxysporum f. sp. pisi HDV247	19224	19592	368	38522	FALSE	0.00955298
Supercontig_1.165	Fusarium oxysporum f. sp. pisi HDV247	18487	18576	89	35739	TRUE	0.00249028
Supercontig_1.165	Fusarium oxysporum f. sp. pisi HDV247	27106	27192	86	35739	FALSE	0.00240633
Supercontig_1.153	Fusarium oxysporum f. sp. pisi HDV247	7390	7476	86	35352	TRUE	0.00243268
Supercontig_1.156	Fusarium oxysporum f. sp. pisi HDV247	2001	2222	221	32963	FALSE	0.00670449
Supercontig_1.157	Fusarium oxysporum f. sp. pisi HDV247	27198	32877	5679	32931	TRUE	0.172451
Supercontig_1.157	Fusarium oxysporum f. sp. pisi HDV247	219	305	86	32931	TRUE	0.00261152
Supercontig_1.157	Fusarium oxysporum f. sp. pisi HDV247	313	437	124	32931	TRUE	0.00376545
Supercontig_1.157	Fusarium oxysporum f. sp. pisi HDV247	27891	27978	87	32931	FALSE	0.00264189
Supercontig_1.157	Fusarium oxysporum f. sp. pisi HDV247	437	1697	1260	32931	TRUE	0.0382618
Supercontig_1.171	Fusarium oxysporum f. sp. pisi HDV247	4111	4196	85	29377	FALSE	0.00289342
Supercontig_1.189	Fusarium oxysporum f. sp. pisi HDV247	16172	18628	2456	27508	FALSE	0.0892831
Supercontig_1.189	Fusarium oxysporum f. sp. pisi HDV247	19378	25396	6018	27508	FALSE	0.218773
Supercontig_1.189	Fusarium oxysporum f. sp. pisi HDV247	25400	25466	66	27508	FALSE	0.0023993
Supercontig_1.189	Fusarium oxysporum f. sp. pisi HDV247	16141	16175	34	27508	FALSE	0.001236
Supercontig_1.195	Fusarium oxysporum f. sp. pisi HDV247	26989	27289	300	27345	TRUE	0.0109709
Supercontig_1.175	Fusarium oxysporum f. sp. pisi HDV247	22024	23965	1941	26418	FALSE	0.0734726
Supercontig_1.184	Fusarium oxysporum f. sp. pisi HDV247	11443	13436	1993	24829	FALSE	0.080269
Supercontig_1.187	Fusarium oxysporum f. sp. pisi HDV247	19535	19620	85	23783	FALSE	0.00357398
Supercontig_1.197	Fusarium oxysporum f. sp. pisi HDV247	1	1266	1265	20554	TRUE	0.0615452
Supercontig_1.197	Fusarium oxysporum f. sp. pisi HDV247	1262	1634	372	20554	FALSE	0.0180987
Supercontig_1.210	Fusarium oxysporum f. sp. pisi HDV247	13852	16951	3099	16953	TRUE	0.1828
Supercontig_1.210	Fusarium oxysporum f. sp. pisi HDV247	13467	13533	66	16953	FALSE	0.00389312
Supercontig_1.231	Fusarium oxysporum f. sp. pisi HDV247	9730	12123	2393	15268	FALSE	0.156733
Supercontig_1.231	Fusarium oxysporum f. sp. pisi HDV247	1	3893	3892	15268	TRUE	0.254912
Supercontig_1.231	Fusarium oxysporum f. sp. pisi HDV247	5239	5296	57	15268	FALSE	0.0037333
Supercontig_1.231	Fusarium oxysporum f. sp. pisi HDV247	4255	5244	989	15268	FALSE	0.064776
Supercontig_1.222	Fusarium oxysporum f. sp. pisi HDV247	11191	11491	300	14726	FALSE	0.0203721
Supercontig_1.222	Fusarium oxysporum f. sp. pisi HDV247	14529	14586	57	14726	TRUE	0.0038707
Supercontig_1.243	Fusarium oxysporum f. sp. pisi HDV247	13122	13299	177	13304	TRUE	0.0133043
Supercontig_1.247	Fusarium oxysporum f. sp. pisi HDV247	8262	8642	380	12602	FALSE	0.0301539
Supercontig_1.317	Fusarium oxysporum f. sp. pisi HDV247	7137	7222	85	11107	FALSE	0.00765283
Supercontig_1.278	Fusarium oxysporum f. sp. pisi HDV247	1898	2146	248	9460	TRUE	0.0262156
Supercontig_1.285	Fusarium oxysporum f. sp. pisi HDV247	7287	8533	1246	8533	TRUE	0.146021
Supercontig_1.319	Fusarium oxysporum f. sp. pisi HDV247	4349	4488	139	6641	FALSE	0.0209306
Supercontig_1.347	Fusarium oxysporum f. sp. pisi HDV247	4631	5159	528	5338	TRUE	0.0989135
Supercontig_1.342	Fusarium oxysporum f. sp. pisi HDV247	4969	5036	67	5167	TRUE	0.0129669
Supercontig_1.345	Fusarium oxysporum f. sp. pisi HDV247	4170	4324	154	5097	FALSE	0.0302139
Supercontig_1.361	Fusarium oxysporum f. sp. pisi HDV247	1723	4428	2705	4428	TRUE	0.610885
Supercontig_1.384	Fusarium oxysporum f. sp. pisi HDV247	113	3089	2976	3406	TRUE	0.873752
Supercontig_1.384	Fusarium oxysporum f. sp. pisi HDV247	3085	3406	321	3406	TRUE	0.0942454
Supercontig_1.389	Fusarium oxysporum f. sp. pisi HDV247	1960	2097	137	3278	FALSE	0.0417938
Supercontig_1.425	Fusarium oxysporum f. sp. pisi HDV247	333	2077	1744	2269	TRUE	0.768621
Supercontig_1.424	Fusarium oxysporum f. sp. pisi HDV247	314	346	32	2258	TRUE	0.0141718
Supercontig_1.448	Fusarium oxysporum f. sp. pisi HDV247	156	398	242	1664	TRUE	0.145433
Supercontig_1.450	Fusarium oxysporum f. sp. pisi HDV247	53	1279	1226	1616	TRUE	0.758663
Supercontig_1.74	Fusarium oxysporum f.sp. cubense II5	47988	48131	143	67105	FALSE	0.00213099
Supercontig_1.85	Fusarium oxysporum f.sp. cubense II5	5208	7152	1944	53592	FALSE	0.0362741
Supercontig_1.89	Fusarium oxysporum f.sp. cubense II5	11058	13518	2460	41079	FALSE	0.0598846
Supercontig_1.89	Fusarium oxysporum f.sp. cubense II5	14268	18229	3961	41079	FALSE	0.096424
Supercontig_1.107	Fusarium oxysporum f.sp. cubense II5	1115	3060	1945	22395	FALSE	0.0868497
Supercontig_1.118	Fusarium oxysporum f.sp. cubense II5	2962	4907	1945	16564	FALSE	0.117423
Supercontig_1.347	Fusarium oxysporum f.sp. cubense II5	1	1394	1393	1394	TRUE	0.999283
Supercontig_1.388	Fusarium oxysporum f.sp. cubense II5	1	1108	1107	1156	TRUE	0.957612
Supercontig_1.407	Fusarium oxysporum f.sp. cubense II5	405	1059	654	1066	TRUE	0.613508
Supercontig_1.407	Fusarium oxysporum f.sp. cubense II5	1	113	112	1066	TRUE	0.105066
Supercontig_1.52	Fusarium oxysporum f. sp. lycopersici MN25	54634	56655	2021	74713	FALSE	0.0270502
Supercontig_1.52	Fusarium oxysporum f. sp. lycopersici MN25	66688	68359	1671	74713	FALSE	0.0223656
Supercontig_1.65	Fusarium oxysporum f. sp. lycopersici MN25	21606	23275	1669	61512	FALSE	0.0271329
Supercontig_1.76	Fusarium oxysporum f. sp. lycopersici MN25	7326	8184	858	50401	FALSE	0.0170235
Supercontig_1.76	Fusarium oxysporum f. sp. lycopersici MN25	30436	31063	627	50401	FALSE	0.0124402
Supercontig_1.80	Fusarium oxysporum f. sp. lycopersici MN25	4601	4844	243	43357	FALSE	0.00560463
Supercontig_1.93	Fusarium oxysporum f. sp. lycopersici MN25	9881	9964	83	35428	FALSE	0.00234278
Supercontig_1.105	Fusarium oxysporum f. sp. lycopersici MN25	1	746	745	26370	TRUE	0.0282518
Supercontig_1.102	Fusarium oxysporum f. sp. lycopersici MN25	16085	18029	1944	25736	FALSE	0.0755362
Supercontig_1.136	Fusarium oxysporum f. sp. lycopersici MN25	7381	8738	1357	19213	TRUE	0.0706293
Supercontig_1.124	Fusarium oxysporum f. sp. lycopersici MN25	9883	12063	2180	17954	FALSE	0.121421
Supercontig_1.124	Fusarium oxysporum f. sp. lycopersici MN25	12005	13884	1879	17954	FALSE	0.104656
Supercontig_1.130	Fusarium oxysporum f. sp. lycopersici MN25	829	1949	1120	17406	FALSE	0.0643456
Supercontig_1.138	Fusarium oxysporum f. sp. lycopersici MN25	10614	10913	299	15902	FALSE	0.0188027
Supercontig_1.144	Fusarium oxysporum f. sp. lycopersici MN25	10458	11384	926	13564	FALSE	0.0682689
Supercontig_1.144	Fusarium oxysporum f. sp. lycopersici MN25	7385	9262	1877	13564	FALSE	0.138381
Supercontig_1.147	Fusarium oxysporum f. sp. lycopersici MN25	5123	5604	481	13206	FALSE	0.0364228
Supercontig_1.189	Fusarium oxysporum f. sp. lycopersici MN25	7338	7425	87	7519	TRUE	0.0115707
Supercontig_1.194	Fusarium oxysporum f. sp. lycopersici MN25	1	327	326	6831	TRUE	0.0477236
Supercontig_1.223	Fusarium oxysporum f. sp. lycopersici MN25	1	1084	1083	5291	TRUE	0.204687
Supercontig_1.233	Fusarium oxysporum f. sp. lycopersici MN25	1	1612	1611	4921	TRUE	0.327372
Supercontig_1.233	Fusarium oxysporum f. sp. lycopersici MN25	2362	4921	2559	4921	TRUE	0.520016
Supercontig_1.351	Fusarium oxysporum f. sp. lycopersici MN25	1039	1538	499	1538	TRUE	0.324447
Supercontig_1.381	Fusarium oxysporum f. sp. lycopersici MN25	1005	1099	94	1099	TRUE	0.0855323
Supercontig_1.381	Fusarium oxysporum f. sp. lycopersici MN25	977	1008	31	1099	TRUE	0.0282075
Supercontig_1.2	Fusarium oxysporum f. sp. conglutinans PHW808	886040	886117	77	886117	TRUE	8.6896e-05
Supercontig_1.65	Fusarium oxysporum f. sp. conglutinans PHW808	97449	97629	180	185670	TRUE	0.000969462
Supercontig_1.65	Fusarium oxysporum f. sp. conglutinans PHW808	97730	97906	176	185670	TRUE	0.000947918
Supercontig_1.71	Fusarium oxysporum f. sp. conglutinans PHW808	173424	173619	195	173619	TRUE	0.00112315
Supercontig_1.73	Fusarium oxysporum f. sp. conglutinans PHW808	173238	173280	42	173280	TRUE	0.000242382
Supercontig_1.69	Fusarium oxysporum f. sp. conglutinans PHW808	1	183	182	172662	TRUE	0.00105408
Supercontig_1.91	Fusarium oxysporum f. sp. conglutinans PHW808	137761	137957	196	137957	TRUE	0.00142073
Supercontig_1.93	Fusarium oxysporum f. sp. conglutinans PHW808	134990	135176	186	135176	TRUE	0.00137598
Supercontig_1.101	Fusarium oxysporum f. sp. conglutinans PHW808	124086	124199	113	124199	TRUE	0.00090983
Supercontig_1.113	Fusarium oxysporum f. sp. conglutinans PHW808	1	105	104	111201	TRUE	0.000935243
Supercontig_1.112	Fusarium oxysporum f. sp. conglutinans PHW808	41008	41148	140	111042	FALSE	0.00126078
Supercontig_1.116	Fusarium oxysporum f. sp. conglutinans PHW808	103691	103872	181	103872	TRUE	0.00174253
Supercontig_1.121	Fusarium oxysporum f. sp. conglutinans PHW808	1	70	69	98894	TRUE	0.000697717
Supercontig_1.123	Fusarium oxysporum f. sp. conglutinans PHW808	1	202	201	97390	TRUE	0.00206387
Supercontig_1.133	Fusarium oxysporum f. sp. conglutinans PHW808	4	186	182	85673	TRUE	0.00212436
Supercontig_1.133	Fusarium oxysporum f. sp. conglutinans PHW808	85591	85673	82	85673	TRUE	0.000957128
Supercontig_1.134	Fusarium oxysporum f. sp. conglutinans PHW808	83904	84052	148	84052	TRUE	0.00176081
Supercontig_1.135	Fusarium oxysporum f. sp. conglutinans PHW808	83229	83370	141	83370	TRUE	0.00169126
Supercontig_1.138	Fusarium oxysporum f. sp. conglutinans PHW808	80863	81050	187	81050	TRUE	0.00230722
Supercontig_1.145	Fusarium oxysporum f. sp. conglutinans PHW808	1	80	79	76678	TRUE	0.00103028
Supercontig_1.149	Fusarium oxysporum f. sp. conglutinans PHW808	76378	76515	137	76515	TRUE	0.0017905
Supercontig_1.155	Fusarium oxysporum f. sp. conglutinans PHW808	73210	73408	198	73408	TRUE	0.00269725
Supercontig_1.155	Fusarium oxysporum f. sp. conglutinans PHW808	1	114	113	73408	TRUE	0.00153934
Supercontig_1.158	Fusarium oxysporum f. sp. conglutinans PHW808	71319	71508	189	71508	TRUE	0.00264306
Supercontig_1.169	Fusarium oxysporum f. sp. conglutinans PHW808	1	180	179	65637	TRUE	0.00272712
Supercontig_1.168	Fusarium oxysporum f. sp. conglutinans PHW808	65274	65474	200	65474	TRUE	0.00305465
Supercontig_1.170	Fusarium oxysporum f. sp. conglutinans PHW808	63135	63310	175	63311	TRUE	0.00276413
Supercontig_1.173	Fusarium oxysporum f. sp. conglutinans PHW808	61891	62022	131	62022	TRUE	0.00211215
Supercontig_1.175	Fusarium oxysporum f. sp. conglutinans PHW808	61082	61213	131	61213	TRUE	0.00214007
Supercontig_1.176	Fusarium oxysporum f. sp. conglutinans PHW808	60999	61187	188	61187	TRUE	0.00307255
Supercontig_1.190	Fusarium oxysporum f. sp. conglutinans PHW808	51544	51657	113	51657	TRUE	0.00218751
Supercontig_1.191	Fusarium oxysporum f. sp. conglutinans PHW808	1	114	113	50465	TRUE	0.00223918
Supercontig_1.191	Fusarium oxysporum f. sp. conglutinans PHW808	50423	50465	42	50465	TRUE	0.00083226
Supercontig_1.202	Fusarium oxysporum f. sp. conglutinans PHW808	20693	20766	73	47859	FALSE	0.00152531
Supercontig_1.202	Fusarium oxysporum f. sp. conglutinans PHW808	1	58	57	47859	TRUE	0.001191
Supercontig_1.199	Fusarium oxysporum f. sp. conglutinans PHW808	1	116	115	47632	TRUE	0.00241434
Supercontig_1.214	Fusarium oxysporum f. sp. conglutinans PHW808	45145	45187	42	45187	TRUE	0.000929471
Supercontig_1.206	Fusarium oxysporum f. sp. conglutinans PHW808	44701	44893	192	44893	TRUE	0.00427684
Supercontig_1.207	Fusarium oxysporum f. sp. conglutinans PHW808	44806	44849	43	44849	TRUE	0.000958773
Supercontig_1.219	Fusarium oxysporum f. sp. conglutinans PHW808	1	45	44	44794	TRUE	0.000982274
Supercontig_1.212	Fusarium oxysporum f. sp. conglutinans PHW808	44236	44418	182	44418	TRUE	0.00409744
Supercontig_1.231	Fusarium oxysporum f. sp. conglutinans PHW808	1	191	190	40394	TRUE	0.00470367
Supercontig_1.235	Fusarium oxysporum f. sp. conglutinans PHW808	1	114	113	39477	TRUE	0.00286243
Supercontig_1.238	Fusarium oxysporum f. sp. conglutinans PHW808	1	92	91	38293	TRUE	0.00237641
Supercontig_1.259	Fusarium oxysporum f. sp. conglutinans PHW808	1	180	179	33721	TRUE	0.00530826
Supercontig_1.260	Fusarium oxysporum f. sp. conglutinans PHW808	33411	33599	188	33599	TRUE	0.0055954
Supercontig_1.263	Fusarium oxysporum f. sp. conglutinans PHW808	1	70	69	32717	TRUE	0.002109
Supercontig_1.266	Fusarium oxysporum f. sp. conglutinans PHW808	32257	32359	102	32359	TRUE	0.00315214
Supercontig_1.267	Fusarium oxysporum f. sp. conglutinans PHW808	32028	32123	95	32123	TRUE	0.00295738
Supercontig_1.272	Fusarium oxysporum f. sp. conglutinans PHW808	1	45	44	30634	TRUE	0.00143631
Supercontig_1.273	Fusarium oxysporum f. sp. conglutinans PHW808	1	40	39	30604	TRUE	0.00127434
Supercontig_1.276	Fusarium oxysporum f. sp. conglutinans PHW808	4320	4406	86	29976	FALSE	0.00286896
Supercontig_1.283	Fusarium oxysporum f. sp. conglutinans PHW808	1	43	42	28737	TRUE	0.00146153
Supercontig_1.289	Fusarium oxysporum f. sp. conglutinans PHW808	27583	27877	294	27877	TRUE	0.0105463
Supercontig_1.309	Fusarium oxysporum f. sp. conglutinans PHW808	1	56	55	25996	TRUE	0.00211571
Supercontig_1.302	Fusarium oxysporum f. sp. conglutinans PHW808	25813	25856	43	25856	TRUE	0.00166306
Supercontig_1.325	Fusarium oxysporum f. sp. conglutinans PHW808	23173	23370	197	23370	TRUE	0.00842961
Supercontig_1.349	Fusarium oxysporum f. sp. conglutinans PHW808	20567	20756	189	20756	TRUE	0.0091058
Supercontig_1.352	Fusarium oxysporum f. sp. conglutinans PHW808	20479	20650	171	20650	TRUE	0.00828087
Supercontig_1.367	Fusarium oxysporum f. sp. conglutinans PHW808	19753	19911	158	19911	TRUE	0.00793531
Supercontig_1.378	Fusarium oxysporum f. sp. conglutinans PHW808	18444	18624	180	18626	TRUE	0.00966391
Supercontig_1.405	Fusarium oxysporum f. sp. conglutinans PHW808	1	71	70	17106	TRUE	0.00409213
Supercontig_1.432	Fusarium oxysporum f. sp. conglutinans PHW808	6826	6980	154	16123	FALSE	0.00955157
Supercontig_1.464	Fusarium oxysporum f. sp. conglutinans PHW808	1	114	113	14324	TRUE	0.00788886
Supercontig_1.548	Fusarium oxysporum f. sp. conglutinans PHW808	14012	14202	190	14202	TRUE	0.0133784
Supercontig_1.497	Fusarium oxysporum f. sp. conglutinans PHW808	1	40	39	14053	TRUE	0.00277521
Supercontig_1.536	Fusarium oxysporum f. sp. conglutinans PHW808	1799	1889	90	13672	FALSE	0.0065828
Supercontig_1.476	Fusarium oxysporum f. sp. conglutinans PHW808	8771	8854	83	13627	FALSE	0.00609085
Supercontig_1.484	Fusarium oxysporum f. sp. conglutinans PHW808	13291	13470	179	13470	TRUE	0.0132888
Supercontig_1.504	Fusarium oxysporum f. sp. conglutinans PHW808	1	73	72	12960	TRUE	0.00555556
Supercontig_1.529	Fusarium oxysporum f. sp. conglutinans PHW808	1	185	184	12621	TRUE	0.0145789
Supercontig_1.523	Fusarium oxysporum f. sp. conglutinans PHW808	11885	12070	185	12070	TRUE	0.0153273
Supercontig_1.532	Fusarium oxysporum f. sp. conglutinans PHW808	11850	11881	31	11881	TRUE	0.00260921
Supercontig_1.538	Fusarium oxysporum f. sp. conglutinans PHW808	1	189	188	11567	TRUE	0.0162531
Supercontig_1.547	Fusarium oxysporum f. sp. conglutinans PHW808	11101	11276	175	11276	TRUE	0.0155197
Supercontig_1.560	Fusarium oxysporum f. sp. conglutinans PHW808	10749	10941	192	10941	TRUE	0.0175487
Supercontig_1.579	Fusarium oxysporum f. sp. conglutinans PHW808	1	43	42	10538	TRUE	0.00398558
Supercontig_1.603	Fusarium oxysporum f. sp. conglutinans PHW808	33	192	159	10265	TRUE	0.0154895
Supercontig_1.603	Fusarium oxysporum f. sp. conglutinans PHW808	1	37	36	10265	TRUE	0.00350706
Supercontig_1.626	Fusarium oxysporum f. sp. conglutinans PHW808	2928	3175	247	10176	TRUE	0.0242728
Supercontig_1.626	Fusarium oxysporum f. sp. conglutinans PHW808	1	565	564	10176	TRUE	0.0554245
Supercontig_1.626	Fusarium oxysporum f. sp. conglutinans PHW808	7452	7533	81	10176	FALSE	0.00795991
Supercontig_1.604	Fusarium oxysporum f. sp. conglutinans PHW808	457	655	198	10125	TRUE	0.0195556
Supercontig_1.621	Fusarium oxysporum f. sp. conglutinans PHW808	9786	9855	69	9855	TRUE	0.00700152
Supercontig_1.621	Fusarium oxysporum f. sp. conglutinans PHW808	1	43	42	9855	TRUE	0.0042618
Supercontig_1.619	Fusarium oxysporum f. sp. conglutinans PHW808	9622	9818	196	9818	TRUE	0.0199633
Supercontig_1.623	Fusarium oxysporum f. sp. conglutinans PHW808	9647	9778	131	9778	TRUE	0.0133974
Supercontig_1.678	Fusarium oxysporum f. sp. conglutinans PHW808	8310	8610	300	9768	TRUE	0.0307125
Supercontig_1.678	Fusarium oxysporum f. sp. conglutinans PHW808	9531	9768	237	9768	TRUE	0.0242629
Supercontig_1.636	Fusarium oxysporum f. sp. conglutinans PHW808	1	201	200	9616	TRUE	0.0207987
Supercontig_1.675	Fusarium oxysporum f. sp. conglutinans PHW808	1	197	196	8957	TRUE	0.0218823
Supercontig_1.711	Fusarium oxysporum f. sp. conglutinans PHW808	8322	8364	42	8364	TRUE	0.00502152
Supercontig_1.724	Fusarium oxysporum f. sp. conglutinans PHW808	7369	8227	858	8337	TRUE	0.102915
Supercontig_1.724	Fusarium oxysporum f. sp. conglutinans PHW808	6907	7367	460	8337	FALSE	0.0551757
Supercontig_1.714	Fusarium oxysporum f. sp. conglutinans PHW808	1	180	179	8328	TRUE	0.0214938
Supercontig_1.717	Fusarium oxysporum f. sp. conglutinans PHW808	1	196	195	8289	TRUE	0.0235252
Supercontig_1.732	Fusarium oxysporum f. sp. conglutinans PHW808	7661	7754	93	8019	TRUE	0.0115975
Supercontig_1.757	Fusarium oxysporum f. sp. conglutinans PHW808	1	108	107	7718	TRUE	0.0138637
Supercontig_1.792	Fusarium oxysporum f. sp. conglutinans PHW808	5537	5624	87	7256	FALSE	0.0119901
Supercontig_1.797	Fusarium oxysporum f. sp. conglutinans PHW808	7029	7232	203	7233	TRUE	0.0280658
Supercontig_1.800	Fusarium oxysporum f. sp. conglutinans PHW808	1	184	183	7202	TRUE	0.0254096
Supercontig_1.817	Fusarium oxysporum f. sp. conglutinans PHW808	1	79	78	7016	TRUE	0.0111174
Supercontig_1.833	Fusarium oxysporum f. sp. conglutinans PHW808	5036	5182	146	6858	FALSE	0.021289
Supercontig_1.911	Fusarium oxysporum f. sp. conglutinans PHW808	6090	6231	141	6231	TRUE	0.0226288
Supercontig_1.1034	Fusarium oxysporum f. sp. conglutinans PHW808	2472	2851	379	5719	FALSE	0.0662703
Supercontig_1.1004	Fusarium oxysporum f. sp. conglutinans PHW808	5388	5501	113	5501	TRUE	0.0205417
Supercontig_1.1017	Fusarium oxysporum f. sp. conglutinans PHW808	5399	5441	42	5441	TRUE	0.00771917
Supercontig_1.1211	Fusarium oxysporum f. sp. conglutinans PHW808	1	180	179	5440	TRUE	0.0329044
Supercontig_1.1132	Fusarium oxysporum f. sp. conglutinans PHW808	5022	5225	203	5225	TRUE	0.0388517
Supercontig_1.1140	Fusarium oxysporum f. sp. conglutinans PHW808	1	203	202	4768	TRUE	0.0423658
Supercontig_1.1340	Fusarium oxysporum f. sp. conglutinans PHW808	2035	2749	714	4591	FALSE	0.155522
Supercontig_1.1172	Fusarium oxysporum f. sp. conglutinans PHW808	91	152	61	4469	TRUE	0.0136496
Supercontig_1.1200	Fusarium oxysporum f. sp. conglutinans PHW808	4163	4348	185	4349	TRUE	0.0425385
Supercontig_1.1245	Fusarium oxysporum f. sp. conglutinans PHW808	1	157	156	4160	TRUE	0.0375
Supercontig_1.1457	Fusarium oxysporum f. sp. conglutinans PHW808	1359	1572	213	4063	TRUE	0.0524243
Supercontig_1.1457	Fusarium oxysporum f. sp. conglutinans PHW808	1069	1258	189	4063	TRUE	0.0465174
Supercontig_1.1286	Fusarium oxysporum f. sp. conglutinans PHW808	1211	1953	742	4057	TRUE	0.182894
Supercontig_1.1286	Fusarium oxysporum f. sp. conglutinans PHW808	805	925	120	4057	TRUE	0.0295785
Supercontig_1.1289	Fusarium oxysporum f. sp. conglutinans PHW808	1	186	185	3948	TRUE	0.0468592
Supercontig_1.1351	Fusarium oxysporum f. sp. conglutinans PHW808	3687	3873	186	3873	TRUE	0.0480248
Supercontig_1.1351	Fusarium oxysporum f. sp. conglutinans PHW808	3686	3732	46	3873	TRUE	0.0118771
Supercontig_1.1324	Fusarium oxysporum f. sp. conglutinans PHW808	459	545	86	3803	TRUE	0.0226137
Supercontig_1.1335	Fusarium oxysporum f. sp. conglutinans PHW808	3692	3731	39	3731	TRUE	0.010453
Supercontig_1.1360	Fusarium oxysporum f. sp. conglutinans PHW808	1	1618	1617	3637	TRUE	0.444597
Supercontig_1.1391	Fusarium oxysporum f. sp. conglutinans PHW808	324	1325	1001	3571	TRUE	0.280314
Supercontig_1.1391	Fusarium oxysporum f. sp. conglutinans PHW808	1847	2103	256	3571	FALSE	0.0716886
Supercontig_1.1512	Fusarium oxysporum f. sp. conglutinans PHW808	531	794	263	3433	FALSE	0.0766094
Supercontig_1.1850	Fusarium oxysporum f. sp. conglutinans PHW808	1689	2019	330	3350	TRUE	0.0985075
Supercontig_1.1850	Fusarium oxysporum f. sp. conglutinans PHW808	1513	1588	75	3350	TRUE	0.0223881
Supercontig_1.1818	Fusarium oxysporum f. sp. conglutinans PHW808	1095	1362	267	3233	TRUE	0.0825858
Supercontig_1.1818	Fusarium oxysporum f. sp. conglutinans PHW808	1463	1618	155	3233	TRUE	0.0479431
Supercontig_1.1480	Fusarium oxysporum f. sp. conglutinans PHW808	3043	3218	175	3218	TRUE	0.0543816
Supercontig_1.1494	Fusarium oxysporum f. sp. conglutinans PHW808	1	108	107	3172	TRUE	0.0337327
Supercontig_1.1572	Fusarium oxysporum f. sp. conglutinans PHW808	1	1619	1618	2935	TRUE	0.551278
Supercontig_1.1595	Fusarium oxysporum f. sp. conglutinans PHW808	2539	2837	298	2837	TRUE	0.105041
Supercontig_1.1586	Fusarium oxysporum f. sp. conglutinans PHW808	2640	2762	122	2802	TRUE	0.0435403
Supercontig_1.1662	Fusarium oxysporum f. sp. conglutinans PHW808	1865	2393	528	2715	TRUE	0.194475
Supercontig_1.1718	Fusarium oxysporum f. sp. conglutinans PHW808	4	72	68	2565	TRUE	0.0265107
Supercontig_1.1736	Fusarium oxysporum f. sp. conglutinans PHW808	2208	2335	127	2467	TRUE	0.0514795
Supercontig_1.1790	Fusarium oxysporum f. sp. conglutinans PHW808	549	603	54	2388	FALSE	0.0226131
Supercontig_1.1790	Fusarium oxysporum f. sp. conglutinans PHW808	604	1669	1065	2388	FALSE	0.44598
Supercontig_1.1790	Fusarium oxysporum f. sp. conglutinans PHW808	1669	1931	262	2388	TRUE	0.109715
Supercontig_1.1790	Fusarium oxysporum f. sp. conglutinans PHW808	2012	2239	227	2388	TRUE	0.0950586
Supercontig_1.1812	Fusarium oxysporum f. sp. conglutinans PHW808	402	1072	670	2349	TRUE	0.285228
Supercontig_1.1813	Fusarium oxysporum f. sp. conglutinans PHW808	1	2321	2320	2321	TRUE	0.999569
Supercontig_1.1836	Fusarium oxysporum f. sp. conglutinans PHW808	750	1069	319	2251	FALSE	0.141715
Supercontig_1.1884	Fusarium oxysporum f. sp. conglutinans PHW808	1	134	133	2188	TRUE	0.0607861
Supercontig_1.1935	Fusarium oxysporum f. sp. conglutinans PHW808	1	256	255	2009	TRUE	0.126929
Supercontig_1.1958	Fusarium oxysporum f. sp. conglutinans PHW808	1	235	234	1991	TRUE	0.117529
Supercontig_1.1958	Fusarium oxysporum f. sp. conglutinans PHW808	234	425	191	1991	TRUE	0.0959317
Supercontig_1.1962	Fusarium oxysporum f. sp. conglutinans PHW808	1023	1980	957	1980	TRUE	0.483333
Supercontig_1.1963	Fusarium oxysporum f. sp. conglutinans PHW808	1	316	315	1978	TRUE	0.159252
Supercontig_1.2032	Fusarium oxysporum f. sp. conglutinans PHW808	1	191	190	1845	TRUE	0.102981
Supercontig_1.2095	Fusarium oxysporum f. sp. conglutinans PHW808	267	326	59	1681	TRUE	0.0350982
Supercontig_1.2095	Fusarium oxysporum f. sp. conglutinans PHW808	346	401	55	1681	TRUE	0.0327186
Supercontig_1.2223	Fusarium oxysporum f. sp. conglutinans PHW808	732	1260	528	1533	TRUE	0.344423
Supercontig_1.2290	Fusarium oxysporum f. sp. conglutinans PHW808	1398	1429	31	1429	TRUE	0.0216935
Supercontig_1.2293	Fusarium oxysporum f. sp. conglutinans PHW808	1	186	185	1361	TRUE	0.135929
Supercontig_1.2354	Fusarium oxysporum f. sp. conglutinans PHW808	1	92	91	1343	TRUE	0.0677587
Supercontig_1.2372	Fusarium oxysporum f. sp. conglutinans PHW808	1	181	180	1311	TRUE	0.1373
Supercontig_1.2379	Fusarium oxysporum f. sp. conglutinans PHW808	1	1225	1224	1225	TRUE	0.999184
Supercontig_1.108	Fusarium oxysporum f. sp. raphani PHW815	80283	80503	220	80503	TRUE	0.00273282
Supercontig_1.108	Fusarium oxysporum f. sp. raphani PHW815	80128	80287	159	80503	TRUE	0.00197508
Supercontig_1.120	Fusarium oxysporum f. sp. raphani PHW815	66418	67996	1578	69544	FALSE	0.0226907
Supercontig_1.123	Fusarium oxysporum f. sp. raphani PHW815	56584	58825	2241	66720	FALSE	0.0335881
Supercontig_1.123	Fusarium oxysporum f. sp. raphani PHW815	58819	60374	1555	66720	FALSE	0.0233064
Supercontig_1.132	Fusarium oxysporum f. sp. raphani PHW815	58376	58470	94	60151	TRUE	0.00156273
Supercontig_1.155	Fusarium oxysporum f. sp. raphani PHW815	42749	45861	3112	48100	FALSE	0.0646985
Supercontig_1.155	Fusarium oxysporum f. sp. raphani PHW815	47058	48100	1042	48100	TRUE	0.0216632
Supercontig_1.155	Fusarium oxysporum f. sp. raphani PHW815	46697	46957	260	48100	TRUE	0.00540541
Supercontig_1.164	Fusarium oxysporum f. sp. raphani PHW815	44155	44533	378	46104	FALSE	0.00819885
Supercontig_1.173	Fusarium oxysporum f. sp. raphani PHW815	631	716	85	43414	TRUE	0.00195789
Supercontig_1.190	Fusarium oxysporum f. sp. raphani PHW815	1	558	557	39004	TRUE	0.0142806
Supercontig_1.198	Fusarium oxysporum f. sp. raphani PHW815	1	1406	1405	38179	TRUE	0.0368003
Supercontig_1.207	Fusarium oxysporum f. sp. raphani PHW815	35650	35969	319	36298	TRUE	0.00878836
Supercontig_1.211	Fusarium oxysporum f. sp. raphani PHW815	4921	5006	85	34923	TRUE	0.00243393
Supercontig_1.231	Fusarium oxysporum f. sp. raphani PHW815	30145	30453	308	30542	TRUE	0.0100845
Supercontig_1.231	Fusarium oxysporum f. sp. raphani PHW815	30145	30189	44	30542	TRUE	0.00144064
Supercontig_1.261	Fusarium oxysporum f. sp. raphani PHW815	5368	5689	321	30255	FALSE	0.0106098
Supercontig_1.261	Fusarium oxysporum f. sp. raphani PHW815	4921	4986	65	30255	FALSE	0.00214841
Supercontig_1.258	Fusarium oxysporum f. sp. raphani PHW815	4328	5484	1156	28886	FALSE	0.0400194
Supercontig_1.258	Fusarium oxysporum f. sp. raphani PHW815	12928	13308	380	28886	FALSE	0.0131552
Supercontig_1.258	Fusarium oxysporum f. sp. raphani PHW815	11092	13410	2318	28886	FALSE	0.0802465
Supercontig_1.252	Fusarium oxysporum f. sp. raphani PHW815	17201	18557	1356	28275	FALSE	0.0479576
Supercontig_1.264	Fusarium oxysporum f. sp. raphani PHW815	11276	11592	316	27886	FALSE	0.0113319
Supercontig_1.288	Fusarium oxysporum f. sp. raphani PHW815	1	211	210	25201	TRUE	0.008333
Supercontig_1.304	Fusarium oxysporum f. sp. raphani PHW815	22357	22412	55	23525	FALSE	0.00233794
Supercontig_1.297	Fusarium oxysporum f. sp. raphani PHW815	20525	21850	1325	21850	TRUE	0.0606407
Supercontig_1.315	Fusarium oxysporum f. sp. raphani PHW815	6314	6397	83	19988	FALSE	0.00415249
Supercontig_1.313	Fusarium oxysporum f. sp. raphani PHW815	1	1249	1248	19903	TRUE	0.0627041
Supercontig_1.324	Fusarium oxysporum f. sp. raphani PHW815	13367	13819	452	19799	FALSE	0.0228294
Supercontig_1.324	Fusarium oxysporum f. sp. raphani PHW815	17388	17473	85	19799	FALSE	0.00429315
Supercontig_1.320	Fusarium oxysporum f. sp. raphani PHW815	8401	9145	744	19674	TRUE	0.0378164
Supercontig_1.325	Fusarium oxysporum f. sp. raphani PHW815	17443	17589	146	19222	FALSE	0.00759546
Supercontig_1.332	Fusarium oxysporum f. sp. raphani PHW815	773	1940	1167	18905	TRUE	0.0617297
Supercontig_1.348	Fusarium oxysporum f. sp. raphani PHW815	15103	15773	670	17215	FALSE	0.0389195
Supercontig_1.408	Fusarium oxysporum f. sp. raphani PHW815	3331	3829	498	17067	TRUE	0.0291791
Supercontig_1.408	Fusarium oxysporum f. sp. raphani PHW815	3971	4052	81	17067	TRUE	0.004746
Supercontig_1.361	Fusarium oxysporum f. sp. raphani PHW815	2947	3805	858	16452	FALSE	0.0521517
Supercontig_1.362	Fusarium oxysporum f. sp. raphani PHW815	16158	16423	265	16423	TRUE	0.0161359
Supercontig_1.405	Fusarium oxysporum f. sp. raphani PHW815	211	245	34	16037	TRUE	0.0021201
Supercontig_1.386	Fusarium oxysporum f. sp. raphani PHW815	1	286	285	15812	TRUE	0.0180243
Supercontig_1.430	Fusarium oxysporum f. sp. raphani PHW815	14675	14862	187	14862	TRUE	0.0125824
Supercontig_1.417	Fusarium oxysporum f. sp. raphani PHW815	10503	13766	3263	14376	FALSE	0.226976
Supercontig_1.427	Fusarium oxysporum f. sp. raphani PHW815	9089	9244	155	13452	TRUE	0.0115225
Supercontig_1.473	Fusarium oxysporum f. sp. raphani PHW815	8556	8816	260	13290	FALSE	0.0195636
Supercontig_1.473	Fusarium oxysporum f. sp. raphani PHW815	7037	7292	255	13290	FALSE	0.0191874
Supercontig_1.443	Fusarium oxysporum f. sp. raphani PHW815	6516	6647	131	12700	TRUE	0.010315
Supercontig_1.459	Fusarium oxysporum f. sp. raphani PHW815	9714	11159	1445	11923	FALSE	0.121194
Supercontig_1.506	Fusarium oxysporum f. sp. raphani PHW815	9371	9535	164	10012	TRUE	0.0163803
Supercontig_1.553	Fusarium oxysporum f. sp. raphani PHW815	7527	8513	986	8516	TRUE	0.115782
Supercontig_1.553	Fusarium oxysporum f. sp. raphani PHW815	5029	5079	50	8516	FALSE	0.0058713
Supercontig_1.553	Fusarium oxysporum f. sp. raphani PHW815	5074	6064	990	8516	FALSE	0.116252
Supercontig_1.571	Fusarium oxysporum f. sp. raphani PHW815	889	962	73	8079	FALSE	0.00903577
Supercontig_1.581	Fusarium oxysporum f. sp. raphani PHW815	5255	5340	85	7946	FALSE	0.0106972
Supercontig_1.606	Fusarium oxysporum f. sp. raphani PHW815	1615	1701	86	7415	TRUE	0.0115981
Supercontig_1.653	Fusarium oxysporum f. sp. raphani PHW815	1	1491	1490	6166	TRUE	0.241648
Supercontig_1.660	Fusarium oxysporum f. sp. raphani PHW815	5826	6025	199	6025	TRUE	0.033029
Supercontig_1.667	Fusarium oxysporum f. sp. raphani PHW815	4113	4450	337	5839	FALSE	0.0577154
Supercontig_1.667	Fusarium oxysporum f. sp. raphani PHW815	5455	5839	384	5839	TRUE	0.0657647
Supercontig_1.698	Fusarium oxysporum f. sp. raphani PHW815	4257	4774	517	5497	FALSE	0.0940513
Supercontig_1.699	Fusarium oxysporum f. sp. raphani PHW815	458	525	67	5490	TRUE	0.012204
Supercontig_1.712	Fusarium oxysporum f. sp. raphani PHW815	4521	5075	554	5075	TRUE	0.109163
Supercontig_1.754	Fusarium oxysporum f. sp. raphani PHW815	3969	4338	369	4441	TRUE	0.0830894
Supercontig_1.754	Fusarium oxysporum f. sp. raphani PHW815	4334	4441	107	4441	TRUE	0.0240937
Supercontig_1.758	Fusarium oxysporum f. sp. raphani PHW815	1458	2110	652	4386	FALSE	0.148655
Supercontig_1.758	Fusarium oxysporum f. sp. raphani PHW815	2107	2657	550	4386	FALSE	0.125399
Supercontig_1.773	Fusarium oxysporum f. sp. raphani PHW815	1576	2406	830	4118	TRUE	0.201554
Supercontig_1.801	Fusarium oxysporum f. sp. raphani PHW815	3697	3907	210	3907	TRUE	0.0537497
Supercontig_1.802	Fusarium oxysporum f. sp. raphani PHW815	3689	3883	194	3883	TRUE	0.0499614
Supercontig_1.827	Fusarium oxysporum f. sp. raphani PHW815	1	141	140	3670	TRUE	0.0381471
Supercontig_1.875	Fusarium oxysporum f. sp. raphani PHW815	155	2050	1895	3179	TRUE	0.596099
Supercontig_1.900	Fusarium oxysporum f. sp. raphani PHW815	2200	2250	50	2896	FALSE	0.0172652
Supercontig_1.917	Fusarium oxysporum f. sp. raphani PHW815	2640	2681	41	2681	TRUE	0.0152928
Supercontig_1.935	Fusarium oxysporum f. sp. raphani PHW815	454	2478	2024	2513	TRUE	0.805412
Supercontig_1.935	Fusarium oxysporum f. sp. raphani PHW815	64	448	384	2513	TRUE	0.152805
Supercontig_1.975	Fusarium oxysporum f. sp. raphani PHW815	2045	2250	205	2250	TRUE	0.0911111
Supercontig_1.994	Fusarium oxysporum f. sp. raphani PHW815	1248	1331	83	2065	FALSE	0.0401937
Supercontig_1.999	Fusarium oxysporum f. sp. raphani PHW815	1	281	280	2016	TRUE	0.138889
Supercontig_1.1158	Fusarium oxysporum f. sp. raphani PHW815	1226	1283	57	1283	TRUE	0.0444271
Supercontig_1.1158	Fusarium oxysporum f. sp. raphani PHW815	1182	1224	42	1283	TRUE	0.0327358
Supercontig_1.1167	Fusarium oxysporum f. sp. raphani PHW815	1	1250	1249	1250	TRUE	0.9992
Supercontig_1.1187	Fusarium oxysporum f. sp. raphani PHW815	1	1172	1171	1172	TRUE	0.999147

## Sheet: FoHeli5 partial copies
Contigs that have a Helitron at both ends are underlined
PARTIAL HELITRONS	239 out of 758 (32%) are within 500 bp of a (super)contig break
Supercontig	Strain	start	end	length hit	length contig	near contig break?	length hit/length contig	notes
Supercontig_1.5909	Fusarium oxysporum Fo5176	1	100	99	100	TRUE	0.99
Supercontig_1.7639	Fusarium oxysporum Fo5176	1	132	131	132	TRUE	0.992424
Supercontig_1.999	Fusarium oxysporum Fo5176	1	168	167	168	TRUE	0.994048
Supercontig_1.6732	Fusarium oxysporum Fo5176	1	227	226	227	TRUE	0.995595
Supercontig_1.5498	Fusarium oxysporum Fo5176	173	245	72	247	TRUE	0.291498
Supercontig_1.430	Fusarium oxysporum Fo5176	1	252	251	252	TRUE	0.996032
Supercontig_1.6455	Fusarium oxysporum Fo5176	1	256	255	256	TRUE	0.996094
Supercontig_1.5889	Fusarium oxysporum Fo5176	2	296	294	296	TRUE	0.993243
Supercontig_1.1638	Fusarium oxysporum Fo5176	147	290	143	318	TRUE	0.449686
Supercontig_1.7372	Fusarium oxysporum Fo5176	115	279	164	357	TRUE	0.459384
Supercontig_1.6681	Fusarium oxysporum Fo5176	307	359	52	359	TRUE	0.144847
Supercontig_1.6903	Fusarium oxysporum Fo5176	1	360	359	360	TRUE	0.997222
Supercontig_1.5745	Fusarium oxysporum Fo5176	347	390	43	391	TRUE	0.109974
Supercontig_1.8269	Fusarium oxysporum Fo5176	118	411	293	412	TRUE	0.711165
Supercontig_1.5876	Fusarium oxysporum Fo5176	108	251	143	418	TRUE	0.342105
Supercontig_1.7575	Fusarium oxysporum Fo5176	45	436	391	438	TRUE	0.892694
Supercontig_1.7369	Fusarium oxysporum Fo5176	3	322	319	460	TRUE	0.693478
Supercontig_1.6693	Fusarium oxysporum Fo5176	88	209	121	473	TRUE	0.255814
Supercontig_1.6852	Fusarium oxysporum Fo5176	416	544	128	544	TRUE	0.235294
Supercontig_1.2220	Fusarium oxysporum Fo5176	1	547	546	547	TRUE	0.998172
Supercontig_1.428	Fusarium oxysporum Fo5176	1	562	561	562	TRUE	0.998221
Supercontig_1.313	Fusarium oxysporum Fo5176	37	183	146	594	TRUE	0.245791
Supercontig_1.4105	Fusarium oxysporum Fo5176	1	628	627	628	TRUE	0.998408
Supercontig_1.429	Fusarium oxysporum Fo5176	1	671	670	671	TRUE	0.99851
Supercontig_1.2470	Fusarium oxysporum Fo5176	243	389	146	688	TRUE	0.212209
Supercontig_1.5646	Fusarium oxysporum Fo5176	640	741	101	744	TRUE	0.135753
Supercontig_1.431	Fusarium oxysporum Fo5176	1	753	752	753	TRUE	0.998672
Supercontig_1.4987	Fusarium oxysporum Fo5176	289	438	149	787	TRUE	0.189327
Supercontig_1.8483	Fusarium oxysporum Fo5176	697	864	167	875	TRUE	0.190857
Supercontig_1.7586	Fusarium oxysporum Fo5176	6	906	900	908	TRUE	0.991189
Supercontig_1.427	Fusarium oxysporum Fo5176	1	939	938	939	TRUE	0.998935
Supercontig_1.432	Fusarium oxysporum Fo5176	1	1009	1008	1009	TRUE	0.999009
Supercontig_1.1699	Fusarium oxysporum Fo5176	682	827	145	1032	TRUE	0.140504
Supercontig_1.3735	Fusarium oxysporum Fo5176	1038	1108	70	1108	TRUE	0.0631769
Supercontig_1.5229	Fusarium oxysporum Fo5176	440	582	142	1172	TRUE	0.12116
Supercontig_1.5046	Fusarium oxysporum Fo5176	82	216	134	1247	TRUE	0.107458
Supercontig_1.3119	Fusarium oxysporum Fo5176	951	1107	156	1261	TRUE	0.123711
Supercontig_1.6572	Fusarium oxysporum Fo5176	203	332	129	1284	TRUE	0.100467
Supercontig_1.2241	Fusarium oxysporum Fo5176	192	343	151	1294	TRUE	0.116692
Supercontig_1.1197	Fusarium oxysporum Fo5176	262	406	144	1295	TRUE	0.111197
Supercontig_1.8275	Fusarium oxysporum Fo5176	4	489	485	1318	TRUE	0.367982
Supercontig_1.7495	Fusarium oxysporum Fo5176	688	832	144	1351	FALSE	0.106588
Supercontig_1.1100	Fusarium oxysporum Fo5176	899	978	79	1393	TRUE	0.0567121
Supercontig_1.4450	Fusarium oxysporum Fo5176	41	1403	1362	1406	TRUE	0.968706
Supercontig_1.8540	Fusarium oxysporum Fo5176	1034	1164	130	1437	TRUE	0.0904662
Supercontig_1.4177	Fusarium oxysporum Fo5176	1308	1468	160	1494	TRUE	0.107095
Supercontig_1.6392	Fusarium oxysporum Fo5176	281	426	145	1554	TRUE	0.0933076
Supercontig_1.360	Fusarium oxysporum Fo5176	6	56	50	1581	TRUE	0.0316256
Supercontig_1.4308	Fusarium oxysporum Fo5176	1343	1487	144	1582	TRUE	0.091024
Supercontig_1.1209	Fusarium oxysporum Fo5176	400	542	142	1612	TRUE	0.0880893
Supercontig_1.6089	Fusarium oxysporum Fo5176	82	216	134	1680	TRUE	0.0797619
Supercontig_1.5639	Fusarium oxysporum Fo5176	1194	1346	152	1807	TRUE	0.0841173
Supercontig_1.8847	Fusarium oxysporum Fo5176	1173	1325	152	1918	FALSE	0.0792492
Supercontig_1.2812	Fusarium oxysporum Fo5176	633	784	151	1972	FALSE	0.076572
Supercontig_1.6051	Fusarium oxysporum Fo5176	125	268	143	2261	TRUE	0.0632464
Supercontig_1.6381	Fusarium oxysporum Fo5176	1222	1366	144	2343	FALSE	0.0614597
Supercontig_1.2253	Fusarium oxysporum Fo5176	1334	1478	144	2380	FALSE	0.0605042
Supercontig_1.7561	Fusarium oxysporum Fo5176	1043	1191	148	2397	FALSE	0.0617438
Supercontig_1.2702	Fusarium oxysporum Fo5176	1464	1612	148	2518	FALSE	0.0587768
Supercontig_1.4167	Fusarium oxysporum Fo5176	2242	2311	69	2590	TRUE	0.0266409
Supercontig_1.2277	Fusarium oxysporum Fo5176	1576	1720	144	2878	FALSE	0.0500347
Supercontig_1.1142	Fusarium oxysporum Fo5176	4	76	72	2902	TRUE	0.0248105
Supercontig_1.7924	Fusarium oxysporum Fo5176	2847	2924	77	2925	TRUE	0.0263248
Supercontig_1.3751	Fusarium oxysporum Fo5176	1264	1386	122	3402	FALSE	0.0358613
Supercontig_1.3280	Fusarium oxysporum Fo5176	3553	3654	101	3654	TRUE	0.0276409
Supercontig_1.6632	Fusarium oxysporum Fo5176	74	217	143	3662	TRUE	0.0390497
Supercontig_1.6222	Fusarium oxysporum Fo5176	3422	3567	145	3723	TRUE	0.0389471
Supercontig_1.7876	Fusarium oxysporum Fo5176	68	207	139	3786	TRUE	0.0367142
Supercontig_1.3532	Fusarium oxysporum Fo5176	1	3800	3799	3800	TRUE	0.999737
Supercontig_1.779	Fusarium oxysporum Fo5176	1	99	98	3806	TRUE	0.0257488
Supercontig_1.7640	Fusarium oxysporum Fo5176	125	290	165	5333	TRUE	0.0309394
Supercontig_1.2320	Fusarium oxysporum Fo5176	3935	4079	144	6673	FALSE	0.0215795
Supercontig_1.1968	Fusarium oxysporum Fo5176	3922	4043	121	7683	FALSE	0.0157491
Supercontig_1.6003	Fusarium oxysporum Fo5176	1174	1332	158	7830	FALSE	0.0201788
Supercontig_1.7738	Fusarium oxysporum Fo5176	389	539	150	9896	TRUE	0.0151576
Supercontig_1.385	Fusarium oxysporum Fo5176	6558	6673	115	10097	FALSE	0.0113895
Supercontig_1.385	Fusarium oxysporum Fo5176	9824	9976	152	10097	TRUE	0.015054
Supercontig_1.1375	Fusarium oxysporum Fo5176	9826	10175	349	10176	TRUE	0.0342964
Supercontig_1.236	Fusarium oxysporum Fo5176	452	603	151	10796	TRUE	0.0139867
Supercontig_1.8996	Fusarium oxysporum Fo5176	2	66	64	11713	TRUE	0.00546401
Supercontig_1.8933	Fusarium oxysporum Fo5176	6324	6485	161	12405	FALSE	0.0129786
Supercontig_1.8992	Fusarium oxysporum Fo5176	10094	10237	143	12513	FALSE	0.0114281
Supercontig_1.1459	Fusarium oxysporum Fo5176	10763	10911	148	13054	FALSE	0.0113375
Supercontig_1.2887	Fusarium oxysporum Fo5176	1	58	57	14495	TRUE	0.00393239
Supercontig_1.4642	Fusarium oxysporum Fo5176	14340	14409	69	15322	FALSE	0.00450333
Supercontig_1.4620	Fusarium oxysporum Fo5176	7489	7631	142	16429	FALSE	0.00864325
Supercontig_1.7357	Fusarium oxysporum Fo5176	16318	16421	103	16506	TRUE	0.00624016
Supercontig_1.4828	Fusarium oxysporum Fo5176	6149	6303	154	18323	FALSE	0.00840474
Supercontig_1.3060	Fusarium oxysporum Fo5176	1295	1440	145	32953	FALSE	0.00440021
Supercontig_1.404	Fusarium oxysporum f. sp. lycopersici CL57	877	1028	151	1135	TRUE	0.13304
Supercontig_1.355	Fusarium oxysporum f. sp. lycopersici CL57	7	152	145	1433	TRUE	0.101186
Supercontig_1.244	Fusarium oxysporum f. sp. lycopersici CL57	1066	1118	52	2958	TRUE	0.0175794
Supercontig_1.231	Fusarium oxysporum f. sp. lycopersici CL57	582	726	144	3282	FALSE	0.0438757
Supercontig_1.226	Fusarium oxysporum f. sp. lycopersici CL57	1397	1541	144	3454	FALSE	0.0416908
Supercontig_1.216	Fusarium oxysporum f. sp. lycopersici CL57	1129	1272	143	3671	FALSE	0.038954
Supercontig_1.197	Fusarium oxysporum f. sp. lycopersici CL57	1	58	57	4471	TRUE	0.0127488
Supercontig_1.166	Fusarium oxysporum f. sp. lycopersici CL57	6129	6276	147	6276	TRUE	0.0234226
Supercontig_1.157	Fusarium oxysporum f. sp. lycopersici CL57	2	87	85	6783	TRUE	0.0125313
Supercontig_1.157	Fusarium oxysporum f. sp. lycopersici CL57	6123	6275	152	6783	FALSE	0.022409
Supercontig_1.149	Fusarium oxysporum f. sp. lycopersici CL57	3280	3423	143	7395	FALSE	0.0193374
Supercontig_1.140	Fusarium oxysporum f. sp. lycopersici CL57	1665	1808	143	8634	FALSE	0.0165624
Supercontig_1.138	Fusarium oxysporum f. sp. lycopersici CL57	31	178	147	9096	TRUE	0.0161609
Supercontig_1.138	Fusarium oxysporum f. sp. lycopersici CL57	8963	9096	133	9096	TRUE	0.0146218
Supercontig_1.139	Fusarium oxysporum f. sp. lycopersici CL57	1	126	125	9120	TRUE	0.0137061
Supercontig_1.118	Fusarium oxysporum f. sp. lycopersici CL57	12056	12093	37	12910	FALSE	0.002866
Supercontig_1.111	Fusarium oxysporum f. sp. lycopersici CL57	8015	8159	144	14025	FALSE	0.0102674
Supercontig_1.108	Fusarium oxysporum f. sp. lycopersici CL57	12189	12345	156	14714	FALSE	0.0106021
Supercontig_1.105	Fusarium oxysporum f. sp. lycopersici CL57	1907	2062	155	15866	FALSE	0.00976932
Supercontig_1.92	Fusarium oxysporum f. sp. lycopersici CL57	17381	17532	151	17569	TRUE	0.00859468
Supercontig_1.87	Fusarium oxysporum f. sp. lycopersici CL57	1125	1176	51	20798	FALSE	0.00245216
Supercontig_1.66	Fusarium oxysporum f. sp. lycopersici CL57	783	927	144	33600	FALSE	0.00428571
Supercontig_1.63	Fusarium oxysporum f. sp. lycopersici CL57	35439	35525	86	35525	TRUE	0.00242083
Supercontig_1.62	Fusarium oxysporum f. sp. lycopersici CL57	35471	35614	143	35650	TRUE	0.00401122
Supercontig_1.61	Fusarium oxysporum f. sp. lycopersici CL57	19717	19866	149	36238	FALSE	0.00411171
Supercontig_1.59	Fusarium oxysporum f. sp. lycopersici CL57	33350	33493	143	41155	FALSE	0.00347467
Supercontig_1.55	Fusarium oxysporum f. sp. lycopersici CL57	11235	11379	144	45697	FALSE	0.00315119
Supercontig_1.52	Fusarium oxysporum f. sp. lycopersici CL57	19848	19901	53	46602	FALSE	0.00113729
Supercontig_1.41	Fusarium oxysporum f. sp. lycopersici CL57	54302	54445	143	57426	FALSE	0.00249016
Supercontig_1.40	Fusarium oxysporum f. sp. lycopersici CL57	11900	12057	157	61333	FALSE	0.0025598
Supercontig_1.35	Fusarium oxysporum f. sp. lycopersici CL57	34716	34861	145	89040	FALSE	0.00162848
Supercontig_1.34	Fusarium oxysporum f. sp. lycopersici CL57	42216	42361	145	90235	FALSE	0.00160692
Supercontig_1.34	Fusarium oxysporum f. sp. lycopersici CL57	85623	85768	145	90235	FALSE	0.00160692
Supercontig_1.33	Fusarium oxysporum f. sp. lycopersici CL57	59389	59538	149	91740	FALSE	0.00162416
Supercontig_1.29	Fusarium oxysporum f. sp. lycopersici CL57	1	86	85	137471	TRUE	0.000618312
Supercontig_1.22	Fusarium oxysporum f. sp. lycopersici CL57	2	87	85	282688	TRUE	0.000300685
Supercontig_1.22	Fusarium oxysporum f. sp. lycopersici CL57	108418	108563	145	282688	FALSE	0.000512933
Supercontig_1.11	Fusarium oxysporum f. sp. lycopersici CL57	1	126	125	1675914	TRUE	7.45862e-05
Supercontig_1.6	Fusarium oxysporum f. sp. lycopersici CL57	6735	6880	145	2759859	FALSE	5.25389e-05
Supercontig_1.6	Fusarium oxysporum f. sp. lycopersici CL57	233085	233238	153	2759859	FALSE	5.54376e-05
Supercontig_1.6	Fusarium oxysporum f. sp. lycopersici CL57	2525748	2525894	146	2759859	FALSE	5.29013e-05
Supercontig_1.6	Fusarium oxysporum f. sp. lycopersici CL57	2602528	2602678	150	2759859	FALSE	5.43506e-05
Supercontig_1.6	Fusarium oxysporum f. sp. lycopersici CL57	2612382	2612533	151	2759859	FALSE	5.47129e-05
Supercontig_1.6	Fusarium oxysporum f. sp. lycopersici CL57	2646763	2646866	103	2759859	FALSE	3.73207e-05
Supercontig_1.6	Fusarium oxysporum f. sp. lycopersici CL57	2704346	2704500	154	2759859	FALSE	5.58e-05
Supercontig_1.1	Fusarium oxysporum f. sp. lycopersici CL57	5019048	5019193	145	5064356	FALSE	2.86315e-05
Supercontig_1.809	Fusarium oxysporum f. sp. vasinfectum	474	617	143	2007	TRUE	0.0712506
Supercontig_1.748	Fusarium oxysporum f. sp. vasinfectum	2281	2431	150	2628	TRUE	0.0570776
Supercontig_1.671	Fusarium oxysporum f. sp. vasinfectum	1041	1100	59	3479	FALSE	0.0169589
Supercontig_1.643	Fusarium oxysporum f. sp. vasinfectum	3589	3645	56	4057	TRUE	0.0138033
Supercontig_1.612	Fusarium oxysporum f. sp. vasinfectum	3978	4123	145	4423	TRUE	0.0327832
Supercontig_1.585	Fusarium oxysporum f. sp. vasinfectum	1317	1467	150	4853	FALSE	0.0309087
Supercontig_1.593	Fusarium oxysporum f. sp. vasinfectum	345	491	146	5520	TRUE	0.0264493
Supercontig_1.543	Fusarium oxysporum f. sp. vasinfectum	5834	5978	144	5983	TRUE	0.0240682
Supercontig_1.547	Fusarium oxysporum f. sp. vasinfectum	4305	4463	158	6077	FALSE	0.0259997
Supercontig_1.492	Fusarium oxysporum f. sp. vasinfectum	3090	3235	145	7093	FALSE	0.0204427
Supercontig_1.458	Fusarium oxysporum f. sp. vasinfectum	2675	2819	144	8250	FALSE	0.0174545
Supercontig_1.458	Fusarium oxysporum f. sp. vasinfectum	5475	5585	110	8250	FALSE	0.0133333
Supercontig_1.503	Fusarium oxysporum f. sp. vasinfectum	640	791	151	8274	FALSE	0.0182499
Supercontig_1.438	Fusarium oxysporum f. sp. vasinfectum	8866	9010	144	9053	TRUE	0.0159063
Supercontig_1.357	Fusarium oxysporum f. sp. vasinfectum	8606	8750	144	12782	FALSE	0.0112658
Supercontig_1.349	Fusarium oxysporum f. sp. vasinfectum	4305	4450	145	14682	FALSE	0.00987604
Supercontig_1.326	Fusarium oxysporum f. sp. vasinfectum	1948	2098	150	16479	FALSE	0.00910249
Supercontig_1.326	Fusarium oxysporum f. sp. vasinfectum	15300	15443	143	16479	FALSE	0.00867771
Supercontig_1.303	Fusarium oxysporum f. sp. vasinfectum	14666	14811	145	17112	FALSE	0.00847359
Supercontig_1.283	Fusarium oxysporum f. sp. vasinfectum	410	554	144	19609	TRUE	0.00734357
Supercontig_1.324	Fusarium oxysporum f. sp. vasinfectum	1835	1959	124	20552	FALSE	0.00603348
Supercontig_1.265	Fusarium oxysporum f. sp. vasinfectum	1	34	33	21175	TRUE	0.00155844
Supercontig_1.266	Fusarium oxysporum f. sp. vasinfectum	16557	16708	151	21374	FALSE	0.00706466
Supercontig_1.256	Fusarium oxysporum f. sp. vasinfectum	1125	1270	145	22669	FALSE	0.0063964
Supercontig_1.245	Fusarium oxysporum f. sp. vasinfectum	9732	9876	144	24340	FALSE	0.00591619
Supercontig_1.246	Fusarium oxysporum f. sp. vasinfectum	2030	2173	143	26171	FALSE	0.00546406
Supercontig_1.221	Fusarium oxysporum f. sp. vasinfectum	1	152	151	29423	TRUE	0.00513204
Supercontig_1.214	Fusarium oxysporum f. sp. vasinfectum	1556	1678	122	30123	FALSE	0.00405006
Supercontig_1.208	Fusarium oxysporum f. sp. vasinfectum	216	360	144	31385	TRUE	0.00458818
Supercontig_1.208	Fusarium oxysporum f. sp. vasinfectum	17025	17169	144	31385	FALSE	0.00458818
Supercontig_1.207	Fusarium oxysporum f. sp. vasinfectum	23358	23511	153	32516	FALSE	0.00470538
Supercontig_1.219	Fusarium oxysporum f. sp. vasinfectum	25907	26017	110	32956	FALSE	0.00333778
Supercontig_1.195	Fusarium oxysporum f. sp. vasinfectum	12228	12379	151	36287	FALSE	0.00416127
Supercontig_1.190	Fusarium oxysporum f. sp. vasinfectum	10874	11018	144	36695	FALSE	0.00392424
Supercontig_1.163	Fusarium oxysporum f. sp. vasinfectum	1	127	126	44318	TRUE	0.00284309
Supercontig_1.162	Fusarium oxysporum f. sp. vasinfectum	17837	17982	145	45350	FALSE	0.00319735
Supercontig_1.162	Fusarium oxysporum f. sp. vasinfectum	18751	18898	147	45350	FALSE	0.00324146
Supercontig_1.162	Fusarium oxysporum f. sp. vasinfectum	26598	26723	125	45350	FALSE	0.00275634
Supercontig_1.181	Fusarium oxysporum f. sp. vasinfectum	6196	6319	123	46251	FALSE	0.0026594
Supercontig_1.181	Fusarium oxysporum f. sp. vasinfectum	28882	29026	144	46251	FALSE	0.00311345
Supercontig_1.147	Fusarium oxysporum f. sp. vasinfectum	38696	38840	144	58229	FALSE	0.00247299
Supercontig_1.144	Fusarium oxysporum f. sp. vasinfectum	45407	45476	69	58475	FALSE	0.00117999
Supercontig_1.134	Fusarium oxysporum f. sp. vasinfectum	43969	44113	144	66907	FALSE	0.00215224
Supercontig_1.134	Fusarium oxysporum f. sp. vasinfectum	52561	52704	143	66907	FALSE	0.0021373
Supercontig_1.126	Fusarium oxysporum f. sp. vasinfectum	56194	56338	144	74742	FALSE	0.00192663
Supercontig_1.126	Fusarium oxysporum f. sp. vasinfectum	67236	67387	151	74742	FALSE	0.00202028
Supercontig_1.119	Fusarium oxysporum f. sp. vasinfectum	14468	14613	145	77205	FALSE	0.00187812
Supercontig_1.119	Fusarium oxysporum f. sp. vasinfectum	67338	67481	143	77205	FALSE	0.00185221
Supercontig_1.120	Fusarium oxysporum f. sp. vasinfectum	76937	77085	148	79820	FALSE	0.00185417
Supercontig_1.118	Fusarium oxysporum f. sp. vasinfectum	14028	14173	145	87296	FALSE	0.00166102
Supercontig_1.105	Fusarium oxysporum f. sp. vasinfectum	13917	14061	144	90069	FALSE	0.00159877
Supercontig_1.89	Fusarium oxysporum f. sp. vasinfectum	80802	80953	151	102212	FALSE	0.00147732
Supercontig_1.65	Fusarium oxysporum f. sp. vasinfectum	26939	27050	111	171404	FALSE	0.000647593
Supercontig_1.36	Fusarium oxysporum f. sp. vasinfectum	292714	292865	151	316556	FALSE	0.000477009
Supercontig_2.85	Fusarium oxysporum f.sp. lycopersici Fo4287	3394	3538	144	10499	FALSE	0.0137156
Supercontig_2.64	Fusarium oxysporum f.sp. lycopersici Fo4287	20729	20808	79	27665	FALSE	0.00285559
Supercontig_2.64	Fusarium oxysporum f.sp. lycopersici Fo4287	21323	21474	151	27665	FALSE	0.00545816
Supercontig_2.64	Fusarium oxysporum f.sp. lycopersici Fo4287	26722	26867	145	27665	FALSE	0.00524128
Supercontig_2.55	Fusarium oxysporum f.sp. lycopersici Fo4287	56511	56662	151	70881	FALSE	0.00213033
Supercontig_2.55	Fusarium oxysporum f.sp. lycopersici Fo4287	61904	62061	157	70881	FALSE	0.00221498
Supercontig_2.53	Fusarium oxysporum f.sp. lycopersici Fo4287	15752	15900	148	95357	TRUE	0.00155206
Supercontig_2.53	Fusarium oxysporum f.sp. lycopersici Fo4287	49400	49543	143	95357	FALSE	0.00149963
Supercontig_2.54	Fusarium oxysporum f.sp. lycopersici Fo4287	15561	15705	144	130382	FALSE	0.00110445
Supercontig_2.51	Fusarium oxysporum f.sp. lycopersici Fo4287	31095	31252	157	133248	FALSE	0.00117825
Supercontig_2.51	Fusarium oxysporum f.sp. lycopersici Fo4287	36552	36703	151	133248	FALSE	0.00113323
Supercontig_2.51	Fusarium oxysporum f.sp. lycopersici Fo4287	40757	40909	152	133248	FALSE	0.00114073
Supercontig_2.51	Fusarium oxysporum f.sp. lycopersici Fo4287	73005	73156	151	133248	FALSE	0.00113323
Supercontig_2.47	Fusarium oxysporum f.sp. lycopersici Fo4287	31579	31732	153	178137	TRUE	0.00085889
Supercontig_2.47	Fusarium oxysporum f.sp. lycopersici Fo4287	160933	161083	150	178137	FALSE	0.000842049
Supercontig_2.42	Fusarium oxysporum f.sp. lycopersici Fo4287	88555	88708	153	224840	TRUE	0.000680484
Supercontig_2.42	Fusarium oxysporum f.sp. lycopersici Fo4287	149703	149854	151	224840	FALSE	0.000671589
Supercontig_2.38	Fusarium oxysporum f.sp. lycopersici Fo4287	338700	338844	144	374942	FALSE	0.000384059
Supercontig_2.38	Fusarium oxysporum f.sp. lycopersici Fo4287	343739	343896	157	374942	FALSE	0.000418731
Supercontig_2.38	Fusarium oxysporum f.sp. lycopersici Fo4287	349140	349291	151	374942	FALSE	0.000402729
Supercontig_2.37	Fusarium oxysporum f.sp. lycopersici Fo4287	351518	351662	144	387564	TRUE	0.000371552
Supercontig_2.37	Fusarium oxysporum f.sp. lycopersici Fo4287	355456	355602	146	387564	TRUE	0.000376712
Supercontig_2.37	Fusarium oxysporum f.sp. lycopersici Fo4287	361226	361377	151	387564	FALSE	0.000389613
Supercontig_2.36	Fusarium oxysporum f.sp. lycopersici Fo4287	6045	6197	152	480600	FALSE	0.000316271
Supercontig_2.36	Fusarium oxysporum f.sp. lycopersici Fo4287	14043	14173	130	480600	FALSE	0.000270495
Supercontig_2.36	Fusarium oxysporum f.sp. lycopersici Fo4287	25125	26605	1480	480600	FALSE	0.00307948
Supercontig_2.36	Fusarium oxysporum f.sp. lycopersici Fo4287	372325	372484	159	480600	FALSE	0.000330836
Supercontig_2.36	Fusarium oxysporum f.sp. lycopersici Fo4287	374616	374785	169	480600	FALSE	0.000351644
Supercontig_2.36	Fusarium oxysporum f.sp. lycopersici Fo4287	395355	395685	330	480600	FALSE	0.000686642
Supercontig_2.34	Fusarium oxysporum f.sp. lycopersici Fo4287	54476	54633	157	500264	FALSE	0.000313834
Supercontig_2.34	Fusarium oxysporum f.sp. lycopersici Fo4287	59870	60013	143	500264	FALSE	0.000285849
Supercontig_2.34	Fusarium oxysporum f.sp. lycopersici Fo4287	174216	174364	148	500264	FALSE	0.000295844
Supercontig_2.34	Fusarium oxysporum f.sp. lycopersici Fo4287	254931	255076	145	500264	FALSE	0.000289847
Supercontig_2.34	Fusarium oxysporum f.sp. lycopersici Fo4287	344163	344329	166	500264	FALSE	0.000331825
Supercontig_2.34	Fusarium oxysporum f.sp. lycopersici Fo4287	380975	381123	148	500264	FALSE	0.000295844
Supercontig_2.33	Fusarium oxysporum f.sp. lycopersici Fo4287	118280	118429	149	559003	FALSE	0.000266546
Supercontig_2.33	Fusarium oxysporum f.sp. lycopersici Fo4287	123681	123835	154	559003	FALSE	0.00027549
Supercontig_2.33	Fusarium oxysporum f.sp. lycopersici Fo4287	277010	277154	144	559003	FALSE	0.000257601
Supercontig_2.33	Fusarium oxysporum f.sp. lycopersici Fo4287	282391	282550	159	559003	FALSE	0.000284435
Supercontig_2.33	Fusarium oxysporum f.sp. lycopersici Fo4287	282878	283021	143	559003	FALSE	0.000255813
Supercontig_2.33	Fusarium oxysporum f.sp. lycopersici Fo4287	295961	296104	143	559003	FALSE	0.000255813
Supercontig_2.33	Fusarium oxysporum f.sp. lycopersici Fo4287	302335	302479	144	559003	FALSE	0.000257601
Supercontig_2.33	Fusarium oxysporum f.sp. lycopersici Fo4287	479141	479270	129	559003	FALSE	0.000230768
Supercontig_2.32	Fusarium oxysporum f.sp. lycopersici Fo4287	79689	79840	151	559075	FALSE	0.000270089
Supercontig_2.32	Fusarium oxysporum f.sp. lycopersici Fo4287	256494	256638	144	559075	FALSE	0.000257568
Supercontig_2.32	Fusarium oxysporum f.sp. lycopersici Fo4287	262869	263012	143	559075	FALSE	0.00025578
Supercontig_2.32	Fusarium oxysporum f.sp. lycopersici Fo4287	275957	276100	143	559075	FALSE	0.00025578
Supercontig_2.32	Fusarium oxysporum f.sp. lycopersici Fo4287	276428	276587	159	559075	FALSE	0.000284398
Supercontig_2.32	Fusarium oxysporum f.sp. lycopersici Fo4287	281824	281968	144	559075	FALSE	0.000257568
Supercontig_2.32	Fusarium oxysporum f.sp. lycopersici Fo4287	435107	435260	153	559075	FALSE	0.000273666
Supercontig_2.32	Fusarium oxysporum f.sp. lycopersici Fo4287	440512	440661	149	559075	FALSE	0.000266512
Supercontig_2.30	Fusarium oxysporum f.sp. lycopersici Fo4287	227245	227399	154	648876	FALSE	0.000237333
Supercontig_2.30	Fusarium oxysporum f.sp. lycopersici Fo4287	361020	361184	164	648876	FALSE	0.000252745
Supercontig_2.31	Fusarium oxysporum f.sp. lycopersici Fo4287	2974	3119	145	674198	FALSE	0.00021507
Supercontig_2.31	Fusarium oxysporum f.sp. lycopersici Fo4287	19965	20120	155	674198	FALSE	0.000229903
Supercontig_2.31	Fusarium oxysporum f.sp. lycopersici Fo4287	121022	121174	152	674198	FALSE	0.000225453
Supercontig_2.31	Fusarium oxysporum f.sp. lycopersici Fo4287	209839	209961	122	674198	FALSE	0.000180956
Supercontig_2.31	Fusarium oxysporum f.sp. lycopersici Fo4287	277242	277392	150	674198	TRUE	0.000222487
Supercontig_2.31	Fusarium oxysporum f.sp. lycopersici Fo4287	284669	284813	144	674198	FALSE	0.000213587
Supercontig_2.31	Fusarium oxysporum f.sp. lycopersici Fo4287	556695	556844	149	674198	FALSE	0.000221003
Supercontig_2.31	Fusarium oxysporum f.sp. lycopersici Fo4287	585502	585662	160	674198	FALSE	0.000237319
Supercontig_2.28	Fusarium oxysporum f.sp. lycopersici Fo4287	29822	30160	338	711750	FALSE	0.000474886
Supercontig_2.28	Fusarium oxysporum f.sp. lycopersici Fo4287	35423	35567	144	711750	TRUE	0.000202318
Supercontig_2.28	Fusarium oxysporum f.sp. lycopersici Fo4287	36291	36435	144	711750	FALSE	0.000202318
Supercontig_2.28	Fusarium oxysporum f.sp. lycopersici Fo4287	274033	274187	154	711750	FALSE	0.000216368
Supercontig_2.28	Fusarium oxysporum f.sp. lycopersici Fo4287	407944	408108	164	711750	FALSE	0.000230418
Supercontig_2.28	Fusarium oxysporum f.sp. lycopersici Fo4287	534945	535104	159	711750	FALSE	0.000223393
Supercontig_2.28	Fusarium oxysporum f.sp. lycopersici Fo4287	535432	535575	143	711750	FALSE	0.000200913
Supercontig_2.27	Fusarium oxysporum f.sp. lycopersici Fo4287	119845	119997	152	891037	FALSE	0.000170588
Supercontig_2.27	Fusarium oxysporum f.sp. lycopersici Fo4287	416636	416780	144	891037	FALSE	0.000161609
Supercontig_2.27	Fusarium oxysporum f.sp. lycopersici Fo4287	714276	714426	150	891037	FALSE	0.000168343
Supercontig_2.27	Fusarium oxysporum f.sp. lycopersici Fo4287	724293	725761	1468	891037	FALSE	0.00164752
Supercontig_2.27	Fusarium oxysporum f.sp. lycopersici Fo4287	841146	841300	154	891037	FALSE	0.000172832
Supercontig_2.25	Fusarium oxysporum f.sp. lycopersici Fo4287	56151	56274	123	909412	FALSE	0.000135252
Supercontig_2.25	Fusarium oxysporum f.sp. lycopersici Fo4287	163598	163741	143	909412	FALSE	0.000157244
Supercontig_2.25	Fusarium oxysporum f.sp. lycopersici Fo4287	168993	169137	144	909412	FALSE	0.000158344
Supercontig_2.25	Fusarium oxysporum f.sp. lycopersici Fo4287	535167	535311	144	909412	FALSE	0.000158344
Supercontig_2.25	Fusarium oxysporum f.sp. lycopersici Fo4287	554088	554191	103	909412	FALSE	0.00011326
Supercontig_2.25	Fusarium oxysporum f.sp. lycopersici Fo4287	702558	702702	144	909412	FALSE	0.000158344
Supercontig_2.25	Fusarium oxysporum f.sp. lycopersici Fo4287	705801	705945	144	909412	FALSE	0.000158344
Supercontig_2.23	Fusarium oxysporum f.sp. lycopersici Fo4287	736701	736808	107	937052	FALSE	0.000114188
Supercontig_2.24	Fusarium oxysporum f.sp. lycopersici Fo4287	82267	82421	154	957384	FALSE	0.000160855
Supercontig_2.24	Fusarium oxysporum f.sp. lycopersici Fo4287	198086	199308	1222	957384	FALSE	0.00127639
Supercontig_2.24	Fusarium oxysporum f.sp. lycopersici Fo4287	209016	209166	150	957384	FALSE	0.000156677
Supercontig_2.24	Fusarium oxysporum f.sp. lycopersici Fo4287	245844	245996	152	957384	FALSE	0.000158766
Supercontig_2.24	Fusarium oxysporum f.sp. lycopersici Fo4287	278123	278278	155	957384	FALSE	0.0001619
Supercontig_2.24	Fusarium oxysporum f.sp. lycopersici Fo4287	535545	535689	144	957384	FALSE	0.00015041
Supercontig_2.24	Fusarium oxysporum f.sp. lycopersici Fo4287	832529	832681	152	957384	FALSE	0.000158766
Supercontig_2.22	Fusarium oxysporum f.sp. lycopersici Fo4287	68785	68930	145	1030612	FALSE	0.000140693
Supercontig_2.22	Fusarium oxysporum f.sp. lycopersici Fo4287	884175	884326	151	1030612	FALSE	0.000146515
Supercontig_2.21	Fusarium oxysporum f.sp. lycopersici Fo4287	525301	525445	144	1072427	FALSE	0.000134275
Supercontig_2.21	Fusarium oxysporum f.sp. lycopersici Fo4287	604224	604369	145	1072427	FALSE	0.000135207
Supercontig_2.18	Fusarium oxysporum f.sp. lycopersici Fo4287	477209	477354	145	1345663	FALSE	0.000107754
Supercontig_2.18	Fusarium oxysporum f.sp. lycopersici Fo4287	555739	555883	144	1345663	FALSE	0.00010701
Supercontig_2.14	Fusarium oxysporum f.sp. lycopersici Fo4287	288042	288194	152	1603705	FALSE	9.47805e-05
Supercontig_2.12	Fusarium oxysporum f.sp. lycopersici Fo4287	1773871	1774033	162	1876579	FALSE	8.63273e-05
Supercontig_2.12	Fusarium oxysporum f.sp. lycopersici Fo4287	1779273	1779428	155	1876579	FALSE	8.25971e-05
Supercontig_2.9	Fusarium oxysporum f.sp. lycopersici Fo4287	104120	104264	144	2375755	FALSE	6.06123e-05
Supercontig_2.9	Fusarium oxysporum f.sp. lycopersici Fo4287	109512	109656	144	2375755	FALSE	6.06123e-05
Supercontig_2.9	Fusarium oxysporum f.sp. lycopersici Fo4287	394761	394905	144	2375755	FALSE	6.06123e-05
Supercontig_2.9	Fusarium oxysporum f.sp. lycopersici Fo4287	977809	977878	69	2375755	FALSE	2.90434e-05
Supercontig_2.9	Fusarium oxysporum f.sp. lycopersici Fo4287	1001294	1001438	144	2375755	FALSE	6.06123e-05
Supercontig_2.9	Fusarium oxysporum f.sp. lycopersici Fo4287	1159020	1159165	145	2375755	FALSE	6.10332e-05
Supercontig_2.9	Fusarium oxysporum f.sp. lycopersici Fo4287	1160235	1160379	144	2375755	FALSE	6.06123e-05
Supercontig_2.9	Fusarium oxysporum f.sp. lycopersici Fo4287	1187552	1187718	166	2375755	FALSE	6.98725e-05
Supercontig_2.9	Fusarium oxysporum f.sp. lycopersici Fo4287	1277221	1277366	145	2375755	FALSE	6.10332e-05
Supercontig_2.9	Fusarium oxysporum f.sp. lycopersici Fo4287	1334205	1334348	143	2375755	FALSE	6.01914e-05
Supercontig_2.9	Fusarium oxysporum f.sp. lycopersici Fo4287	1385079	1385224	145	2375755	FALSE	6.10332e-05
Supercontig_2.9	Fusarium oxysporum f.sp. lycopersici Fo4287	1393928	1394072	144	2375755	FALSE	6.06123e-05
Supercontig_2.9	Fusarium oxysporum f.sp. lycopersici Fo4287	1402080	1402224	144	2375755	FALSE	6.06123e-05
Supercontig_2.9	Fusarium oxysporum f.sp. lycopersici Fo4287	1407472	1407615	143	2375755	FALSE	6.01914e-05
Supercontig_2.9	Fusarium oxysporum f.sp. lycopersici Fo4287	1641758	1641903	145	2375755	FALSE	6.10332e-05
Supercontig_2.9	Fusarium oxysporum f.sp. lycopersici Fo4287	1683007	1683164	157	2375755	FALSE	6.60843e-05
Supercontig_2.9	Fusarium oxysporum f.sp. lycopersici Fo4287	1688404	1688556	152	2375755	FALSE	6.39797e-05
Supercontig_2.9	Fusarium oxysporum f.sp. lycopersici Fo4287	1748223	1748377	154	2375755	FALSE	6.48215e-05
Supercontig_2.9	Fusarium oxysporum f.sp. lycopersici Fo4287	1926386	1926530	144	2375755	FALSE	6.06123e-05
Supercontig_2.9	Fusarium oxysporum f.sp. lycopersici Fo4287	1931778	1931921	143	2375755	FALSE	6.01914e-05
Supercontig_2.9	Fusarium oxysporum f.sp. lycopersici Fo4287	2046100	2046248	148	2375755	FALSE	6.2296e-05
Supercontig_2.9	Fusarium oxysporum f.sp. lycopersici Fo4287	2126843	2126988	145	2375755	FALSE	6.10332e-05
Supercontig_2.9	Fusarium oxysporum f.sp. lycopersici Fo4287	2216353	2216519	166	2375755	FALSE	6.98725e-05
Supercontig_2.9	Fusarium oxysporum f.sp. lycopersici Fo4287	2253269	2253417	148	2375755	FALSE	6.2296e-05
Supercontig_2.7	Fusarium oxysporum f.sp. lycopersici Fo4287	122362	122510	148	2638704	FALSE	5.60881e-05
Supercontig_2.7	Fusarium oxysporum f.sp. lycopersici Fo4287	159282	159448	166	2638704	FALSE	6.29097e-05
Supercontig_2.7	Fusarium oxysporum f.sp. lycopersici Fo4287	248335	248480	145	2638704	FALSE	5.49512e-05
Supercontig_2.7	Fusarium oxysporum f.sp. lycopersici Fo4287	329093	329241	148	2638704	FALSE	5.60881e-05
Supercontig_2.7	Fusarium oxysporum f.sp. lycopersici Fo4287	443438	443581	143	2638704	FALSE	5.41933e-05
Supercontig_2.7	Fusarium oxysporum f.sp. lycopersici Fo4287	448839	448983	144	2638704	FALSE	5.45722e-05
Supercontig_2.7	Fusarium oxysporum f.sp. lycopersici Fo4287	629243	629397	154	2638704	FALSE	5.8362e-05
Supercontig_2.7	Fusarium oxysporum f.sp. lycopersici Fo4287	688837	688989	152	2638704	FALSE	5.7604e-05
Supercontig_2.7	Fusarium oxysporum f.sp. lycopersici Fo4287	694229	694386	157	2638704	FALSE	5.94989e-05
Supercontig_2.7	Fusarium oxysporum f.sp. lycopersici Fo4287	735491	735636	145	2638704	FALSE	5.49512e-05
Supercontig_2.7	Fusarium oxysporum f.sp. lycopersici Fo4287	969630	969773	143	2638704	FALSE	5.41933e-05
Supercontig_2.7	Fusarium oxysporum f.sp. lycopersici Fo4287	975021	975165	144	2638704	FALSE	5.45722e-05
Supercontig_2.7	Fusarium oxysporum f.sp. lycopersici Fo4287	985498	985642	144	2638704	FALSE	5.45722e-05
Supercontig_2.7	Fusarium oxysporum f.sp. lycopersici Fo4287	990886	991029	143	2638704	FALSE	5.41933e-05
Supercontig_2.7	Fusarium oxysporum f.sp. lycopersici Fo4287	1224841	1224986	145	2638704	FALSE	5.49512e-05
Supercontig_2.7	Fusarium oxysporum f.sp. lycopersici Fo4287	1266090	1266247	157	2638704	FALSE	5.94989e-05
Supercontig_2.7	Fusarium oxysporum f.sp. lycopersici Fo4287	1271487	1271639	152	2638704	FALSE	5.7604e-05
Supercontig_2.7	Fusarium oxysporum f.sp. lycopersici Fo4287	1330790	1330944	154	2638704	FALSE	5.8362e-05
Supercontig_2.7	Fusarium oxysporum f.sp. lycopersici Fo4287	1458103	1458246	143	2638704	FALSE	5.41933e-05
Supercontig_2.7	Fusarium oxysporum f.sp. lycopersici Fo4287	1458574	1458733	159	2638704	FALSE	6.02569e-05
Supercontig_2.7	Fusarium oxysporum f.sp. lycopersici Fo4287	1463909	1464060	151	2638704	FALSE	5.72251e-05
Supercontig_2.7	Fusarium oxysporum f.sp. lycopersici Fo4287	1464575	1464718	143	2638704	FALSE	5.41933e-05
Supercontig_2.7	Fusarium oxysporum f.sp. lycopersici Fo4287	1527244	1527388	144	2638704	FALSE	5.45722e-05
Supercontig_2.7	Fusarium oxysporum f.sp. lycopersici Fo4287	1532636	1532779	143	2638704	FALSE	5.41933e-05
Supercontig_2.7	Fusarium oxysporum f.sp. lycopersici Fo4287	1646736	1646884	148	2638704	FALSE	5.60881e-05
Supercontig_2.7	Fusarium oxysporum f.sp. lycopersici Fo4287	1727773	1727918	145	2638704	FALSE	5.49512e-05
Supercontig_2.7	Fusarium oxysporum f.sp. lycopersici Fo4287	1816789	1816955	166	2638704	FALSE	6.29097e-05
Supercontig_2.7	Fusarium oxysporum f.sp. lycopersici Fo4287	1853764	1853912	148	2638704	FALSE	5.60881e-05
Supercontig_2.7	Fusarium oxysporum f.sp. lycopersici Fo4287	1960533	1964901	4368	2638704	TRUE	0.00165536
Supercontig_2.7	Fusarium oxysporum f.sp. lycopersici Fo4287	1966312	1971289	4977	2638704	TRUE	0.00188615
Supercontig_2.7	Fusarium oxysporum f.sp. lycopersici Fo4287	2004512	2004544	32	2638704	FALSE	1.21272e-05
Supercontig_2.7	Fusarium oxysporum f.sp. lycopersici Fo4287	2141431	2141580	149	2638704	FALSE	5.64671e-05
Supercontig_2.7	Fusarium oxysporum f.sp. lycopersici Fo4287	2146831	2146984	153	2638704	FALSE	5.7983e-05
Supercontig_2.7	Fusarium oxysporum f.sp. lycopersici Fo4287	2300751	2300895	144	2638704	FALSE	5.45722e-05
Supercontig_2.7	Fusarium oxysporum f.sp. lycopersici Fo4287	2306144	2306288	144	2638704	FALSE	5.45722e-05
Supercontig_2.7	Fusarium oxysporum f.sp. lycopersici Fo4287	2306619	2306762	143	2638704	FALSE	5.41933e-05
Supercontig_2.7	Fusarium oxysporum f.sp. lycopersici Fo4287	2319685	2319828	143	2638704	FALSE	5.41933e-05
Supercontig_2.7	Fusarium oxysporum f.sp. lycopersici Fo4287	2326059	2326203	144	2638704	FALSE	5.45722e-05
Supercontig_2.7	Fusarium oxysporum f.sp. lycopersici Fo4287	2502248	2502377	129	2638704	FALSE	4.88876e-05
Supercontig_2.3	Fusarium oxysporum f.sp. lycopersici Fo4287	742828	742919	91	3307340	FALSE	2.75146e-05
Supercontig_1.1139	Fusarium oxysporum f. sp. melonis 26406	951	1039	88	1039	TRUE	0.0846968
Supercontig_1.1075	Fusarium oxysporum f. sp. melonis 26406	485	628	143	1177	TRUE	0.121495
Supercontig_1.1025	Fusarium oxysporum f. sp. melonis 26406	28	176	148	1277	TRUE	0.115897
Supercontig_1.1005	Fusarium oxysporum f. sp. melonis 26406	1229	1338	109	1338	TRUE	0.0814649
Supercontig_1.1000	Fusarium oxysporum f. sp. melonis 26406	609	754	145	1354	FALSE	0.10709
Supercontig_1.995	Fusarium oxysporum f. sp. melonis 26406	1174	1318	144	1364	TRUE	0.105572
Supercontig_1.980	Fusarium oxysporum f. sp. melonis 26406	600	749	149	1393	FALSE	0.106963
Supercontig_1.716	Fusarium oxysporum f. sp. melonis 26406	1264	1395	131	2221	FALSE	0.0589824
Supercontig_1.702	Fusarium oxysporum f. sp. melonis 26406	678	833	155	2231	FALSE	0.0694756
Supercontig_1.704	Fusarium oxysporum f. sp. melonis 26406	670	824	154	2250	FALSE	0.0684444
Supercontig_1.699	Fusarium oxysporum f. sp. melonis 26406	1	95	94	2260	TRUE	0.0415929
Supercontig_1.688	Fusarium oxysporum f. sp. melonis 26406	2231	2312	81	2312	TRUE	0.0350346
Supercontig_1.675	Fusarium oxysporum f. sp. melonis 26406	2287	2319	32	2381	TRUE	0.0134397
Supercontig_1.665	Fusarium oxysporum f. sp. melonis 26406	1	110	109	2440	TRUE	0.0446721
Supercontig_1.651	Fusarium oxysporum f. sp. melonis 26406	1369	1513	144	2482	FALSE	0.0580177
Supercontig_1.609	Fusarium oxysporum f. sp. melonis 26406	2579	2669	90	2671	TRUE	0.0336952
Supercontig_1.618	Fusarium oxysporum f. sp. melonis 26406	1	53	52	2672	TRUE	0.0194611
Supercontig_1.488	Fusarium oxysporum f. sp. melonis 26406	4	94	90	3602	TRUE	0.0249861
Supercontig_1.472	Fusarium oxysporum f. sp. melonis 26406	1	65	64	3832	TRUE	0.0167015
Supercontig_1.442	Fusarium oxysporum f. sp. melonis 26406	1	124	123	4270	TRUE	0.0288056
Supercontig_1.417	Fusarium oxysporum f. sp. melonis 26406	4	377	373	4574	TRUE	0.0815479
Supercontig_1.413	Fusarium oxysporum f. sp. melonis 26406	2107	2267	160	4599	FALSE	0.0347902
Supercontig_1.402	Fusarium oxysporum f. sp. melonis 26406	568	713	145	4749	FALSE	0.0305327
Supercontig_1.385	Fusarium oxysporum f. sp. melonis 26406	58	202	144	4994	TRUE	0.0288346
Supercontig_1.320	Fusarium oxysporum f. sp. melonis 26406	3725	3869	144	6692	FALSE	0.0215182
Supercontig_1.312	Fusarium oxysporum f. sp. melonis 26406	529	673	144	6715	FALSE	0.0214445
Supercontig_1.339	Fusarium oxysporum f. sp. melonis 26406	958	1101	143	7008	TRUE	0.0204053
Supercontig_1.299	Fusarium oxysporum f. sp. melonis 26406	126	284	158	7494	TRUE	0.0210835
Supercontig_1.285	Fusarium oxysporum f. sp. melonis 26406	2598	2740	142	8192	TRUE	0.017334
Supercontig_1.300	Fusarium oxysporum f. sp. melonis 26406	1	122	121	9202	TRUE	0.0131493
Supercontig_1.265	Fusarium oxysporum f. sp. melonis 26406	7563	7707	144	9322	FALSE	0.0154473
Supercontig_1.267	Fusarium oxysporum f. sp. melonis 26406	1	140	139	9592	TRUE	0.0144912
Supercontig_1.211	Fusarium oxysporum f. sp. melonis 26406	3139	3298	159	12765	FALSE	0.0124559
Supercontig_1.223	Fusarium oxysporum f. sp. melonis 26406	1606	1752	146	12827	FALSE	0.0113822
Supercontig_1.223	Fusarium oxysporum f. sp. melonis 26406	5687	5837	150	12827	FALSE	0.0116941
Supercontig_1.214	Fusarium oxysporum f. sp. melonis 26406	12749	12893	144	14474	FALSE	0.00994887
Supercontig_1.191	Fusarium oxysporum f. sp. melonis 26406	4543	4687	144	15624	FALSE	0.00921659
Supercontig_1.164	Fusarium oxysporum f. sp. melonis 26406	8544	8604	60	18098	FALSE	0.00331528
Supercontig_1.157	Fusarium oxysporum f. sp. melonis 26406	15971	16128	157	18922	FALSE	0.00829722
Supercontig_1.165	Fusarium oxysporum f. sp. melonis 26406	1107	1251	144	21650	FALSE	0.00665127
Supercontig_1.147	Fusarium oxysporum f. sp. melonis 26406	20821	20967	146	23508	FALSE	0.00621065
Supercontig_1.147	Fusarium oxysporum f. sp. melonis 26406	21234	21387	153	23508	FALSE	0.00650842
Supercontig_1.147	Fusarium oxysporum f. sp. melonis 26406	21736	21880	144	23508	FALSE	0.00612557
Supercontig_1.132	Fusarium oxysporum f. sp. melonis 26406	7627	7718	91	25904	TRUE	0.00351297
Supercontig_1.131	Fusarium oxysporum f. sp. melonis 26406	9700	9851	151	26911	FALSE	0.00561109
Supercontig_1.136	Fusarium oxysporum f. sp. melonis 26406	506	658	152	27378	FALSE	0.0055519
Supercontig_1.136	Fusarium oxysporum f. sp. melonis 26406	1504	1648	144	27378	TRUE	0.0052597
Supercontig_1.123	Fusarium oxysporum f. sp. melonis 26406	10977	11127	150	27936	FALSE	0.00536942
Supercontig_1.108	Fusarium oxysporum f. sp. melonis 26406	19360	19431	71	34767	TRUE	0.00204217
Supercontig_1.110	Fusarium oxysporum f. sp. melonis 26406	8115	8264	149	37863	FALSE	0.00393524
Supercontig_1.95	Fusarium oxysporum f. sp. melonis 26406	11129	11280	151	38090	FALSE	0.0039643
Supercontig_1.99	Fusarium oxysporum f. sp. melonis 26406	25325	25470	145	38919	FALSE	0.00372569
Supercontig_1.86	Fusarium oxysporum f. sp. melonis 26406	22999	23155	156	42067	FALSE	0.00370837
Supercontig_1.93	Fusarium oxysporum f. sp. melonis 26406	35601	35722	121	43405	FALSE	0.0027877
Supercontig_1.88	Fusarium oxysporum f. sp. melonis 26406	49	193	144	43697	TRUE	0.00329542
Supercontig_1.81	Fusarium oxysporum f. sp. melonis 26406	1411	1569	158	45220	FALSE	0.00349403
Supercontig_1.81	Fusarium oxysporum f. sp. melonis 26406	32153	32297	144	45220	FALSE	0.00318443
Supercontig_1.75	Fusarium oxysporum f. sp. melonis 26406	26180	26325	145	55487	TRUE	0.00261322
Supercontig_1.75	Fusarium oxysporum f. sp. melonis 26406	38299	38398	99	55487	FALSE	0.0017842
Supercontig_1.60	Fusarium oxysporum f. sp. melonis 26406	1318	1479	161	62586	FALSE	0.00257246
Supercontig_1.60	Fusarium oxysporum f. sp. melonis 26406	23145	23289	144	62586	FALSE	0.00230083
Supercontig_1.65	Fusarium oxysporum f. sp. melonis 26406	7560	7705	145	64209	FALSE	0.00225825
Supercontig_1.55	Fusarium oxysporum f. sp. melonis 26406	36261	36406	145	69919	FALSE	0.00207383
Supercontig_1.43	Fusarium oxysporum f. sp. melonis 26406	40926	41070	144	96654	FALSE	0.00148985
Supercontig_1.43	Fusarium oxysporum f. sp. melonis 26406	92201	92356	155	96654	TRUE	0.00160366
Supercontig_1.37	Fusarium oxysporum f. sp. melonis 26406	89288	89443	155	117508	FALSE	0.00131906
Supercontig_1.37	Fusarium oxysporum f. sp. melonis 26406	106760	106905	145	117508	FALSE	0.00123396
Supercontig_1.37	Fusarium oxysporum f. sp. melonis 26406	116966	117117	151	117508	TRUE	0.00128502
Supercontig_1.34	Fusarium oxysporum f. sp. melonis 26406	1867	2027	160	136505	FALSE	0.00117212
Supercontig_1.34	Fusarium oxysporum f. sp. melonis 26406	30685	30834	149	136505	FALSE	0.00109154
Supercontig_1.29	Fusarium oxysporum f. sp. melonis 26406	66353	66475	122	177187	FALSE	0.000688538
Supercontig_1.29	Fusarium oxysporum f. sp. melonis 26406	138867	139011	144	177187	TRUE	0.000812701
Supercontig_1.24	Fusarium oxysporum f. sp. melonis 26406	112408	112730	322	316839	FALSE	0.00101629
Supercontig_1.8	Fusarium oxysporum f. sp. melonis 26406	762992	763083	91	2034904	FALSE	4.47196e-05
Supercontig_1.6	Fusarium oxysporum f. sp. melonis 26406	288129	288207	78	2360927	FALSE	3.30379e-05
Supercontig_1.75	Fusarium oxysporum Fo47	11246	11401	155	15736	FALSE	0.00985003
Supercontig_1.72	Fusarium oxysporum Fo47	12074	12228	154	18613	FALSE	0.00827379
Supercontig_1.72	Fusarium oxysporum Fo47	17482	17629	147	18613	FALSE	0.00789771
Supercontig_1.60	Fusarium oxysporum Fo47	27243	27346	103	40265	FALSE	0.00255805
Supercontig_1.51	Fusarium oxysporum Fo47	16578	16729	151	46151	FALSE	0.00327187
Supercontig_1.51	Fusarium oxysporum Fo47	41161	41302	141	46151	FALSE	0.00305519
Supercontig_1.48	Fusarium oxysporum Fo47	6931	7087	156	50940	FALSE	0.00306243
Supercontig_1.44	Fusarium oxysporum Fo47	14658	14809	151	58168	TRUE	0.00259593
Supercontig_1.44	Fusarium oxysporum Fo47	32167	32318	151	58168	FALSE	0.00259593
Supercontig_1.43	Fusarium oxysporum Fo47	33360	33505	145	68185	TRUE	0.00212657
Supercontig_1.43	Fusarium oxysporum Fo47	47826	47970	144	68185	FALSE	0.0021119
Supercontig_1.41	Fusarium oxysporum Fo47	490	633	143	74462	TRUE	0.00192044
Supercontig_1.41	Fusarium oxysporum Fo47	41670	41822	152	74462	FALSE	0.00204131
Supercontig_1.39	Fusarium oxysporum Fo47	10029	10173	144	80983	FALSE	0.00177815
Supercontig_1.39	Fusarium oxysporum Fo47	10931	11081	150	80983	FALSE	0.00185224
Supercontig_1.39	Fusarium oxysporum Fo47	11309	11461	152	80983	FALSE	0.00187694
Supercontig_1.39	Fusarium oxysporum Fo47	48046	48170	124	80983	FALSE	0.00153119
Supercontig_1.39	Fusarium oxysporum Fo47	52748	52892	144	80983	FALSE	0.00177815
Supercontig_1.34	Fusarium oxysporum Fo47	31622	31769	147	100685	TRUE	0.00146
Supercontig_1.33	Fusarium oxysporum Fo47	52074	52217	143	129477	FALSE	0.00110444
Supercontig_1.32	Fusarium oxysporum Fo47	53731	53886	155	142571	FALSE	0.00108718
Supercontig_1.31	Fusarium oxysporum Fo47	10712	10793	81	149402	FALSE	0.000542161
Supercontig_1.30	Fusarium oxysporum Fo47	1729	1874	145	151996	FALSE	0.000953972
Supercontig_1.30	Fusarium oxysporum Fo47	66372	66514	142	151996	FALSE	0.000934235
Supercontig_1.29	Fusarium oxysporum Fo47	46017	46162	145	153285	FALSE	0.00094595
Supercontig_1.29	Fusarium oxysporum Fo47	57576	57735	159	153285	TRUE	0.00103728
Supercontig_1.28	Fusarium oxysporum Fo47	157066	157138	72	167164	FALSE	0.000430715
Supercontig_1.27	Fusarium oxysporum Fo47	1905	2048	143	168482	FALSE	0.000848755
Supercontig_1.27	Fusarium oxysporum Fo47	62747	62901	154	168482	FALSE	0.000914044
Supercontig_1.27	Fusarium oxysporum Fo47	114066	114169	103	168482	FALSE	0.000611341
Supercontig_1.27	Fusarium oxysporum Fo47	148640	148791	151	168482	FALSE	0.000896238
Supercontig_1.27	Fusarium oxysporum Fo47	158495	158645	150	168482	FALSE	0.000890303
Supercontig_1.26	Fusarium oxysporum Fo47	25834	25978	144	177614	FALSE	0.000810747
Supercontig_1.25	Fusarium oxysporum Fo47	185526	185679	153	190710	FALSE	0.000802265
Supercontig_1.23	Fusarium oxysporum Fo47	73236	73375	139	222469	FALSE	0.000624806
Supercontig_1.23	Fusarium oxysporum Fo47	153274	153426	152	222469	FALSE	0.000683241
Supercontig_1.21	Fusarium oxysporum Fo47	173	326	153	287255	TRUE	0.000532628
Supercontig_1.21	Fusarium oxysporum Fo47	42986	43130	144	287255	FALSE	0.000501297
Supercontig_1.20	Fusarium oxysporum Fo47	151947	152090	143	349097	FALSE	0.000409628
Supercontig_1.20	Fusarium oxysporum Fo47	307116	307263	147	349097	FALSE	0.000421086
Supercontig_1.20	Fusarium oxysporum Fo47	310925	311075	150	349097	FALSE	0.00042968
Supercontig_1.20	Fusarium oxysporum Fo47	344561	344708	147	349097	FALSE	0.000421086
Supercontig_1.18	Fusarium oxysporum Fo47	65346	65489	143	412905	FALSE	0.000346327
Supercontig_1.18	Fusarium oxysporum Fo47	325909	326053	144	412905	FALSE	0.000348749
Supercontig_1.18	Fusarium oxysporum Fo47	330430	330573	143	412905	TRUE	0.000346327
Supercontig_1.9	Fusarium oxysporum Fo47	68030	68192	162	2171816	FALSE	7.4592e-05
Supercontig_1.3	Fusarium oxysporum Fo47	5040942	5041087	145	5138511	FALSE	2.82183e-05
Supercontig_1.3	Fusarium oxysporum Fo47	5070434	5070585	151	5138511	FALSE	2.93859e-05
Supercontig_1.1	Fusarium oxysporum Fo47	19329	19471	142	6198950	FALSE	2.29071e-05
Supercontig_1.67	Fusarium oxysporum NRRL 32931	1295	1424	129	4809	FALSE	0.0268247
Supercontig_1.62	Fusarium oxysporum NRRL 32931	5332	5477	145	7286	FALSE	0.0199012
Supercontig_1.49	Fusarium oxysporum NRRL 32931	11203	11343	140	13162	FALSE	0.0106367
Supercontig_1.32	Fusarium oxysporum NRRL 32931	10285	10429	144	47911	FALSE	0.00300557
Supercontig_1.28	Fusarium oxysporum NRRL 32931	45917	46060	143	73271	FALSE	0.00195166
Supercontig_1.27	Fusarium oxysporum NRRL 32931	1999	2155	156	75676	FALSE	0.00206142
Supercontig_1.18	Fusarium oxysporum NRRL 32931	56733	56889	156	172540	FALSE	0.000904138
Supercontig_1.18	Fusarium oxysporum NRRL 32931	66304	66446	142	172540	FALSE	0.000822998
Supercontig_1.15	Fusarium oxysporum NRRL 32931	184352	184496	144	222126	FALSE	0.000648281
Supercontig_1.14	Fusarium oxysporum NRRL 32931	83639	83804	165	272746	FALSE	0.000604958
Supercontig_1.14	Fusarium oxysporum NRRL 32931	94987	95069	82	272746	TRUE	0.000300646
Supercontig_1.14	Fusarium oxysporum NRRL 32931	133161	133316	155	272746	FALSE	0.000568294
Supercontig_1.13	Fusarium oxysporum NRRL 32931	251923	252073	150	331864	FALSE	0.000451992
Supercontig_1.13	Fusarium oxysporum NRRL 32931	253219	253369	150	331864	FALSE	0.000451992
Supercontig_1.13	Fusarium oxysporum NRRL 32931	282936	283080	144	331864	FALSE	0.000433913
Supercontig_1.12	Fusarium oxysporum NRRL 32931	1617696	1617838	142	1780681	FALSE	7.97448e-05
Supercontig_1.10	Fusarium oxysporum NRRL 32931	2241874	2242025	151	2545266	FALSE	5.93258e-05
Supercontig_1.6	Fusarium oxysporum NRRL 32931	705345	705436	91	4115805	FALSE	2.21099e-05
Supercontig_1.5	Fusarium oxysporum NRRL 32931	4430584	4430729	145	4457292	FALSE	3.2531e-05
Supercontig_1.423	Fusarium oxysporum f. sp. pisi HDV247	1546	1689	143	2296	FALSE	0.0622822
Supercontig_1.340	Fusarium oxysporum f. sp. pisi HDV247	3048	3167	119	5251	FALSE	0.0226624
Supercontig_1.325	Fusarium oxysporum f. sp. pisi HDV247	127	291	164	5954	TRUE	0.0275445
Supercontig_1.279	Fusarium oxysporum f. sp. pisi HDV247	4978	5101	123	9091	FALSE	0.0135299
Supercontig_1.274	Fusarium oxysporum f. sp. pisi HDV247	7959	8123	164	9345	FALSE	0.0175495
Supercontig_1.265	Fusarium oxysporum f. sp. pisi HDV247	8725	8875	150	10703	FALSE	0.0140148
Supercontig_1.220	Fusarium oxysporum f. sp. pisi HDV247	14660	14804	144	14869	TRUE	0.00968458
Supercontig_1.231	Fusarium oxysporum f. sp. pisi HDV247	5467	5619	152	15268	FALSE	0.00995546
Supercontig_1.202	Fusarium oxysporum f. sp. pisi HDV247	10134	10288	154	18751	FALSE	0.0082129
Supercontig_1.183	Fusarium oxysporum f. sp. pisi HDV247	13976	14123	147	26904	FALSE	0.00546387
Supercontig_1.183	Fusarium oxysporum f. sp. pisi HDV247	18793	18936	143	26904	FALSE	0.00531519
Supercontig_1.185	Fusarium oxysporum f. sp. pisi HDV247	960	1104	144	27703	FALSE	0.00519799
Supercontig_1.176	Fusarium oxysporum f. sp. pisi HDV247	18689	18813	124	32650	TRUE	0.00379786
Supercontig_1.176	Fusarium oxysporum f. sp. pisi HDV247	21358	21481	123	32650	FALSE	0.00376723
Supercontig_1.156	Fusarium oxysporum f. sp. pisi HDV247	21875	22032	157	32963	FALSE	0.00476292
Supercontig_1.151	Fusarium oxysporum f. sp. pisi HDV247	21713	21857	144	35352	FALSE	0.00407332
Supercontig_1.169	Fusarium oxysporum f. sp. pisi HDV247	15412	15556	144	35428	FALSE	0.00406458
Supercontig_1.144	Fusarium oxysporum f. sp. pisi HDV247	27890	28011	121	40807	TRUE	0.00296518
Supercontig_1.131	Fusarium oxysporum f. sp. pisi HDV247	12397	12556	159	43053	FALSE	0.00369312
Supercontig_1.134	Fusarium oxysporum f. sp. pisi HDV247	20181	20332	151	43540	TRUE	0.00346808
Supercontig_1.134	Fusarium oxysporum f. sp. pisi HDV247	32055	32198	143	43540	FALSE	0.00328434
Supercontig_1.140	Fusarium oxysporum f. sp. pisi HDV247	10902	11056	154	48231	FALSE	0.00319297
Supercontig_1.125	Fusarium oxysporum f. sp. pisi HDV247	12243	12367	124	49420	FALSE	0.00250911
Supercontig_1.125	Fusarium oxysporum f. sp. pisi HDV247	17638	17762	124	49420	FALSE	0.00250911
Supercontig_1.125	Fusarium oxysporum f. sp. pisi HDV247	20360	20509	149	49420	FALSE	0.00301497
Supercontig_1.133	Fusarium oxysporum f. sp. pisi HDV247	25496	25635	139	49557	TRUE	0.00280485
Supercontig_1.121	Fusarium oxysporum f. sp. pisi HDV247	45575	45719	144	50302	TRUE	0.00286271
Supercontig_1.115	Fusarium oxysporum f. sp. pisi HDV247	13739	13903	164	50563	FALSE	0.00324348
Supercontig_1.115	Fusarium oxysporum f. sp. pisi HDV247	23480	23625	145	50563	FALSE	0.00286771
Supercontig_1.107	Fusarium oxysporum f. sp. pisi HDV247	38992	39136	144	52791	FALSE	0.00272774
Supercontig_1.109	Fusarium oxysporum f. sp. pisi HDV247	16810	16955	145	53299	FALSE	0.0027205
Supercontig_1.109	Fusarium oxysporum f. sp. pisi HDV247	35981	36126	145	53299	FALSE	0.0027205
Supercontig_1.95	Fusarium oxysporum f. sp. pisi HDV247	23003	23115	112	55387	FALSE	0.00202214
Supercontig_1.100	Fusarium oxysporum f. sp. pisi HDV247	55255	55378	123	56217	FALSE	0.00218795
Supercontig_1.101	Fusarium oxysporum f. sp. pisi HDV247	11575	11718	143	58622	FALSE	0.00243936
Supercontig_1.92	Fusarium oxysporum f. sp. pisi HDV247	34433	34512	79	66390	FALSE	0.00118994
Supercontig_1.82	Fusarium oxysporum f. sp. pisi HDV247	20608	20737	129	67264	FALSE	0.00191782
Supercontig_1.80	Fusarium oxysporum f. sp. pisi HDV247	49769	49911	142	71429	FALSE	0.00198799
Supercontig_1.75	Fusarium oxysporum f. sp. pisi HDV247	35698	35840	142	72739	FALSE	0.00195219
Supercontig_1.69	Fusarium oxysporum f. sp. pisi HDV247	52657	52802	145	76442	TRUE	0.00189686
Supercontig_1.62	Fusarium oxysporum f. sp. pisi HDV247	15310	15456	146	80533	FALSE	0.00181292
Supercontig_1.72	Fusarium oxysporum f. sp. pisi HDV247	28101	28258	157	81461	FALSE	0.0019273
Supercontig_1.64	Fusarium oxysporum f. sp. pisi HDV247	33605	33726	121	84390	FALSE	0.00143382
Supercontig_1.60	Fusarium oxysporum f. sp. pisi HDV247	7316	7459	143	87194	FALSE	0.00164002
Supercontig_1.66	Fusarium oxysporum f. sp. pisi HDV247	27431	27577	146	87825	FALSE	0.0016624
Supercontig_1.54	Fusarium oxysporum f. sp. pisi HDV247	65537	65679	142	99552	FALSE	0.00142639
Supercontig_1.54	Fusarium oxysporum f. sp. pisi HDV247	93705	93827	122	99552	FALSE	0.00122549
Supercontig_1.58	Fusarium oxysporum f. sp. pisi HDV247	9918	10072	154	100085	FALSE	0.00153869
Supercontig_1.53	Fusarium oxysporum f. sp. pisi HDV247	103577	103722	145	108782	FALSE	0.00133294
Supercontig_1.48	Fusarium oxysporum f. sp. pisi HDV247	112909	113052	143	121191	FALSE	0.00117996
Supercontig_1.48	Fusarium oxysporum f. sp. pisi HDV247	117434	117580	146	121191	FALSE	0.00120471
Supercontig_1.42	Fusarium oxysporum f. sp. pisi HDV247	66309	66480	171	141254	FALSE	0.00121059
Supercontig_1.42	Fusarium oxysporum f. sp. pisi HDV247	71741	71857	116	141254	FALSE	0.000821216
Supercontig_1.45	Fusarium oxysporum f. sp. pisi HDV247	47902	48054	152	141446	FALSE	0.00107462
Supercontig_1.35	Fusarium oxysporum f. sp. pisi HDV247	18277	18398	121	166915	FALSE	0.00072492
Supercontig_1.35	Fusarium oxysporum f. sp. pisi HDV247	36006	36151	145	166915	FALSE	0.000868706
Supercontig_1.29	Fusarium oxysporum f. sp. pisi HDV247	69293	69416	123	190758	FALSE	0.000644796
Supercontig_1.29	Fusarium oxysporum f. sp. pisi HDV247	136011	136155	144	190758	FALSE	0.000754883
Supercontig_1.29	Fusarium oxysporum f. sp. pisi HDV247	171342	171492	150	190758	FALSE	0.000786337
Supercontig_1.14	Fusarium oxysporum f. sp. pisi HDV247	620123	620287	164	632576	FALSE	0.000259257
Supercontig_1.13	Fusarium oxysporum f. sp. pisi HDV247	87471	87624	153	702540	FALSE	0.000217781
Supercontig_1.12	Fusarium oxysporum f. sp. pisi HDV247	549472	549623	151	766477	FALSE	0.000197005
Supercontig_1.265	Fusarium oxysporum f.sp. cubense II5	1628	1772	144	2155	TRUE	0.0668213
Supercontig_1.208	Fusarium oxysporum f.sp. cubense II5	8	152	144	3104	TRUE	0.0463918
Supercontig_1.184	Fusarium oxysporum f.sp. cubense II5	41	185	144	4002	TRUE	0.035982
Supercontig_1.146	Fusarium oxysporum f.sp. cubense II5	7426	7570	144	7614	TRUE	0.0189125
Supercontig_1.127	Fusarium oxysporum f.sp. cubense II5	12036	12180	144	13362	FALSE	0.0107768
Supercontig_1.122	Fusarium oxysporum f.sp. cubense II5	2	146	144	14517	TRUE	0.0099194
Supercontig_1.119	Fusarium oxysporum f.sp. cubense II5	4	94	90	15647	TRUE	0.0057519
Supercontig_1.119	Fusarium oxysporum f.sp. cubense II5	15583	15647	64	15647	TRUE	0.00409024
Supercontig_1.118	Fusarium oxysporum f.sp. cubense II5	7376	7530	154	16564	FALSE	0.00929727
Supercontig_1.118	Fusarium oxysporum f.sp. cubense II5	12781	12925	144	16564	FALSE	0.00869355
Supercontig_1.110	Fusarium oxysporum f.sp. cubense II5	1623	1768	145	19680	TRUE	0.00736789
Supercontig_1.101	Fusarium oxysporum f.sp. cubense II5	1	34	33	24836	TRUE	0.00132872
Supercontig_1.95	Fusarium oxysporum f.sp. cubense II5	34989	35075	86	35075	TRUE	0.00245189
Supercontig_1.94	Fusarium oxysporum f.sp. cubense II5	39	183	144	37741	TRUE	0.00381548
Supercontig_1.94	Fusarium oxysporum f.sp. cubense II5	23858	24006	148	37741	FALSE	0.00392146
Supercontig_1.94	Fusarium oxysporum f.sp. cubense II5	37708	37741	33	37741	TRUE	0.000874381
Supercontig_1.92	Fusarium oxysporum f.sp. cubense II5	40472	40567	95	43491	FALSE	0.00218436
Supercontig_1.76	Fusarium oxysporum f.sp. cubense II5	56602	56758	156	65423	FALSE	0.00238448
Supercontig_1.74	Fusarium oxysporum f.sp. cubense II5	67015	67105	90	67105	TRUE	0.00134118
Supercontig_1.61	Fusarium oxysporum f.sp. cubense II5	1	91	90	126790	TRUE	0.000709835
Supercontig_1.59	Fusarium oxysporum f.sp. cubense II5	128480	128527	47	128527	TRUE	0.000365682
Supercontig_1.55	Fusarium oxysporum f.sp. cubense II5	1	58	57	147693	TRUE	0.000385936
Supercontig_1.54	Fusarium oxysporum f.sp. cubense II5	160371	160465	94	160465	TRUE	0.000585798
Supercontig_1.47	Fusarium oxysporum f.sp. cubense II5	49	193	144	239046	TRUE	0.000602395
Supercontig_1.40	Fusarium oxysporum f.sp. cubense II5	10487	10631	144	289726	FALSE	0.000497021
Supercontig_1.40	Fusarium oxysporum f.sp. cubense II5	247256	247400	144	289726	FALSE	0.000497021
Supercontig_1.40	Fusarium oxysporum f.sp. cubense II5	251167	251311	144	289726	TRUE	0.000497021
Supercontig_1.17	Fusarium oxysporum f.sp. cubense II5	773059	773208	149	834384	FALSE	0.000178575
Supercontig_1.17	Fusarium oxysporum f.sp. cubense II5	777148	777292	144	834384	FALSE	0.000172582
Supercontig_1.6	Fusarium oxysporum f.sp. cubense II5	1803856	1804000	144	1804044	TRUE	7.98207e-05
Supercontig_1.2	Fusarium oxysporum f.sp. cubense II5	2241590	2241735	145	2241772	TRUE	6.4681e-05
Supercontig_1.297	Fusarium oxysporum f. sp. lycopersici MN25	1535	1680	145	3011	FALSE	0.0481568
Supercontig_1.245	Fusarium oxysporum f. sp. lycopersici MN25	3239	3387	148	4771	FALSE	0.0310208
Supercontig_1.204	Fusarium oxysporum f. sp. lycopersici MN25	4089	4232	143	6539	FALSE	0.0218688
Supercontig_1.203	Fusarium oxysporum f. sp. lycopersici MN25	838	990	152	6542	FALSE	0.0232345
Supercontig_1.193	Fusarium oxysporum f. sp. lycopersici MN25	6287	6431	144	6844	TRUE	0.0210403
Supercontig_1.165	Fusarium oxysporum f. sp. lycopersici MN25	2596	2706	110	10111	FALSE	0.0108792
Supercontig_1.153	Fusarium oxysporum f. sp. lycopersici MN25	9950	10084	134	12655	FALSE	0.0105887
Supercontig_1.139	Fusarium oxysporum f. sp. lycopersici MN25	2090	2241	151	15083	FALSE	0.0100113
Supercontig_1.138	Fusarium oxysporum f. sp. lycopersici MN25	10912	11057	145	15902	FALSE	0.00911835
Supercontig_1.117	Fusarium oxysporum f. sp. lycopersici MN25	11846	11997	151	23592	FALSE	0.00640047
Supercontig_1.103	Fusarium oxysporum f. sp. lycopersici MN25	940	1084	144	24989	FALSE	0.00576254
Supercontig_1.100	Fusarium oxysporum f. sp. lycopersici MN25	15962	16114	152	26586	FALSE	0.00571729
Supercontig_1.99	Fusarium oxysporum f. sp. lycopersici MN25	21	178	157	28216	TRUE	0.00556422
Supercontig_1.99	Fusarium oxysporum f. sp. lycopersici MN25	8963	9110	147	28216	FALSE	0.00520981
Supercontig_1.96	Fusarium oxysporum f. sp. lycopersici MN25	18157	18308	151	32343	FALSE	0.00466871
Supercontig_1.92	Fusarium oxysporum f. sp. lycopersici MN25	35773	35810	37	35814	TRUE	0.00103312
Supercontig_1.83	Fusarium oxysporum f. sp. lycopersici MN25	34060	34205	145	41343	FALSE	0.00350724
Supercontig_1.88	Fusarium oxysporum f. sp. lycopersici MN25	2955	3114	159	41381	FALSE	0.00384234
Supercontig_1.88	Fusarium oxysporum f. sp. lycopersici MN25	5246	5415	169	41381	FALSE	0.004084
Supercontig_1.88	Fusarium oxysporum f. sp. lycopersici MN25	25985	26315	330	41381	FALSE	0.00797467
Supercontig_1.85	Fusarium oxysporum f. sp. lycopersici MN25	18989	19145	156	47181	FALSE	0.00330642
Supercontig_1.73	Fusarium oxysporum f. sp. lycopersici MN25	2915	4395	1480	50430	FALSE	0.0293476
Supercontig_1.72	Fusarium oxysporum f. sp. lycopersici MN25	44999	45154	155	53005	FALSE	0.00292425
Supercontig_1.67	Fusarium oxysporum f. sp. lycopersici MN25	56621	56773	152	57168	TRUE	0.00265883
Supercontig_1.66	Fusarium oxysporum f. sp. lycopersici MN25	573	717	144	61012	FALSE	0.00236019
Supercontig_1.66	Fusarium oxysporum f. sp. lycopersici MN25	52328	52451	123	61012	FALSE	0.002016
Supercontig_1.58	Fusarium oxysporum f. sp. lycopersici MN25	51104	51255	151	68817	FALSE	0.00219423
Supercontig_1.39	Fusarium oxysporum f. sp. lycopersici MN25	81673	81817	144	103356	FALSE	0.00139324
Supercontig_1.38	Fusarium oxysporum f. sp. lycopersici MN25	21118	21265	147	105453	FALSE	0.00139399
Supercontig_1.12	Fusarium oxysporum f. sp. lycopersici MN25	1341622	1341775	153	1449995	FALSE	0.000105518
Supercontig_1.2445	Fusarium oxysporum f. sp. conglutinans PHW808	541	620	79	1202	FALSE	0.0657238
Supercontig_1.2410	Fusarium oxysporum f. sp. conglutinans PHW808	174	318	144	1265	TRUE	0.113834
Supercontig_1.2375	Fusarium oxysporum f. sp. conglutinans PHW808	1136	1311	175	1311	TRUE	0.133486
Supercontig_1.2343	Fusarium oxysporum f. sp. conglutinans PHW808	1202	1270	68	1358	TRUE	0.0500736
Supercontig_1.2124	Fusarium oxysporum f. sp. conglutinans PHW808	1	127	126	1637	TRUE	0.0769701
Supercontig_1.2023	Fusarium oxysporum f. sp. conglutinans PHW808	1256	1408	152	1860	TRUE	0.0817204
Supercontig_1.1983	Fusarium oxysporum f. sp. conglutinans PHW808	410	562	152	1936	TRUE	0.0785124
Supercontig_1.1978	Fusarium oxysporum f. sp. conglutinans PHW808	6	149	143	1946	TRUE	0.0734841
Supercontig_1.1932	Fusarium oxysporum f. sp. conglutinans PHW808	1706	1850	144	2034	TRUE	0.0707965
Supercontig_1.1917	Fusarium oxysporum f. sp. conglutinans PHW808	1979	2102	123	2102	TRUE	0.0585157
Supercontig_1.1860	Fusarium oxysporum f. sp. conglutinans PHW808	1487	1629	142	2199	FALSE	0.0645748
Supercontig_1.1868	Fusarium oxysporum f. sp. conglutinans PHW808	1753	1897	144	2235	TRUE	0.0644295
Supercontig_1.1511	Fusarium oxysporum f. sp. conglutinans PHW808	1064	1186	122	3124	FALSE	0.0390525
Supercontig_1.1482	Fusarium oxysporum f. sp. conglutinans PHW808	921	1072	151	3170	FALSE	0.0476341
Supercontig_1.1487	Fusarium oxysporum f. sp. conglutinans PHW808	915	1060	145	3184	FALSE	0.0455402
Supercontig_1.1426	Fusarium oxysporum f. sp. conglutinans PHW808	837	981	144	3395	FALSE	0.0424153
Supercontig_1.1681	Fusarium oxysporum f. sp. conglutinans PHW808	199	343	144	3441	TRUE	0.0418483
Supercontig_1.1420	Fusarium oxysporum f. sp. conglutinans PHW808	3358	3447	89	3447	TRUE	0.0258196
Supercontig_1.1419	Fusarium oxysporum f. sp. conglutinans PHW808	1584	1727	143	3452	FALSE	0.0414253
Supercontig_1.1338	Fusarium oxysporum f. sp. conglutinans PHW808	1831	1975	144	3719	FALSE	0.0387201
Supercontig_1.1312	Fusarium oxysporum f. sp. conglutinans PHW808	3653	3838	185	3838	TRUE	0.0482022
Supercontig_1.1267	Fusarium oxysporum f. sp. conglutinans PHW808	296	445	149	4031	TRUE	0.0369635
Supercontig_1.1547	Fusarium oxysporum f. sp. conglutinans PHW808	3398	3542	144	4049	FALSE	0.0355643
Supercontig_1.1547	Fusarium oxysporum f. sp. conglutinans PHW808	3657	3814	157	4049	TRUE	0.038775
Supercontig_1.1286	Fusarium oxysporum f. sp. conglutinans PHW808	308	453	145	4057	TRUE	0.0357407
Supercontig_1.1201	Fusarium oxysporum f. sp. conglutinans PHW808	1	190	189	4399	TRUE	0.0429643
Supercontig_1.1091	Fusarium oxysporum f. sp. conglutinans PHW808	1256	1386	130	4971	FALSE	0.0261517
Supercontig_1.1096	Fusarium oxysporum f. sp. conglutinans PHW808	720	869	149	4979	FALSE	0.0299257
Supercontig_1.1187	Fusarium oxysporum f. sp. conglutinans PHW808	145	226	81	5063	TRUE	0.0159984
Supercontig_1.1084	Fusarium oxysporum f. sp. conglutinans PHW808	5021	5063	42	5063	TRUE	0.00829548
Supercontig_1.993	Fusarium oxysporum f. sp. conglutinans PHW808	321	465	144	6032	TRUE	0.0238727
Supercontig_1.914	Fusarium oxysporum f. sp. conglutinans PHW808	16	85	69	6186	TRUE	0.0111542
Supercontig_1.912	Fusarium oxysporum f. sp. conglutinans PHW808	5120	5266	146	6216	FALSE	0.0234878
Supercontig_1.940	Fusarium oxysporum f. sp. conglutinans PHW808	1060	1209	149	7648	FALSE	0.0194822
Supercontig_1.729	Fusarium oxysporum f. sp. conglutinans PHW808	121	286	165	7949	TRUE	0.0207573
Supercontig_1.820	Fusarium oxysporum f. sp. conglutinans PHW808	3106	3250	144	8000	FALSE	0.018
Supercontig_1.724	Fusarium oxysporum f. sp. conglutinans PHW808	6681	6830	149	8337	TRUE	0.0178721
Supercontig_1.630	Fusarium oxysporum f. sp. conglutinans PHW808	4777	4928	151	8988	FALSE	0.0168002
Supercontig_1.671	Fusarium oxysporum f. sp. conglutinans PHW808	4768	4889	121	9004	FALSE	0.0134385
Supercontig_1.634	Fusarium oxysporum f. sp. conglutinans PHW808	9399	9648	249	9648	TRUE	0.0258085
Supercontig_1.619	Fusarium oxysporum f. sp. conglutinans PHW808	1987	2132	145	9818	TRUE	0.0147688
Supercontig_1.657	Fusarium oxysporum f. sp. conglutinans PHW808	91	243	152	10174	TRUE	0.01494
Supercontig_1.657	Fusarium oxysporum f. sp. conglutinans PHW808	3394	3509	115	10174	FALSE	0.0113033
Supercontig_1.593	Fusarium oxysporum f. sp. conglutinans PHW808	10336	10408	72	10408	TRUE	0.00691776
Supercontig_1.559	Fusarium oxysporum f. sp. conglutinans PHW808	6647	6802	155	10959	FALSE	0.0141436
Supercontig_1.556	Fusarium oxysporum f. sp. conglutinans PHW808	6052	6213	161	10979	FALSE	0.0146644
Supercontig_1.610	Fusarium oxysporum f. sp. conglutinans PHW808	1	248	247	11218	TRUE	0.0220182
Supercontig_1.502	Fusarium oxysporum f. sp. conglutinans PHW808	5412	5466	54	12641	FALSE	0.00427181
Supercontig_1.477	Fusarium oxysporum f. sp. conglutinans PHW808	3119	3262	143	13548	FALSE	0.0105551
Supercontig_1.468	Fusarium oxysporum f. sp. conglutinans PHW808	16	85	69	14500	TRUE	0.00475862
Supercontig_1.465	Fusarium oxysporum f. sp. conglutinans PHW808	11093	11236	143	15146	FALSE	0.00944144
Supercontig_1.444	Fusarium oxysporum f. sp. conglutinans PHW808	15115	15273	158	15564	TRUE	0.0101516
Supercontig_1.446	Fusarium oxysporum f. sp. conglutinans PHW808	1	145	144	15893	TRUE	0.00906059
Supercontig_1.408	Fusarium oxysporum f. sp. conglutinans PHW808	8496	8638	142	16706	FALSE	0.00849994
Supercontig_1.416	Fusarium oxysporum f. sp. conglutinans PHW808	15207	15310	103	17306	FALSE	0.00595169
Supercontig_1.406	Fusarium oxysporum f. sp. conglutinans PHW808	14296	14447	151	17326	FALSE	0.00871523
Supercontig_1.375	Fusarium oxysporum f. sp. conglutinans PHW808	11948	12096	148	18652	FALSE	0.00793481
Supercontig_1.389	Fusarium oxysporum f. sp. conglutinans PHW808	4712	4856	144	18653	FALSE	0.00771994
Supercontig_1.398	Fusarium oxysporum f. sp. conglutinans PHW808	14557	14869	312	19249	FALSE	0.0162086
Supercontig_1.359	Fusarium oxysporum f. sp. conglutinans PHW808	1	67	66	20239	TRUE	0.00326103
Supercontig_1.352	Fusarium oxysporum f. sp. conglutinans PHW808	18685	18796	111	20650	FALSE	0.0053753
Supercontig_1.278	Fusarium oxysporum f. sp. conglutinans PHW808	12106	12260	154	30363	FALSE	0.00507196
Supercontig_1.271	Fusarium oxysporum f. sp. conglutinans PHW808	32804	32904	100	32904	TRUE	0.00303914
Supercontig_1.243	Fusarium oxysporum f. sp. conglutinans PHW808	7338	7482	144	36757	FALSE	0.00391762
Supercontig_1.215	Fusarium oxysporum f. sp. conglutinans PHW808	8780	8924	144	47409	FALSE	0.0030374
Supercontig_1.145	Fusarium oxysporum f. sp. conglutinans PHW808	76541	76678	137	76678	TRUE	0.00178669
Supercontig_1.989	Fusarium oxysporum f. sp. raphani PHW815	1	2144	2143	2144	TRUE	0.999534
Supercontig_1.958	Fusarium oxysporum f. sp. raphani PHW815	1815	1961	146	2372	TRUE	0.0615514
Supercontig_1.932	Fusarium oxysporum f. sp. raphani PHW815	2044	2100	56	2585	TRUE	0.0216634
Supercontig_1.917	Fusarium oxysporum f. sp. raphani PHW815	275	419	144	2681	TRUE	0.0537113
Supercontig_1.884	Fusarium oxysporum f. sp. raphani PHW815	558	703	145	3086	FALSE	0.0469864
Supercontig_1.858	Fusarium oxysporum f. sp. raphani PHW815	1	68	67	3813	TRUE	0.0175715
Supercontig_1.801	Fusarium oxysporum f. sp. raphani PHW815	270	426	156	3907	TRUE	0.0399283
Supercontig_1.796	Fusarium oxysporum f. sp. raphani PHW815	3853	3949	96	3952	TRUE	0.0242915
Supercontig_1.758	Fusarium oxysporum f. sp. raphani PHW815	2659	2826	167	4386	FALSE	0.0380757
Supercontig_1.728	Fusarium oxysporum f. sp. raphani PHW815	1123	1290	167	4843	FALSE	0.0344828
Supercontig_1.762	Fusarium oxysporum f. sp. raphani PHW815	534	678	144	5412	FALSE	0.0266075
Supercontig_1.686	Fusarium oxysporum f. sp. raphani PHW815	2542	2666	124	5596	FALSE	0.0221587
Supercontig_1.678	Fusarium oxysporum f. sp. raphani PHW815	2659	2802	143	5724	FALSE	0.0249825
Supercontig_1.669	Fusarium oxysporum f. sp. raphani PHW815	4023	4139	116	5888	FALSE	0.0197011
Supercontig_1.647	Fusarium oxysporum f. sp. raphani PHW815	4663	4813	150	6654	TRUE	0.0225428
Supercontig_1.645	Fusarium oxysporum f. sp. raphani PHW815	5116	5175	59	6943	FALSE	0.00849777
Supercontig_1.608	Fusarium oxysporum f. sp. raphani PHW815	1	2286	2285	7162	TRUE	0.319045
Supercontig_1.599	Fusarium oxysporum f. sp. raphani PHW815	1480	1641	161	7466	FALSE	0.0215644
Supercontig_1.598	Fusarium oxysporum f. sp. raphani PHW815	6595	6751	156	7468	FALSE	0.0208891
Supercontig_1.587	Fusarium oxysporum f. sp. raphani PHW815	1	2895	2894	7700	TRUE	0.375844
Supercontig_1.577	Fusarium oxysporum f. sp. raphani PHW815	3409	3553	144	7999	FALSE	0.0180023
Supercontig_1.541	Fusarium oxysporum f. sp. raphani PHW815	4630	4741	111	8897	FALSE	0.0124761
Supercontig_1.477	Fusarium oxysporum f. sp. raphani PHW815	9738	9883	145	11313	FALSE	0.0128171
Supercontig_1.438	Fusarium oxysporum f. sp. raphani PHW815	12019	12165	146	13004	FALSE	0.0112273
Supercontig_1.428	Fusarium oxysporum f. sp. raphani PHW815	11200	11353	153	13449	FALSE	0.0113763
Supercontig_1.435	Fusarium oxysporum f. sp. raphani PHW815	10070	10152	82	13518	FALSE	0.00606599
Supercontig_1.425	Fusarium oxysporum f. sp. raphani PHW815	8196	8339	143	13616	FALSE	0.0105024
Supercontig_1.429	Fusarium oxysporum f. sp. raphani PHW815	4057	4176	119	14343	FALSE	0.00829673
Supercontig_1.430	Fusarium oxysporum f. sp. raphani PHW815	11451	11595	144	14862	FALSE	0.00968914
Supercontig_1.395	Fusarium oxysporum f. sp. raphani PHW815	9039	9183	144	15108	FALSE	0.00953137
Supercontig_1.382	Fusarium oxysporum f. sp. raphani PHW815	13137	13295	158	15506	FALSE	0.0101896
Supercontig_1.380	Fusarium oxysporum f. sp. raphani PHW815	10825	10969	144	15617	FALSE	0.00922072
Supercontig_1.354	Fusarium oxysporum f. sp. raphani PHW815	15764	15907	143	17135	FALSE	0.00834549
Supercontig_1.339	Fusarium oxysporum f. sp. raphani PHW815	17059	17217	158	17491	TRUE	0.00903322
Supercontig_1.335	Fusarium oxysporum f. sp. raphani PHW815	46	213	167	17721	TRUE	0.00942385
Supercontig_1.329	Fusarium oxysporum f. sp. raphani PHW815	5485	5629	144	18499	FALSE	0.0077842
Supercontig_1.367	Fusarium oxysporum f. sp. raphani PHW815	727	872	145	18793	TRUE	0.00771564
Supercontig_1.320	Fusarium oxysporum f. sp. raphani PHW815	8700	8867	167	19674	TRUE	0.00848836
Supercontig_1.319	Fusarium oxysporum f. sp. raphani PHW815	7167	7315	148	19689	FALSE	0.00751689
Supercontig_1.315	Fusarium oxysporum f. sp. raphani PHW815	1049	1194	145	19988	FALSE	0.00725435
Supercontig_1.284	Fusarium oxysporum f. sp. raphani PHW815	5768	5920	152	23310	FALSE	0.00652081
Supercontig_1.281	Fusarium oxysporum f. sp. raphani PHW815	13674	13816	142	25348	FALSE	0.00560202
Supercontig_1.265	Fusarium oxysporum f. sp. raphani PHW815	2135	2274	139	26315	TRUE	0.00528216
Supercontig_1.243	Fusarium oxysporum f. sp. raphani PHW815	17006	17118	112	28881	FALSE	0.00387798
Supercontig_1.244	Fusarium oxysporum f. sp. raphani PHW815	26621	26770	149	29269	FALSE	0.00509071
Supercontig_1.245	Fusarium oxysporum f. sp. raphani PHW815	19677	19827	150	30030	FALSE	0.004995
Supercontig_1.261	Fusarium oxysporum f. sp. raphani PHW815	29751	29895	144	30255	TRUE	0.00475954
Supercontig_1.261	Fusarium oxysporum f. sp. raphani PHW815	29901	29970	69	30255	TRUE	0.00228061
Supercontig_1.233	Fusarium oxysporum f. sp. raphani PHW815	1236	1380	144	30351	FALSE	0.00474449
Supercontig_1.254	Fusarium oxysporum f. sp. raphani PHW815	12128	12178	50	30472	FALSE	0.00164085
Supercontig_1.254	Fusarium oxysporum f. sp. raphani PHW815	14416	14511	95	30472	FALSE	0.00311762
Supercontig_1.241	Fusarium oxysporum f. sp. raphani PHW815	30139	30282	143	30719	TRUE	0.0046551
Supercontig_1.224	Fusarium oxysporum f. sp. raphani PHW815	8057	8211	154	32160	FALSE	0.00478856
Supercontig_1.209	Fusarium oxysporum f. sp. raphani PHW815	35817	35962	145	35967	TRUE	0.00403147
Supercontig_1.223	Fusarium oxysporum f. sp. raphani PHW815	2096	2241	145	36021	TRUE	0.00402543
Supercontig_1.223	Fusarium oxysporum f. sp. raphani PHW815	23557	23707	150	36021	FALSE	0.00416424
Supercontig_1.215	Fusarium oxysporum f. sp. raphani PHW815	15671	15827	156	36119	FALSE	0.00431906
Supercontig_1.194	Fusarium oxysporum f. sp. raphani PHW815	33677	33827	150	38030	TRUE	0.00394425
Supercontig_1.196	Fusarium oxysporum f. sp. raphani PHW815	182	328	146	38774	TRUE	0.00376541
Supercontig_1.218	Fusarium oxysporum f. sp. raphani PHW815	3474	3617	143	40156	FALSE	0.00356111
Supercontig_1.174	Fusarium oxysporum f. sp. raphani PHW815	18783	18886	103	42369	FALSE	0.00243102
Supercontig_1.174	Fusarium oxysporum f. sp. raphani PHW815	36375	36526	151	42369	FALSE	0.00356393
Supercontig_1.173	Fusarium oxysporum f. sp. raphani PHW815	1	79	78	43414	TRUE	0.00179666
Supercontig_1.176	Fusarium oxysporum f. sp. raphani PHW815	2347	2476	129	47493	FALSE	0.00271619
Supercontig_1.161	Fusarium oxysporum f. sp. raphani PHW815	1	88	87	48489	TRUE	0.00179422
Supercontig_1.156	Fusarium oxysporum f. sp. raphani PHW815	174	318	144	48569	TRUE	0.00296485
Supercontig_1.157	Fusarium oxysporum f. sp. raphani PHW815	1	96	95	48820	TRUE	0.00194592
Supercontig_1.138	Fusarium oxysporum f. sp. raphani PHW815	52202	52345	143	55798	FALSE	0.00256282
Supercontig_1.136	Fusarium oxysporum f. sp. raphani PHW815	53253	53420	167	56150	FALSE	0.00297418
Supercontig_1.137	Fusarium oxysporum f. sp. raphani PHW815	21439	21598	159	56396	TRUE	0.00281935
Supercontig_1.122	Fusarium oxysporum f. sp. raphani PHW815	49	193	144	63560	TRUE	0.00226558
Supercontig_1.96	Fusarium oxysporum f. sp. raphani PHW815	49934	50085	151	93643	FALSE	0.00161251
Supercontig_1.68	Fusarium oxysporum f. sp. raphani PHW815	134619	134786	167	135908	FALSE	0.00122877
Supercontig_1.62	Fusarium oxysporum f. sp. raphani PHW815	265	409	144	152487	TRUE	0.000944343
Supercontig_1.62	Fusarium oxysporum f. sp. raphani PHW815	38636	38779	143	152487	FALSE	0.000937785
Supercontig_1.57	Fusarium oxysporum f. sp. raphani PHW815	162683	162850	167	162850	TRUE	0.00102548
