# Supplementary material for: Non-canonical Helitrons in Fusarium oxysporum
Source: Mob DNA. 2016 Dec 9;7:27. doi: 10.1186/s13100-016-0083-7 (PMC5148889; doi:10.1186/s13100-016-0083-7)
Supplement: Additional file 6: — Table S6: FoHelis with multiple 5' termini. (XLSX 65 kb) [file 13100_2016_83_MOESM6_ESM.xlsx]

## Sheet: FoHeli1
BLAST search were performed with full-length FoHeli elements and 100 bp flanking sequence. Coordinates are with respect to the start terminus of the Helitron. Negative values indicate some similarity among flanking sequence which is what we would expect given a preferred FoHeli insertion site.
FoHeli QUERY	subgroup	strain SUBJECT	supercontig SUBJECT	regions hit in query*	regions hit in subject
FoHeli1.1	1	Fusarium oxysporum f. sp. vasinfectum	Supercontig_1.116	-4-73, -3-101	79203-79279, 79277-79379
FoHeli1.14	1	Fusarium oxysporum f. sp. vasinfectum	Supercontig_1.116	-4-73, -7-101	79203-79279, 79273-79379
FoHeli1.2	1	Fusarium oxysporum f. sp. vasinfectum	Supercontig_1.116	-1-73, -8-101	79206-79279, 79273-79379
FoHeli1.5	1	Fusarium oxysporum f. sp. vasinfectum	Supercontig_1.116	-4-73, -3-101	79203-79279, 79277-79379
FoHeli1.6	1	Fusarium oxysporum f. sp. vasinfectum	Supercontig_1.116	-4-73, -3-101	79203-79279, 79277-79379
FoHeli1.1	1	Fusarium oxysporum f. sp. vasinfectum	Supercontig_1.156	-1-73, -3-125	52252-52325, 52323-52448
FoHeli1.14	1	Fusarium oxysporum f. sp. vasinfectum	Supercontig_1.156	-1-73, -7-125	52252-52325, 52319-52448
FoHeli1.2	1	Fusarium oxysporum f. sp. vasinfectum	Supercontig_1.156	-4-73, -8-125	52249-52325, 52319-52448
FoHeli1.5	1	Fusarium oxysporum f. sp. vasinfectum	Supercontig_1.156	-1-73, -3-125	52252-52325, 52323-52448
FoHeli1.6	1	Fusarium oxysporum f. sp. vasinfectum	Supercontig_1.156	-1-73, -3-125	52252-52325, 52323-52448
FoHeli1.1	1	Fusarium oxysporum f. sp. vasinfectum	Supercontig_1.19	-1-73, -3-101	556440-556513, 556511-556613
FoHeli1.14	1	Fusarium oxysporum f. sp. vasinfectum	Supercontig_1.19	-5-73, -7-101	556436-556513, 556507-556613
FoHeli1.2	1	Fusarium oxysporum f. sp. vasinfectum	Supercontig_1.19	-3-73, -8-101	556438-556513, 556507-556613
FoHeli1.5	1	Fusarium oxysporum f. sp. vasinfectum	Supercontig_1.19	-1-73, -3-101	556440-556513, 556511-556613
FoHeli1.6	1	Fusarium oxysporum f. sp. vasinfectum	Supercontig_1.19	-1-73, -3-101	556440-556513, 556511-556613
FoHeli1.1	1	Fusarium oxysporum f. sp. vasinfectum	Supercontig_1.20	-1-73, -3-125	529815-529888, 529886-530011
FoHeli1.14	1	Fusarium oxysporum f. sp. vasinfectum	Supercontig_1.20	-1-73, -7-125	529815-529888, 529882-530011
FoHeli1.2	1	Fusarium oxysporum f. sp. vasinfectum	Supercontig_1.20	-5-73, -8-125	529811-529888, 529882-530011
FoHeli1.5	1	Fusarium oxysporum f. sp. vasinfectum	Supercontig_1.20	-1-73, -3-125	529815-529888, 529886-530011
FoHeli1.6	1	Fusarium oxysporum f. sp. vasinfectum	Supercontig_1.20	-1-73, -3-125	529815-529888, 529886-530011
FoHeli1.1	1	Fusarium oxysporum f. sp. vasinfectum	Supercontig_1.259	-1-73, -3-101	175-102, 104-2
FoHeli1.14	1	Fusarium oxysporum f. sp. vasinfectum	Supercontig_1.259	-1-73, -7-101	175-102, 108-2
FoHeli1.2	1	Fusarium oxysporum f. sp. vasinfectum	Supercontig_1.259	-3-73, -8-101	177-102, 108-2
FoHeli1.5	1	Fusarium oxysporum f. sp. vasinfectum	Supercontig_1.259	-7-73, -3-101	183-102, 104-2
FoHeli1.6	1	Fusarium oxysporum f. sp. vasinfectum	Supercontig_1.259	-1-73, -3-101	175-102, 104-2
FoHeli1.1	1	Fusarium oxysporum f. sp. vasinfectum	Supercontig_1.40	-1-73, -3-125	262237-262310, 262308-262433
FoHeli1.14	1	Fusarium oxysporum f. sp. vasinfectum	Supercontig_1.40	-1-73, -7-125	262237-262310, 262304-262433
FoHeli1.2	1	Fusarium oxysporum f. sp. vasinfectum	Supercontig_1.40	-1-73, -8-125	262237-262310, 262304-262433
FoHeli1.5	1	Fusarium oxysporum f. sp. vasinfectum	Supercontig_1.40	-1-73, -3-125	262237-262310, 262308-262433
FoHeli1.6	1	Fusarium oxysporum f. sp. vasinfectum	Supercontig_1.40	-1-73, -3-125	262237-262310, 262308-262433
FoHeli1.14	1	Fusarium oxysporum f. sp. vasinfectum	Supercontig_1.47	-1-73, -7-125	252-179, 185-56
FoHeli1.2	1	Fusarium oxysporum f. sp. vasinfectum	Supercontig_1.47	-5-73, -8-125	256-179, 185-56
FoHeli1.5	1	Fusarium oxysporum f. sp. vasinfectum	Supercontig_1.47	-1-73, -3-125	252-179, 181-56
FoHeli1.6	1	Fusarium oxysporum f. sp. vasinfectum	Supercontig_1.47	-1-73, -3-125	252-179, 181-56
FoHeli1.1	1	Fusarium oxysporum f. sp. vasinfectum	Supercontig_1.53	-1-73, -3-125	239-166, 168-43
FoHeli1.2	1	Fusarium oxysporum f. sp. vasinfectum	Supercontig_1.53	-1-73, -8-125	239-166, 172-43
FoHeli1.5	1	Fusarium oxysporum f. sp. vasinfectum	Supercontig_1.53	-1-73, -3-125	239-166, 168-43
FoHeli1.6	1	Fusarium oxysporum f. sp. vasinfectum	Supercontig_1.53	-1-73, -3-125	239-166, 168-43
FoHeli1.1	1	Fusarium oxysporum f. sp. vasinfectum	Supercontig_1.665	-6-73, -3-125	204-125, 127-2
FoHeli1.14	1	Fusarium oxysporum f. sp. vasinfectum	Supercontig_1.665	-3-73, -7-125	200-125, 131-2
FoHeli1.2	1	Fusarium oxysporum f. sp. vasinfectum	Supercontig_1.665	-1-73, -8-125	198-125, 131-2
FoHeli1.5	1	Fusarium oxysporum f. sp. vasinfectum	Supercontig_1.665	-7-73, -3-125	205-125, 127-2
FoHeli1.6	1	Fusarium oxysporum f. sp. vasinfectum	Supercontig_1.665	-3-73, -3-125	200-125, 127-2
FoHeli1.1	1	Fusarium oxysporum f. sp. vasinfectum	Supercontig_1.71	-1-73, -3-101	150172-150245, 150243-150345
FoHeli1.14	1	Fusarium oxysporum f. sp. vasinfectum	Supercontig_1.71	-1-73, -7-101	150172-150245, 150239-150345
FoHeli1.2	1	Fusarium oxysporum f. sp. vasinfectum	Supercontig_1.71	-3-73, -8-101	150170-150245, 150239-150345
FoHeli1.5	1	Fusarium oxysporum f. sp. vasinfectum	Supercontig_1.71	-7-73, -3-101	150165-150245, 150243-150345
FoHeli1.6	1	Fusarium oxysporum f. sp. vasinfectum	Supercontig_1.71	-5-73, -3-101	150168-150245, 150243-150345
FoHeli1.1	1	Fusarium oxysporum f.sp. lycopersici Fo4287	Supercontig_2.43	-3-31, -7-6115	133091-133125, 133117-139249
FoHeli1.11	1	Fusarium oxysporum f.sp. lycopersici Fo4287	Supercontig_2.43	-4-31, -5-6109	133089-133125, 133120-139249
FoHeli1.12	1	Fusarium oxysporum f.sp. lycopersici Fo4287	Supercontig_2.43	-9-31, -5-6109	133086-133125, 133120-139250
FoHeli1.13	1	Fusarium oxysporum f.sp. lycopersici Fo4287	Supercontig_2.43	-1-31, -4-6118	133093-133125, 133120-139249
FoHeli1.14	1	Fusarium oxysporum f.sp. lycopersici Fo4287	Supercontig_2.43	-3-31, -1-6124	133091-133125, 133124-139249
FoHeli1.2	1	Fusarium oxysporum f.sp. lycopersici Fo4287	Supercontig_2.43	-4-31, -1-6125	133089-133125, 133124-139249
FoHeli1.3	1	Fusarium oxysporum f.sp. lycopersici Fo4287	Supercontig_2.43	-1-31, -1-6109	133093-133125, 133124-139249
FoHeli1.4	1	Fusarium oxysporum f.sp. lycopersici Fo4287	Supercontig_2.43	-1-31, -1-6109	133093-133125, 133124-139249
FoHeli1.5	1	Fusarium oxysporum f.sp. lycopersici Fo4287	Supercontig_2.43	-3-31, -1-6107	133091-133125, 133124-139247
FoHeli1.6	1	Fusarium oxysporum f.sp. lycopersici Fo4287	Supercontig_2.43	-3-31, -1-6110	133091-133125, 133124-139249
FoHeli1.7	1	Fusarium oxysporum f.sp. lycopersici Fo4287	Supercontig_2.43	-1-31, -1-6128	133093-133125, 133124-139249
FoHeli1.9	1	Fusarium oxysporum f.sp. lycopersici Fo4287	Supercontig_2.43	-4-31, -1-6124	133089-133125, 133124-139249
FOXG_22121T0	1	Fusarium oxysporum f.sp. lycopersici Fo4287	Supercontig_2.43	-1-31, -1-6109	133093-133125, 133124-139249
FoHeli1.1	1	Fusarium oxysporum f. sp. lycopersici MN25	Supercontig_1.102	-3-31, -7-183	218-184, 192-1
FoHeli1.11	1	Fusarium oxysporum f. sp. lycopersici MN25	Supercontig_1.102	-1-31, -5-183	216-184, 189-1
FoHeli1.12	1	Fusarium oxysporum f. sp. lycopersici MN25	Supercontig_1.102	-1-31, -5-183	216-184, 189-1
FoHeli1.13	1	Fusarium oxysporum f. sp. lycopersici MN25	Supercontig_1.102	-1-31, -4-183	216-184, 189-1
FoHeli1.14	1	Fusarium oxysporum f. sp. lycopersici MN25	Supercontig_1.102	-3-31, -1-183	218-184, 185-1
FoHeli1.2	1	Fusarium oxysporum f. sp. lycopersici MN25	Supercontig_1.102	-5-31, -1-183	220-184, 185-1
FoHeli1.3	1	Fusarium oxysporum f. sp. lycopersici MN25	Supercontig_1.102	-1-31, -1-183	216-184, 185-1
FoHeli1.4	1	Fusarium oxysporum f. sp. lycopersici MN25	Supercontig_1.102	-1-31, -1-183	216-184, 185-1
FoHeli1.5	1	Fusarium oxysporum f. sp. lycopersici MN25	Supercontig_1.102	-3-31, -1-183	218-184, 185-1
FoHeli1.6	1	Fusarium oxysporum f. sp. lycopersici MN25	Supercontig_1.102	-3-31, -1-183	218-184, 185-1
FoHeli1.7	1	Fusarium oxysporum f. sp. lycopersici MN25	Supercontig_1.102	-1-31, -1-183	216-184, 185-1
FoHeli1.9	1	Fusarium oxysporum f. sp. lycopersici MN25	Supercontig_1.102	-5-31, -1-183	220-184, 185-1
FOXG_22121T0	1	Fusarium oxysporum f. sp. lycopersici MN25	Supercontig_1.102	-4-31, -1-183	220-184, 185-1
FoHeli1.11	1	Fusarium oxysporum f. sp. lycopersici MN25	Supercontig_1.131	-1-31, -5-186	16582-16614, 16609-16800
FoHeli1.12	1	Fusarium oxysporum f. sp. lycopersici MN25	Supercontig_1.131	-3-31, -5-186	16580-16614, 16609-16800
FoHeli1.13	1	Fusarium oxysporum f. sp. lycopersici MN25	Supercontig_1.131	-1-31, -4-186	16582-16614, 16609-16800
FoHeli1.14	1	Fusarium oxysporum f. sp. lycopersici MN25	Supercontig_1.131	-5-31, -1-186	16578-16614, 16613-16800
FoHeli1.2	1	Fusarium oxysporum f. sp. lycopersici MN25	Supercontig_1.131	-1-31, -1-186	16582-16614, 16613-16800
FoHeli1.3	1	Fusarium oxysporum f. sp. lycopersici MN25	Supercontig_1.131	-1-31, -1-186	16582-16614, 16613-16800
FoHeli1.4	1	Fusarium oxysporum f. sp. lycopersici MN25	Supercontig_1.131	-1-31, -1-186	16582-16614, 16613-16800
FoHeli1.5	1	Fusarium oxysporum f. sp. lycopersici MN25	Supercontig_1.131	-1-31, -1-186	16582-16614, 16613-16800
FoHeli1.6	1	Fusarium oxysporum f. sp. lycopersici MN25	Supercontig_1.131	-1-31, -1-186	16582-16614, 16613-16800
FoHeli1.7	1	Fusarium oxysporum f. sp. lycopersici MN25	Supercontig_1.131	-4-31, -1-186	16579-16614, 16613-16800
FoHeli1.9	1	Fusarium oxysporum f. sp. lycopersici MN25	Supercontig_1.131	-9-31, -1-186	16574-16614, 16613-16800
FOXG_22121T0	1	Fusarium oxysporum f. sp. lycopersici MN25	Supercontig_1.131	-1-31, -1-186	16582-16614, 16613-16800
FoHeli1.1	1	Fusarium oxysporum f. sp. lycopersici MN25	Supercontig_1.141	-3-31, -7-183	8685-8719, 8711-8902
FoHeli1.11	1	Fusarium oxysporum f. sp. lycopersici MN25	Supercontig_1.141	-1-31, -5-183	8687-8719, 8714-8902
FoHeli1.12	1	Fusarium oxysporum f. sp. lycopersici MN25	Supercontig_1.141	-1-31, -5-183	8687-8719, 8714-8902
FoHeli1.13	1	Fusarium oxysporum f. sp. lycopersici MN25	Supercontig_1.141	-1-31, -4-183	8687-8719, 8714-8902
FoHeli1.14	1	Fusarium oxysporum f. sp. lycopersici MN25	Supercontig_1.141	-3-31, -1-183	8685-8719, 8718-8902
FoHeli1.2	1	Fusarium oxysporum f. sp. lycopersici MN25	Supercontig_1.141	-5-31, -1-183	8683-8719, 8718-8902
FoHeli1.3	1	Fusarium oxysporum f. sp. lycopersici MN25	Supercontig_1.141	-1-31, -1-183	8687-8719, 8718-8902
FoHeli1.4	1	Fusarium oxysporum f. sp. lycopersici MN25	Supercontig_1.141	-1-31, -1-183	8687-8719, 8718-8902
FoHeli1.5	1	Fusarium oxysporum f. sp. lycopersici MN25	Supercontig_1.141	-3-31, -1-183	8685-8719, 8718-8902
FoHeli1.6	1	Fusarium oxysporum f. sp. lycopersici MN25	Supercontig_1.141	-3-31, -1-183	8685-8719, 8718-8902
FoHeli1.7	1	Fusarium oxysporum f. sp. lycopersici MN25	Supercontig_1.141	-1-31, -1-183	8687-8719, 8718-8902
FoHeli1.9	1	Fusarium oxysporum f. sp. lycopersici MN25	Supercontig_1.141	-5-31, -1-183	8683-8719, 8718-8902
FOXG_22121T0	1	Fusarium oxysporum f. sp. lycopersici MN25	Supercontig_1.141	-4-31, -1-183	8683-8719, 8718-8902
FoHeli1.1	1	Fusarium oxysporum f. sp. lycopersici MN25	Supercontig_1.145	-4-31, -7-186	222-187, 195-1
FoHeli1.11	1	Fusarium oxysporum f. sp. lycopersici MN25	Supercontig_1.145	-1-31, -5-186	219-187, 192-1
FoHeli1.12	1	Fusarium oxysporum f. sp. lycopersici MN25	Supercontig_1.145	-1-31, -5-186	219-187, 192-1
FoHeli1.13	1	Fusarium oxysporum f. sp. lycopersici MN25	Supercontig_1.145	-1-31, -4-186	219-187, 192-1
FoHeli1.14	1	Fusarium oxysporum f. sp. lycopersici MN25	Supercontig_1.145	-7-31, -1-186	225-187, 188-1
FoHeli1.2	1	Fusarium oxysporum f. sp. lycopersici MN25	Supercontig_1.145	-1-31, -1-186	219-187, 188-1
FoHeli1.3	1	Fusarium oxysporum f. sp. lycopersici MN25	Supercontig_1.145	-1-31, -1-186	219-187, 188-1
FoHeli1.4	1	Fusarium oxysporum f. sp. lycopersici MN25	Supercontig_1.145	-1-31, -1-186	219-187, 188-1
FoHeli1.5	1	Fusarium oxysporum f. sp. lycopersici MN25	Supercontig_1.145	-4-31, -1-186	222-187, 188-1
FoHeli1.6	1	Fusarium oxysporum f. sp. lycopersici MN25	Supercontig_1.145	-4-31, -1-186	222-187, 188-1
FoHeli1.7	1	Fusarium oxysporum f. sp. lycopersici MN25	Supercontig_1.145	-1-31, -1-186	219-187, 188-1
FoHeli1.9	1	Fusarium oxysporum f. sp. lycopersici MN25	Supercontig_1.145	-1-31, -1-186	219-187, 188-1
FOXG_22121T0	1	Fusarium oxysporum f. sp. lycopersici MN25	Supercontig_1.145	-1-31, -1-186	219-187, 188-1
FoHeli1.1	1	Fusarium oxysporum f. sp. lycopersici MN25	Supercontig_1.222	-1-31, -7-32	5199-5231, 5223-5263
FoHeli1.11	1	Fusarium oxysporum f. sp. lycopersici MN25	Supercontig_1.222	-4-31, -5-32	5196-5231, 5226-5263
FoHeli1.12	1	Fusarium oxysporum f. sp. lycopersici MN25	Supercontig_1.222	-1-31, -5-32	5199-5231, 5226-5263
FoHeli1.13	1	Fusarium oxysporum f. sp. lycopersici MN25	Supercontig_1.222	-3-31, -4-32	5197-5231, 5226-5263
FoHeli1.14	1	Fusarium oxysporum f. sp. lycopersici MN25	Supercontig_1.222	-1-31, -1-32	5199-5231, 5230-5263
FoHeli1.2	1	Fusarium oxysporum f. sp. lycopersici MN25	Supercontig_1.222	-5-31, -1-32	5195-5231, 5230-5263
FoHeli1.3	1	Fusarium oxysporum f. sp. lycopersici MN25	Supercontig_1.222	-3-31, -1-32	5197-5231, 5230-5263
FoHeli1.4	1	Fusarium oxysporum f. sp. lycopersici MN25	Supercontig_1.222	-3-31, -1-32	5197-5231, 5230-5263
FoHeli1.5	1	Fusarium oxysporum f. sp. lycopersici MN25	Supercontig_1.222	-1-31, -1-32	5199-5231, 5230-5263
FoHeli1.6	1	Fusarium oxysporum f. sp. lycopersici MN25	Supercontig_1.222	-1-31, -1-32	5199-5231, 5230-5263
FoHeli1.7	1	Fusarium oxysporum f. sp. lycopersici MN25	Supercontig_1.222	-1-31, -1-32	5199-5231, 5230-5263
FOXG_22121T0	1	Fusarium oxysporum f. sp. lycopersici MN25	Supercontig_1.222	-6-31, -1-32	5193-5231, 5230-5263
FoHeli1.1	1	Fusarium oxysporum f. sp. lycopersici MN25	Supercontig_1.68	-1-31, -7-183	55828-55860, 55852-56043
FoHeli1.11	1	Fusarium oxysporum f. sp. lycopersici MN25	Supercontig_1.68	-7-31, -5-183	55822-55860, 55855-56043
FoHeli1.12	1	Fusarium oxysporum f. sp. lycopersici MN25	Supercontig_1.68	-6-31, -5-183	55823-55860, 55855-56043
FoHeli1.14	1	Fusarium oxysporum f. sp. lycopersici MN25	Supercontig_1.68	-1-31, -1-183	55828-55860, 55859-56043
FoHeli1.2	1	Fusarium oxysporum f. sp. lycopersici MN25	Supercontig_1.68	-4-31, -1-183	55825-55860, 55859-56043
FoHeli1.3	1	Fusarium oxysporum f. sp. lycopersici MN25	Supercontig_1.68	-7-31, -1-183	55822-55860, 55859-56043
FoHeli1.4	1	Fusarium oxysporum f. sp. lycopersici MN25	Supercontig_1.68	-3-31, -1-183	55826-55860, 55859-56043
FoHeli1.5	1	Fusarium oxysporum f. sp. lycopersici MN25	Supercontig_1.68	-9-31, -1-183	55820-55860, 55859-56043
FoHeli1.6	1	Fusarium oxysporum f. sp. lycopersici MN25	Supercontig_1.68	-1-31, -1-183	55828-55860, 55859-56043
FoHeli1.7	1	Fusarium oxysporum f. sp. lycopersici MN25	Supercontig_1.68	-1-31, -1-183	55828-55860, 55859-56043
FoHeli1.9	1	Fusarium oxysporum f. sp. lycopersici MN25	Supercontig_1.68	-4-31, -1-183	55825-55860, 55859-56043
FOXG_22121T0	1	Fusarium oxysporum f. sp. lycopersici MN25	Supercontig_1.68	-3-31, -1-183	55826-55860, 55859-56043
FoHeli1.1	1	Fusarium oxysporum f. sp. lycopersici MN25	Supercontig_1.76	-7-31, -7-186	226-187, 195-1
FoHeli1.11	1	Fusarium oxysporum f. sp. lycopersici MN25	Supercontig_1.76	-1-31, -5-186	219-187, 192-1
FoHeli1.12	1	Fusarium oxysporum f. sp. lycopersici MN25	Supercontig_1.76	-1-31, -5-186	219-187, 192-1
FoHeli1.13	1	Fusarium oxysporum f. sp. lycopersici MN25	Supercontig_1.76	-1-31, -4-186	219-187, 192-1
FoHeli1.14	1	Fusarium oxysporum f. sp. lycopersici MN25	Supercontig_1.76	-4-31, -1-186	222-187, 188-1
FoHeli1.2	1	Fusarium oxysporum f. sp. lycopersici MN25	Supercontig_1.76	-1-31, -1-186	219-187, 188-1
FoHeli1.3	1	Fusarium oxysporum f. sp. lycopersici MN25	Supercontig_1.76	-1-31, -1-186	219-187, 188-1
FoHeli1.4	1	Fusarium oxysporum f. sp. lycopersici MN25	Supercontig_1.76	-1-31, -1-186	219-187, 188-1
FoHeli1.5	1	Fusarium oxysporum f. sp. lycopersici MN25	Supercontig_1.76	-4-31, -1-186	222-187, 188-1
FoHeli1.6	1	Fusarium oxysporum f. sp. lycopersici MN25	Supercontig_1.76	-5-31, -1-186	223-187, 188-1
FoHeli1.7	1	Fusarium oxysporum f. sp. lycopersici MN25	Supercontig_1.76	-5-31, -1-186	223-187, 188-1
FoHeli1.9	1	Fusarium oxysporum f. sp. lycopersici MN25	Supercontig_1.76	-1-31, -1-186	219-187, 188-1
FOXG_22121T0	1	Fusarium oxysporum f. sp. lycopersici MN25	Supercontig_1.76	-1-31, -1-186	219-187, 188-1
FoHeli1.1	1	Fusarium oxysporum f.sp. cubense II5	Supercontig_1.13	-3-63, 0-120	1059735-1059801, 1059797-1059917
FoHeli1.10	1	Fusarium oxysporum f.sp. cubense II5	Supercontig_1.13	7-65, 7-122	1059743-1059801, 1059802-1059917
FoHeli1.11	1	Fusarium oxysporum f.sp. cubense II5	Supercontig_1.13	-1-63, 0-120	1059737-1059801, 1059797-1059917
FoHeli1.12	1	Fusarium oxysporum f.sp. cubense II5	Supercontig_1.13	-1-63, -4-120	1059737-1059801, 1059793-1059917
FoHeli1.13	1	Fusarium oxysporum f.sp. cubense II5	Supercontig_1.13	-1-63, 0-120	1059737-1059801, 1059797-1059917
FoHeli1.14	1	Fusarium oxysporum f.sp. cubense II5	Supercontig_1.13	-3-63, 0-120	1059735-1059801, 1059797-1059917
FoHeli1.3	1	Fusarium oxysporum f.sp. cubense II5	Supercontig_1.13	-5-63, 0-120	1059732-1059801, 1059797-1059917
FoHeli1.4	1	Fusarium oxysporum f.sp. cubense II5	Supercontig_1.13	-4-63, 0-120	1059733-1059801, 1059797-1059917
FoHeli1.5	1	Fusarium oxysporum f.sp. cubense II5	Supercontig_1.13	-3-63, 0-120	1059735-1059801, 1059797-1059917
FoHeli1.6	1	Fusarium oxysporum f.sp. cubense II5	Supercontig_1.13	-3-63, 0-120	1059735-1059801, 1059797-1059917
FoHeli1.7	1	Fusarium oxysporum f.sp. cubense II5	Supercontig_1.13	-1-63, 0-120	1059737-1059801, 1059797-1059917
FoHeli1.8	1	Fusarium oxysporum f.sp. cubense II5	Supercontig_1.13	-1-63, 0-120	1059737-1059801, 1059797-1059917
FoHeli1.9	1	Fusarium oxysporum f.sp. cubense II5	Supercontig_1.13	-1-63, 0-120	1059737-1059801, 1059797-1059917
FOXG_22121T0	1	Fusarium oxysporum f.sp. cubense II5	Supercontig_1.13	-1-63, 0-120	1059737-1059801, 1059797-1059917
FoHeli1.1	1	Fusarium oxysporum f.sp. cubense II5	Supercontig_1.39	-4-63, 0-120	304055-304122, 304118-304238
FoHeli1.10	1	Fusarium oxysporum f.sp. cubense II5	Supercontig_1.39	7-65, 7-122	304064-304122, 304123-304238
FoHeli1.11	1	Fusarium oxysporum f.sp. cubense II5	Supercontig_1.39	-1-63, 0-120	304058-304122, 304118-304238
FoHeli1.12	1	Fusarium oxysporum f.sp. cubense II5	Supercontig_1.39	-1-63, -4-120	304058-304122, 304114-304238
FoHeli1.13	1	Fusarium oxysporum f.sp. cubense II5	Supercontig_1.39	-5-63, 0-120	304054-304122, 304118-304238
FoHeli1.14	1	Fusarium oxysporum f.sp. cubense II5	Supercontig_1.39	-4-63, 0-120	304055-304122, 304118-304238
FoHeli1.3	1	Fusarium oxysporum f.sp. cubense II5	Supercontig_1.39	-1-63, 0-120	304058-304122, 304118-304238
FoHeli1.4	1	Fusarium oxysporum f.sp. cubense II5	Supercontig_1.39	-1-63, 0-120	304058-304122, 304118-304238
FoHeli1.5	1	Fusarium oxysporum f.sp. cubense II5	Supercontig_1.39	-4-63, 0-120	304055-304122, 304118-304238
FoHeli1.6	1	Fusarium oxysporum f.sp. cubense II5	Supercontig_1.39	-4-63, 0-120	304055-304122, 304118-304238
FoHeli1.7	1	Fusarium oxysporum f.sp. cubense II5	Supercontig_1.39	-1-63, 0-120	304058-304122, 304118-304238
FoHeli1.8	1	Fusarium oxysporum f.sp. cubense II5	Supercontig_1.39	-1-63, 0-120	304058-304122, 304118-304238
FoHeli1.9	1	Fusarium oxysporum f.sp. cubense II5	Supercontig_1.39	-1-63, 0-120	304058-304122, 304118-304238
FOXG_22121T0	1	Fusarium oxysporum f.sp. cubense II5	Supercontig_1.39	-1-63, 0-120	304058-304122, 304118-304238
FoHeli1.1	1	Fusarium oxysporum f.sp. cubense II5	Supercontig_1.47	-1-63, 0-124	238862-238926, 238922-239046
FoHeli1.10	1	Fusarium oxysporum f.sp. cubense II5	Supercontig_1.47	7-65, 7-126	238868-238926, 238927-239046
FoHeli1.11	1	Fusarium oxysporum f.sp. cubense II5	Supercontig_1.47	-3-63, 0-124	238860-238926, 238922-239046
FoHeli1.12	1	Fusarium oxysporum f.sp. cubense II5	Supercontig_1.47	-5-63, -4-124	238859-238926, 238918-239046
FoHeli1.13	1	Fusarium oxysporum f.sp. cubense II5	Supercontig_1.47	-4-63, 0-124	238859-238926, 238922-239046
FoHeli1.14	1	Fusarium oxysporum f.sp. cubense II5	Supercontig_1.47	-1-63, 0-124	238862-238926, 238922-239046
FoHeli1.3	1	Fusarium oxysporum f.sp. cubense II5	Supercontig_1.47	-3-63, 0-124	238860-238926, 238922-239046
FoHeli1.4	1	Fusarium oxysporum f.sp. cubense II5	Supercontig_1.47	-6-63, 0-124	238856-238926, 238922-239046
FoHeli1.5	1	Fusarium oxysporum f.sp. cubense II5	Supercontig_1.47	-1-63, 0-124	238862-238926, 238922-239046
FoHeli1.6	1	Fusarium oxysporum f.sp. cubense II5	Supercontig_1.47	-6-63, 0-124	238857-238926, 238922-239046
FoHeli1.7	1	Fusarium oxysporum f.sp. cubense II5	Supercontig_1.47	-5-63, 0-124	238858-238926, 238922-239046
FoHeli1.8	1	Fusarium oxysporum f.sp. cubense II5	Supercontig_1.47	-5-63, 0-124	238859-238926, 238922-239046
FoHeli1.9	1	Fusarium oxysporum f.sp. cubense II5	Supercontig_1.47	-3-63, 0-124	238860-238926, 238922-239046
FOXG_22121T0	1	Fusarium oxysporum f.sp. cubense II5	Supercontig_1.47	-3-63, 0-124	238860-238926, 238922-239046
FoHeli1.1	1	Fusarium oxysporum f.sp. cubense II5	Supercontig_1.19	-1-63, 0-131	748986-749050, 749046-749177
FoHeli1.10	1	Fusarium oxysporum f.sp. cubense II5	Supercontig_1.19	7-65, 7-133	748992-749050, 749051-749177
FoHeli1.11	1	Fusarium oxysporum f.sp. cubense II5	Supercontig_1.19	-1-63, 0-131	748986-749050, 749046-749177
FoHeli1.12	1	Fusarium oxysporum f.sp. cubense II5	Supercontig_1.19	-3-63, -4-131	748984-749050, 749042-749177
FoHeli1.13	1	Fusarium oxysporum f.sp. cubense II5	Supercontig_1.19	-1-63, 0-131	748986-749050, 749046-749177
FoHeli1.14	1	Fusarium oxysporum f.sp. cubense II5	Supercontig_1.19	-5-63, 0-131	748982-749050, 749046-749177
FoHeli1.3	1	Fusarium oxysporum f.sp. cubense II5	Supercontig_1.19	-1-63, 0-131	748986-749050, 749046-749177
FoHeli1.4	1	Fusarium oxysporum f.sp. cubense II5	Supercontig_1.19	-1-63, 0-131	748986-749050, 749046-749177
FoHeli1.5	1	Fusarium oxysporum f.sp. cubense II5	Supercontig_1.19	-1-63, 0-131	748986-749050, 749046-749177
FoHeli1.6	1	Fusarium oxysporum f.sp. cubense II5	Supercontig_1.19	-1-63, 0-131	748986-749050, 749046-749177
FoHeli1.7	1	Fusarium oxysporum f.sp. cubense II5	Supercontig_1.19	-4-63, 0-131	748983-749050, 749046-749177
FoHeli1.8	1	Fusarium oxysporum f.sp. cubense II5	Supercontig_1.19	-1-63, 0-131	748986-749050, 749046-749177
FoHeli1.9	1	Fusarium oxysporum f.sp. cubense II5	Supercontig_1.19	-1-63, 0-131	748986-749050, 749046-749177
FOXG_22121T0	1	Fusarium oxysporum f.sp. cubense II5	Supercontig_1.19	-1-63, 0-131	748986-749050, 749046-749177
FoHeli1.1	1	Fusarium oxysporum f.sp. cubense II5	Supercontig_1.18	0-31, -7-180	765883-765914, 765906-766094
FoHeli1.2	1	Fusarium oxysporum f.sp. cubense II5	Supercontig_1.18	-1-63, -1-180	765823-765887, 765913-766094
FoHeli1.3	1	Fusarium oxysporum f.sp. cubense II5	Supercontig_1.18	-1-63, 0-31, -1-180	765823-765887, 765883-765914, 765913-766094
FOXG_22121T0	1	Fusarium oxysporum f.sp. cubense II5	Supercontig_1.18	-1-63, 0-31, -1-180	765823-765887, 765883-765914, 765913-766094
FoHeli1.4	1	Fusarium oxysporum f.sp. cubense II5	Supercontig_1.18	-1-63, 0-31, -1-180	765823-765887, 765883-765914, 765913-766094
FoHeli1.5	1	Fusarium oxysporum f.sp. cubense II5	Supercontig_1.18	-8-63, 0-31, -1-180	765817-765887, 765883-765914, 765913-766094
FoHeli1.6	1	Fusarium oxysporum f.sp. cubense II5	Supercontig_1.18	-4-63, 0-31, -1-180	765820-765887, 765883-765914, 765913-766094
FoHeli1.7	1	Fusarium oxysporum f.sp. cubense II5	Supercontig_1.18	-1-63, 0-31, -1-180	765823-765887, 765883-765914, 765913-766094
FoHeli1.8	1	Fusarium oxysporum f.sp. cubense II5	Supercontig_1.18	-1-63, 0-31	765823-765887, 765883-765914
FoHeli1.9	1	Fusarium oxysporum f.sp. cubense II5	Supercontig_1.18	-1-63, 0-31, -1-180	765823-765887, 765883-765914, 765913-766094
FoHeli1.10	1	Fusarium oxysporum f.sp. cubense II5	Supercontig_1.18	7-65, 7-182	765829-765887, 765919-766094
FoHeli1.11	1	Fusarium oxysporum f.sp. cubense II5	Supercontig_1.18	-1-63, 0-31, -5-180	765823-765887, 765883-765914, 765909-766094
FoHeli1.12	1	Fusarium oxysporum f.sp. cubense II5	Supercontig_1.18	-1-63, 0-31, -5-180	765823-765887, 765883-765914, 765909-766094
FoHeli1.13	1	Fusarium oxysporum f.sp. cubense II5	Supercontig_1.18	-5-63, 0-31, -4-180	765819-765887, 765883-765914, 765909-766094
FoHeli1.14	1	Fusarium oxysporum f.sp. cubense II5	Supercontig_1.18	-4-63, 0-31, -1-180	765913-766094, 765820-765887, 765883-765914
FoHeli1.1	1	Fusarium oxysporum f.sp. cubense II5	Supercontig_1.29	-4-63, 0-31, -7-110	205-138, 142-111, 119-1
FoHeli1.10	1	Fusarium oxysporum f.sp. cubense II5	Supercontig_1.29	7-65, 7-112	196-138, 106-1
FoHeli1.11	1	Fusarium oxysporum f.sp. cubense II5	Supercontig_1.29	-1-63, 0-31, -5-110	202-138, 142-111, 116-1
FoHeli1.12	1	Fusarium oxysporum f.sp. cubense II5	Supercontig_1.29	-1-63, -4-31, -5-110	202-138, 146-111, 116-1
FoHeli1.13	1	Fusarium oxysporum f.sp. cubense II5	Supercontig_1.29	-1-63, 0-31, -4-110	202-138, 142-111, 116-1
FoHeli1.14	1	Fusarium oxysporum f.sp. cubense II5	Supercontig_1.29	-5-63, 0-31, -1-110	206-138, 142-111, 112-1
FoHeli1.2	1	Fusarium oxysporum f.sp. cubense II5	Supercontig_1.29	-1-63, -1-110	202-138, 112-1
FoHeli1.3	1	Fusarium oxysporum f.sp. cubense II5	Supercontig_1.29	-1-63, 0-31, -1-110	202-138, 142-111, 112-1
FoHeli1.4	1	Fusarium oxysporum f.sp. cubense II5	Supercontig_1.29	-1-63, 0-31, -1-110	202-138, 142-111, 112-1
FoHeli1.5	1	Fusarium oxysporum f.sp. cubense II5	Supercontig_1.29	-4-63, 0-31, -1-110	205-138, 142-111, 112-1
FoHeli1.6	1	Fusarium oxysporum f.sp. cubense II5	Supercontig_1.29	-4-63, 0-31, -1-110	205-138, 142-111, 112-1
FoHeli1.7	1	Fusarium oxysporum f.sp. cubense II5	Supercontig_1.29	-8-63, 0-31, -1-110	208-138, 142-111, 112-1
FoHeli1.8	1	Fusarium oxysporum f.sp. cubense II5	Supercontig_1.29	-1-63, 0-31	202-138, 142-111
FoHeli1.9	1	Fusarium oxysporum f.sp. cubense II5	Supercontig_1.29	-1-63, 0-31, -1-110	202-138, 142-111, 112-1
FOXG_22121T0	1	Fusarium oxysporum f.sp. cubense II5	Supercontig_1.29	-1-63, 0-31, -1-110	202-138, 142-111, 112-1
FoHeli1.1	1	Fusarium oxysporum f.sp. cubense II5	Supercontig_1.72	-3-63, 0-31,-3-63, 0-35	188-122, 126-95, 103-32, 36-1
FoHeli1.10	1	Fusarium oxysporum f.sp. cubense II5	Supercontig_1.72	7-65, 7-65	180-122, 90-32
FoHeli1.11	1	Fusarium oxysporum f.sp. cubense II5	Supercontig_1.72	-4-63, 0-31, -5-63 , 0-35	192-122, 126-95, 100-32, 36-1
FoHeli1.12	1	Fusarium oxysporum f.sp. cubense II5	Supercontig_1.72	-7-63, -4-31, -5-63, -4-35	193-122, 130-95, 100-32, 40-1
FoHeli1.13	1	Fusarium oxysporum f.sp. cubense II5	Supercontig_1.72	-1-63, 0-31,-1-63, 0-35	186-122, 126-95, 100-32, 36-1
FoHeli1.14	1	Fusarium oxysporum f.sp. cubense II5	Supercontig_1.72	-3-63, 0-31, -1-63, 0-35	188-122, 126-95, 96-32, 36-1
FoHeli1.2	1	Fusarium oxysporum f.sp. cubense II5	Supercontig_1.72	-4-63, -1-63	190-122, 96-32
FoHeli1.3	1	Fusarium oxysporum f.sp. cubense II5	Supercontig_1.72	-1-63, 0-31,-1-63, 0-35	186-122, 126-95, 96-32, 36-1
FoHeli1.4	1	Fusarium oxysporum f.sp. cubense II5	Supercontig_1.72	-1-63, 0-31,-1-63, 0-35	186-122, 126-95, 96-32, 36-1
FoHeli1.5	1	Fusarium oxysporum f.sp. cubense II5	Supercontig_1.72	-3-63, 0-31, -1-63, 0-35	188-122, 126-95, 96-32, 36-1
FoHeli1.6	1	Fusarium oxysporum f.sp. cubense II5	Supercontig_1.72	-3-63, 0-31, -1-63, 0-35	188-122, 126-95, 96-32, 36-1
FoHeli1.7	1	Fusarium oxysporum f.sp. cubense II5	Supercontig_1.72	-1-63, 0-31,-1-63, 0-35	186-122, 126-95, 96-32, 36-1
FoHeli1.8	1	Fusarium oxysporum f.sp. cubense II5	Supercontig_1.72	-1-63, 0-31, 0-35	126-95, 36-1
FoHeli1.9	1	Fusarium oxysporum f.sp. cubense II5	Supercontig_1.72	-4-63, 0-31, -1-63, 0-35	190-122, 126-95, 96-32, 36-1
FOXG_22121T0	1	Fusarium oxysporum f.sp. cubense II5	Supercontig_1.72	-1-63, 0-31,-1-63, 0-35	186-122, 126-95, 96-32, 36-1
FoHeli1.1	1	Fusarium oxysporum f. sp. conglutinans PHW808	Supercontig_1.2058	-3-85, -1-125	1513-1599, 1606-1729
FoHeli1.11	1	Fusarium oxysporum f. sp. conglutinans PHW808	Supercontig_1.2058	-1-85, -4-125	1515-1599, 1603-1729
FoHeli1.12	1	Fusarium oxysporum f. sp. conglutinans PHW808	Supercontig_1.2058	-1-85, -1-125	1515-1599, 1606-1729
FoHeli1.13	1	Fusarium oxysporum f. sp. conglutinans PHW808	Supercontig_1.2058	-1-85, -3-125	1515-1599, 1604-1729
FoHeli1.14	1	Fusarium oxysporum f. sp. conglutinans PHW808	Supercontig_1.2058	-3-85, -1-125	1513-1599, 1606-1729
FoHeli1.2	1	Fusarium oxysporum f. sp. conglutinans PHW808	Supercontig_1.2058	-1-85, -5-125	1515-1599, 1602-1729
FoHeli1.3	1	Fusarium oxysporum f. sp. conglutinans PHW808	Supercontig_1.2058	-1-85, -3-125	1515-1599, 1604-1729
FoHeli1.4	1	Fusarium oxysporum f. sp. conglutinans PHW808	Supercontig_1.2058	-5-85, -3-125	1511-1599, 1604-1729
FoHeli1.5	1	Fusarium oxysporum f. sp. conglutinans PHW808	Supercontig_1.2058	-3-85, -1-125	1513-1599, 1606-1729
FoHeli1.6	1	Fusarium oxysporum f. sp. conglutinans PHW808	Supercontig_1.2058	-3-85, -1-125	1513-1599, 1606-1729
FoHeli1.7	1	Fusarium oxysporum f. sp. conglutinans PHW808	Supercontig_1.2058	-1-85, -1-125	1515-1599, 1606-1729
FoHeli1.8	1	Fusarium oxysporum f. sp. conglutinans PHW808	Supercontig_1.2058	-1-85, -1-125	1515-1599, 1606-1729
FoHeli1.9	1	Fusarium oxysporum f. sp. conglutinans PHW808	Supercontig_1.2058	-1-85, -5-125	1515-1599, 1602-1729
FOXG_22121T0	1	Fusarium oxysporum f. sp. conglutinans PHW808	Supercontig_1.2058	-1-85, -3-125	1515-1599, 1604-1729
FoHeli1.1	1	Fusarium oxysporum f. sp. conglutinans PHW808	Supercontig_1.42	-1-85, -1-125	276-192, 185-62
FoHeli1.11	1	Fusarium oxysporum f. sp. conglutinans PHW808	Supercontig_1.42	-1-85, -4-125	276-192, 188-62
FoHeli1.12	1	Fusarium oxysporum f. sp. conglutinans PHW808	Supercontig_1.42	-1-85, -1-125	276-192, 185-62
FoHeli1.13	1	Fusarium oxysporum f. sp. conglutinans PHW808	Supercontig_1.42	-1-85, -3-125	276-192, 187-62
FoHeli1.14	1	Fusarium oxysporum f. sp. conglutinans PHW808	Supercontig_1.42	-1-85, -1-125	276-192, 185-62
FoHeli1.2	1	Fusarium oxysporum f. sp. conglutinans PHW808	Supercontig_1.42	-1-85, -5-125	276-192, 189-62
FoHeli1.3	1	Fusarium oxysporum f. sp. conglutinans PHW808	Supercontig_1.42	-4-85, -3-125	280-192, 187-62
FoHeli1.4	1	Fusarium oxysporum f. sp. conglutinans PHW808	Supercontig_1.42	-4-85, -3-125	280-192, 187-62
FoHeli1.5	1	Fusarium oxysporum f. sp. conglutinans PHW808	Supercontig_1.42	-1-85, -1-125	276-192, 185-62
FoHeli1.6	1	Fusarium oxysporum f. sp. conglutinans PHW808	Supercontig_1.42	-1-85, -1-125	276-192, 185-62
FoHeli1.7	1	Fusarium oxysporum f. sp. conglutinans PHW808	Supercontig_1.42	-1-85, -1-125	276-192, 185-62
FoHeli1.8	1	Fusarium oxysporum f. sp. conglutinans PHW808	Supercontig_1.42	-4-85, -1-125	279-192, 185-62
FoHeli1.9	1	Fusarium oxysporum f. sp. conglutinans PHW808	Supercontig_1.42	-1-85, -5-125	276-192, 189-62
FOXG_22121T0	1	Fusarium oxysporum f. sp. conglutinans PHW808	Supercontig_1.42	-1-85, -3-125	276-192, 187-62
FoHeli1.1	1	Fusarium oxysporum f. sp. conglutinans PHW808	Supercontig_1.92	-1-85, -1-111	137307-137391, 137398-137508
FoHeli1.11	1	Fusarium oxysporum f. sp. conglutinans PHW808	Supercontig_1.92	-5-85, -4-111	137303-137391, 137395-137508
FoHeli1.12	1	Fusarium oxysporum f. sp. conglutinans PHW808	Supercontig_1.92	-5-85, -1-111	137303-137391, 137398-137508
FoHeli1.13	1	Fusarium oxysporum f. sp. conglutinans PHW808	Supercontig_1.92	-4-85, -3-111	137303-137391, 137396-137508
FoHeli1.14	1	Fusarium oxysporum f. sp. conglutinans PHW808	Supercontig_1.92	-1-85, -1-111	137307-137391, 137398-137508
FoHeli1.2	1	Fusarium oxysporum f. sp. conglutinans PHW808	Supercontig_1.92	-1-85, -5-111	137307-137391, 137394-137508
FoHeli1.3	1	Fusarium oxysporum f. sp. conglutinans PHW808	Supercontig_1.92	-1-85, -3-111	137307-137391, 137396-137508
FoHeli1.4	1	Fusarium oxysporum f. sp. conglutinans PHW808	Supercontig_1.92	-1-85, -3-111	137307-137391, 137396-137508
FoHeli1.5	1	Fusarium oxysporum f. sp. conglutinans PHW808	Supercontig_1.92	-1-85, -1-111	137307-137391, 137398-137508
FoHeli1.6	1	Fusarium oxysporum f. sp. conglutinans PHW808	Supercontig_1.92	-1-85, -1-111	137307-137391, 137398-137508
FoHeli1.7	1	Fusarium oxysporum f. sp. conglutinans PHW808	Supercontig_1.92	-1-85, -1-111	137307-137391, 137398-137508
FoHeli1.8	1	Fusarium oxysporum f. sp. conglutinans PHW808	Supercontig_1.92	-5-85, -1-111	137303-137391, 137398-137508
FoHeli1.9	1	Fusarium oxysporum f. sp. conglutinans PHW808	Supercontig_1.92	-1-85, -5-111	137307-137391, 137394-137508
FOXG_22121T0	1	Fusarium oxysporum f. sp. conglutinans PHW808	Supercontig_1.92	-1-85, -3-111	137307-137391, 137396-137508
FoHeli1.1	1	Fusarium oxysporum f. sp. conglutinans PHW808	Supercontig_1.94	0-85, -1-125	135020-135103, 135110-135233
FoHeli1.11	1	Fusarium oxysporum f. sp. conglutinans PHW808	Supercontig_1.94	-7-85, -4-125	135014-135103, 135107-135233
FoHeli1.12	1	Fusarium oxysporum f. sp. conglutinans PHW808	Supercontig_1.94	0-85, -1-125	135020-135103, 135110-135233
FoHeli1.13	1	Fusarium oxysporum f. sp. conglutinans PHW808	Supercontig_1.94	-5-85, -3-125	135015-135103, 135108-135233
FoHeli1.14	1	Fusarium oxysporum f. sp. conglutinans PHW808	Supercontig_1.94	0-85, -1-125	135020-135103, 135110-135233
FoHeli1.2	1	Fusarium oxysporum f. sp. conglutinans PHW808	Supercontig_1.94	-4-85, -5-125	135017-135103, 135106-135233
FoHeli1.3	1	Fusarium oxysporum f. sp. conglutinans PHW808	Supercontig_1.94	-7-85, -3-125	135014-135103, 135108-135233
FoHeli1.4	1	Fusarium oxysporum f. sp. conglutinans PHW808	Supercontig_1.94	0-85, -3-125	135020-135103, 135108-135233
FoHeli1.5	1	Fusarium oxysporum f. sp. conglutinans PHW808	Supercontig_1.94	0-85, -1-125	135020-135103, 135110-135233
FoHeli1.6	1	Fusarium oxysporum f. sp. conglutinans PHW808	Supercontig_1.94	0-85, -1-125	135020-135103, 135110-135233
FoHeli1.7	1	Fusarium oxysporum f. sp. conglutinans PHW808	Supercontig_1.94	0-85, -1-125	135020-135103, 135110-135233
FoHeli1.8	1	Fusarium oxysporum f. sp. conglutinans PHW808	Supercontig_1.94	0-85, -1-125	135020-135103, 135110-135233
FoHeli1.9	1	Fusarium oxysporum f. sp. conglutinans PHW808	Supercontig_1.94	-4-85, -5-125	135017-135103, 135106-135233
FOXG_22121T0	1	Fusarium oxysporum f. sp. conglutinans PHW808	Supercontig_1.94	0-85, -3-125	135020-135103, 135108-135233

## Sheet: FoHeli2
BLAST search were performed with full-length FoHeli elements and 100 bp flanking sequence. Coordinates are with respect to the start terminus of the Helitron. Negative values indicate some similarity among flanking sequence which is what we would expect given a preferred FoHeli insertion site.
FoHeli QUERY	subgroup	strain SUBJECT	supercontig SUBJECT	regions hit in query*	regions hit in subject
FoHeli2.2	2	Fusarium oxysporum Fo5176	Supercontig_1.1184	-1-35, 0-551	710-674, 673-122
FoHeli2.3	2	Fusarium oxysporum Fo5176	Supercontig_1.1184	-1-35, 0-551	710-674, 673-122
FoHeli2.7	2	Fusarium oxysporum Fo5176	Supercontig_1.1184	-1-35, 3-73	710-674, 670-601
FOVG_18253T0	2	Fusarium oxysporum Fo5176	Supercontig_1.3393	-3-38, -4-48	217-258, 255-308
FOVG_18253T0	2	Fusarium oxysporum Fo5176	Supercontig_1.1307	-3-38, -4-91	289-248, 251-156
FoHeli2.2	2	Fusarium oxysporum f.sp. lycopersici Fo4287	Supercontig_2.22	-1-31, -1-5334	557007-557039, 557071-562400
FoHeli2.3	2	Fusarium oxysporum f.sp. lycopersici Fo4287	Supercontig_2.22	-1-31, -1-5334	557007-557039, 557071-562400
FoHeli2.2	2	Fusarium oxysporum f. sp. pisi HDV247	Supercontig_1.244	3-64, 3-72	616-554, 475-405
FoHeli2.3	2	Fusarium oxysporum f. sp. pisi HDV247	Supercontig_1.244	3-64, 3-72	616-554, 475-405
FoHeli2.7	2	Fusarium oxysporum f. sp. pisi HDV247	Supercontig_1.244	0-78, 0-161	619-539, 478-317
FOVG_18253T0	2	Fusarium oxysporum f. sp. conglutinans PHW808	Supercontig_1.62	-1-56, 0-91	189213-189270, 189272-189363
FOVG_18253T0	2	Fusarium oxysporum f. sp. conglutinans PHW808	Supercontig_1.109	-1-56, 0-91	114059-114116, 114118-114209
FOVG_18253T0	2	Fusarium oxysporum f. sp. conglutinans PHW808	Supercontig_1.122	0-56, 0-91	199-143, 141-50
FOVG_18253T0	2	Fusarium oxysporum f. sp. conglutinans PHW808	Supercontig_1.126	-3-56, 0-91	94518-94577, 94579-94670
FOVG_18253T0	2	Fusarium oxysporum f. sp. conglutinans PHW808	Supercontig_1.132	-7-56, 0-91	176-112, 110-19
FOVG_18253T0	2	Fusarium oxysporum f. sp. conglutinans PHW808	Supercontig_1.154	-1-56, 0-91	72660-72717, 72719-72810
FOVG_18253T0	2	Fusarium oxysporum f. sp. conglutinans PHW808	Supercontig_1.184	-5-56, 0-91	55134-55195, 55197-55288
FOVG_18253T0	2	Fusarium oxysporum f. sp. conglutinans PHW808	Supercontig_1.185	-3-56, 0-91	197-138, 136-45
FOVG_18253T0	2	Fusarium oxysporum f. sp. conglutinans PHW808	Supercontig_1.270	-3-56, 0-91	31310-31369, 31371-31462
FOVG_18253T0	2	Fusarium oxysporum f. sp. conglutinans PHW808	Supercontig_1.593	-1-56, 0-91	215-158, 156-65
FOVG_18253T0	2	Fusarium oxysporum f. sp. conglutinans PHW808	Supercontig_1.895	-1-56, 0-91	214-157, 155-64
FOVG_18253T0	2	Fusarium oxysporum f. sp. conglutinans PHW808	Supercontig_1.1320	-3-56, 0-91	3607-3666, 3668-3759
FOVG_18253T0	2	Fusarium oxysporum f. sp. conglutinans PHW808	Supercontig_1.2101	-1-56, 0-91	1544-1601, 1603-1694
FOVG_18253T0	2	Fusarium oxysporum f. sp. conglutinans PHW808	Supercontig_1.8	-3-51, -4-91	646598-646652, 646649-646744
FOVG_18253T0	2	Fusarium oxysporum f. sp. conglutinans PHW808	Supercontig_1.10	-1-51, -4-91	185-133, 136-41
FOVG_18253T0	2	Fusarium oxysporum f. sp. conglutinans PHW808	Supercontig_1.11	-1-51, -4-77	131-79, 82-1
FOVG_18253T0	2	Fusarium oxysporum f. sp. conglutinans PHW808	Supercontig_1.17	-3-51, -4-91	483862-483916, 483913-484008
FOVG_18253T0	2	Fusarium oxysporum f. sp. conglutinans PHW808	Supercontig_1.24	-4-51, -4-91	400756-400811, 400808-400903
FOVG_18253T0	2	Fusarium oxysporum f. sp. conglutinans PHW808	Supercontig_1.47	-1-51, -4-91	242533-242585, 242582-242677
FOVG_18253T0	2	Fusarium oxysporum f. sp. conglutinans PHW808	Supercontig_1.70	-1-51, -4-91	184-132, 135-40
FOVG_18253T0	2	Fusarium oxysporum f. sp. conglutinans PHW808	Supercontig_1.72	-3-51, -4-91	186-132, 135-40
FOVG_18253T0	2	Fusarium oxysporum f. sp. conglutinans PHW808	Supercontig_1.82	-1-51, -4-91	205-153, 156-61
FOVG_18253T0	2	Fusarium oxysporum f. sp. conglutinans PHW808	Supercontig_1.93	-5-51, -4-91	173-117, 120-25
FOVG_18253T0	2	Fusarium oxysporum f. sp. conglutinans PHW808	Supercontig_1.103	-1-51, -4-91	120840-120892, 120889-120984
FOVG_18253T0	2	Fusarium oxysporum f. sp. conglutinans PHW808	Supercontig_1.118	-3-51, -4-91	100772-100826, 100823-100918
FOVG_18253T0	2	Fusarium oxysporum f. sp. conglutinans PHW808	Supercontig_1.141	-3-51, -4-91	185-131, 134-39
FOVG_18253T0	2	Fusarium oxysporum f. sp. conglutinans PHW808	Supercontig_1.147	-1-51, -4-91	183-131, 134-39
FOVG_18253T0	2	Fusarium oxysporum f. sp. conglutinans PHW808	Supercontig_1.158	0-51, -4-91	194-143, 146-51
FOVG_18253T0	2	Fusarium oxysporum f. sp. conglutinans PHW808	Supercontig_1.159	-3-51, -4-91	71022-71076, 71073-71168
FOVG_18253T0	2	Fusarium oxysporum f. sp. conglutinans PHW808	Supercontig_1.194	-3-51, -4-91	49408-49462, 49459-49554
FOVG_18253T0	2	Fusarium oxysporum f. sp. conglutinans PHW808	Supercontig_1.209	-1-51, -4-91	181-129, 132-37
FOVG_18253T0	2	Fusarium oxysporum f. sp. conglutinans PHW808	Supercontig_1.210	0-51, -4-91	44261-44312, 44309-44404
FOVG_18253T0	2	Fusarium oxysporum f. sp. conglutinans PHW808	Supercontig_1.223	0-51, 0-91	42508-42559, 42619-42710
FOVG_18253T0	2	Fusarium oxysporum f. sp. conglutinans PHW808	Supercontig_1.227	-1-51, -4-91	194-142, 145-50
FOVG_18253T0	2	Fusarium oxysporum f. sp. conglutinans PHW808	Supercontig_1.228	-3-51, -4-91	178-124, 127-32
FOVG_18253T0	2	Fusarium oxysporum f. sp. conglutinans PHW808	Supercontig_1.239	-1-51, -4-91	184-132, 135-40
FOVG_18253T0	2	Fusarium oxysporum f. sp. conglutinans PHW808	Supercontig_1.256	-3-51, -4-91	187-133, 136-41
FOVG_18253T0	2	Fusarium oxysporum f. sp. conglutinans PHW808	Supercontig_1.281	-3-51, -4-91	184-130, 133-38
FOVG_18253T0	2	Fusarium oxysporum f. sp. conglutinans PHW808	Supercontig_1.342	-1-51, -4-91	183-131, 134-39
FOVG_18253T0	2	Fusarium oxysporum f. sp. conglutinans PHW808	Supercontig_1.377	-3-51, -4-91	186-132, 135-40
FOVG_18253T0	2	Fusarium oxysporum f. sp. conglutinans PHW808	Supercontig_1.380	-1-51, -4-91	185-133, 136-41
FOVG_18253T0	2	Fusarium oxysporum f. sp. conglutinans PHW808	Supercontig_1.492	-4-51, -4-91	12859-12914, 12911-13006
FOVG_18253T0	2	Fusarium oxysporum f. sp. conglutinans PHW808	Supercontig_1.494	-1-51, -4-91	12747-12799, 12796-12891
FOVG_18253T0	2	Fusarium oxysporum f. sp. conglutinans PHW808	Supercontig_1.540	-8-51, -4-91	11264-11324, 11321-11416
FOVG_18253T0	2	Fusarium oxysporum f. sp. conglutinans PHW808	Supercontig_1.623	-3-51, -4-91	195-141, 144-49
FOVG_18253T0	2	Fusarium oxysporum f. sp. conglutinans PHW808	Supercontig_1.816	-3-51, -4-91	6860-6914, 6911-7006
FOVG_18253T0	2	Fusarium oxysporum f. sp. conglutinans PHW808	Supercontig_1.841	-3-51, -4-91	178-124, 127-32
FOVG_18253T0	2	Fusarium oxysporum f. sp. conglutinans PHW808	Supercontig_1.898	-1-51, -4-91	6118-6170, 6167-6262
FOVG_18253T0	2	Fusarium oxysporum f. sp. conglutinans PHW808	Supercontig_1.992	-3-51, -4-91	5408-5462, 5459-5554
FOVG_18253T0	2	Fusarium oxysporum f. sp. conglutinans PHW808	Supercontig_1.1374	-3-51, -4-91	3439-3493, 3490-3585
FOVG_18253T0	2	Fusarium oxysporum f. sp. conglutinans PHW808	Supercontig_1.1413	-4-51, -4-91	3257-3312, 3309-3404
FOVG_18253T0	2	Fusarium oxysporum f. sp. conglutinans PHW808	Supercontig_1.1418	0-51, -4-91	156-105, 108-13
FOVG_18253T0	2	Fusarium oxysporum f. sp. conglutinans PHW808	Supercontig_1.1538	-1-51, -4-91	3362-3414, 3411-3506
FOVG_18253T0	2	Fusarium oxysporum f. sp. conglutinans PHW808	Supercontig_1.1577	-1-51, -4-91	171-119, 122-27
FOVG_18253T0	2	Fusarium oxysporum f. sp. conglutinans PHW808	Supercontig_1.1811	-1-51, -4-91	179-127, 130-35
FOVG_18253T0	2	Fusarium oxysporum f. sp. conglutinans PHW808	Supercontig_1.1882	-3-51, -4-91	2005-2059, 2056-2151
FOVG_18253T0	2	Fusarium oxysporum f. sp. conglutinans PHW808	Supercontig_1.2022	-1-51, -4-91	185-133, 136-41
FOVG_18253T0	2	Fusarium oxysporum f. sp. conglutinans PHW808	Supercontig_1.2049	-1-51, -4-91	186-134, 137-42
FOVG_18253T0	2	Fusarium oxysporum f. sp. conglutinans PHW808	Supercontig_1.2081	-3-51, -4-91	198-144, 147-52
FOVG_18253T0	2	Fusarium oxysporum f. sp. conglutinans PHW808	Supercontig_1.2155	-4-51, -4-91	190-134, 137-42
FOVG_18253T0	2	Fusarium oxysporum f. sp. conglutinans PHW808	Supercontig_1.2223	-3-51, -4-91	1365-1419, 1416-1511
FOVG_18253T0	2	Fusarium oxysporum f. sp. conglutinans PHW808	Supercontig_1.2273	-3-51, -4-91	170-116, 119-24
FOVG_18253T0	2	Fusarium oxysporum f. sp. conglutinans PHW808	Supercontig_1.717	-3-38, -4-91	8119-8160, 8157-8252
FOVG_18253T0	2	Fusarium oxysporum f. sp. conglutinans PHW808	Supercontig_1.819	-4-38, -4-32	6865-6907, 6904-6940
FOVG_18253T0	2	Fusarium oxysporum f. sp. raphani PHW815	Supercontig_1.1	-1-38, -4-91	3043725-3043764, 3043761-3043856
FOVG_18253T0	2	Fusarium oxysporum f. sp. raphani PHW815	Supercontig_1.4	-1-38, -4-91	169-130, 133-38
FOVG_18253T0	2	Fusarium oxysporum f. sp. raphani PHW815	Supercontig_1.9	-4-38, -4-91	947215-947257, 947254-947349
FOVG_18253T0	2	Fusarium oxysporum f. sp. raphani PHW815	Supercontig_1.25	-5-38, -4-36	454968-455011, 455008-455048
FOVG_18253T0	2	Fusarium oxysporum f. sp. raphani PHW815	Supercontig_1.33	-4-38, -4-91	322674-322716, 322713-322808
FOVG_18253T0	2	Fusarium oxysporum f. sp. raphani PHW815	Supercontig_1.34	-3-38, -4-91	185-144, 147-52
FOVG_18253T0	2	Fusarium oxysporum f. sp. raphani PHW815	Supercontig_1.52	-3-38, -4-91	181133-181174, 181171-181266
FOVG_18253T0	2	Fusarium oxysporum f. sp. raphani PHW815	Supercontig_1.71	-1-38, -4-91	124604-124643, 124640-124735
FOVG_18253T0	2	Fusarium oxysporum f. sp. raphani PHW815	Supercontig_1.94	-1-38, -4-91	93257-93296, 93293-93388
FOVG_18253T0	2	Fusarium oxysporum f. sp. raphani PHW815	Supercontig_1.112	-4-38, -4-91	193-151, 154-59
FOVG_18253T0	2	Fusarium oxysporum f. sp. raphani PHW815	Supercontig_1.224	-4-38, -4-91	269-226, 229-134
FOVG_18253T0	2	Fusarium oxysporum f. sp. raphani PHW815	Supercontig_1.236	-5-38, -4-91	29423-29466, 29463-29558
FOVG_18253T0	2	Fusarium oxysporum f. sp. raphani PHW815	Supercontig_1.249	-1-38, -4-91	259-220, 223-128
FOVG_18253T0	2	Fusarium oxysporum f. sp. raphani PHW815	Supercontig_1.393	-3-38, -4-91	14947-14987, 14984-15079
FOVG_18253T0	2	Fusarium oxysporum f. sp. raphani PHW815	Supercontig_1.466	0-38, -4-91	11406-11444, 11441-11536
FOVG_18253T0	2	Fusarium oxysporum f. sp. raphani PHW815	Supercontig_1.564	-1-38, -4-91	143-104, 107-12
FOVG_18253T0	2	Fusarium oxysporum f. sp. raphani PHW815	Supercontig_1.713	-3-38, -4-91	5829-5870, 5867-5962
FOVG_18253T0	2	Fusarium oxysporum f. sp. raphani PHW815	Supercontig_1.821	-4-38, -4-91	3523-3565, 3562-3657
FOVG_18253T0	2	Fusarium oxysporum f. sp. raphani PHW815	Supercontig_1.831	-3-38, -4-91	3391-3432, 3429-3524
FOVG_18253T0	2	Fusarium oxysporum f. sp. raphani PHW815	Supercontig_1.980	-3-38, -4-91	2041-2082, 2079-2174
FOVG_18253T0	2	Fusarium oxysporum f. sp. raphani PHW815	Supercontig_1.999	0-38, -4-91	1849-1887, 1884-1979
FoHeli2.2	2	Fusarium oxysporum f. sp. raphani PHW815	Supercontig_1.1009	-1-37, 3-72	159-121, 113-43
FoHeli2.3	2	Fusarium oxysporum f. sp. raphani PHW815	Supercontig_1.1009	-1-37, 3-72	159-121, 113-43

## Sheet: FoHeli4
BLAST search were performed with full-length FoHeli elements and 100 bp flanking sequence. Coordinates are with respect to the start terminus of the Helitron. Negative values indicate some similarity among flanking sequence which is what we would expect given a preferred FoHeli insertion site.
FoHeli QUERY	subgroup	strain SUBJECT	supercontig SUBJECT	regions hit in query*	regions hit in subject
FOQG_16341T0	4	Fusarium oxysporum Fo5176	Supercontig_1.7069	1-36, -3-43, 1-261	82-116, 110-155, 159-413
FOQG_16341T0	4	Fusarium oxysporum Fo5176	Supercontig_1.6377	2-78, 1-318	1-72, 71-381
FoHeli4.3	4	Fusarium oxysporum f. sp. vasinfectum	Supercontig_1.65	0-66, 1-7407	101275-101341, 101406-108813
FoHeli4.4	4	Fusarium oxysporum f. sp. vasinfectum	Supercontig_1.65	0-66, 1-7407	101275-101341, 101406-108813
FOXG_19322T0	4	Fusarium oxysporum f. sp. vasinfectum	Supercontig_1.65	0-66, 1-7410	101275-101341, 101406-108813
FOZG_17422T0	4	Fusarium oxysporum f. sp. vasinfectum	Supercontig_1.65	1-66, 0-66, 0-7408	101276-101341, 101340-101406, 101405-108813
FOQG_16341T0	4	Fusarium oxysporum f. sp. conglutinans PHW808	Supercontig_1.1360	1-78, 1-110	1618-1546, 1547-1445
FOQG_16341T0	4	Fusarium oxysporum f. sp. conglutinans PHW808	Supercontig_1.1572	0-78, 1-110	1619-1546, 1547-1445
