# Supplementary material for: Non-canonical Helitrons in Fusarium oxysporum
Source: Mob DNA. 2016 Dec 9;7:27. doi: 10.1186/s13100-016-0083-7 (PMC5148889; doi:10.1186/s13100-016-0083-7)
Supplement: Additional file 7: — Table S7: Putative gene capture events. (XLSX 123 kb) [file 13100_2016_83_MOESM7_ESM.xlsx]

## Sheet: No Helitrons
FoHeli subgroup	FoHeli ID	qstart	qend	subject id	subject description	feature id	feature description	f start	f end			sstart	sstart	send	perc identitiy
3	FOYG_16843T0	3753	4953	gi|806776680|gb|KP213325.1|	Fusarium oxysporum f. sp. lycopersici isolate IPO1530/B1 genomic sequence.	AKC01506.1	transposase	8402	13755		11623	12793	1170	81.08	|Exo_endo_phos_2(493, 599), |RVT_1(868, 1119), |RNase_H(1341, 1473),
3	FOYG_16843T0	146	372	gi|806776680|gb|KP213325.1|	Fusarium oxysporum f. sp. lycopersici isolate IPO1530/B1 genomic sequence.	AKC01513.1	hypothetical protein	85182	86313		86174	86396	222	87.67
1	FoHeli1.14	1	2358	gi|89365747|emb|AJ608703.3|	Fusarium oxysporum f. sp. lycopersici six1 gene, fot5 gene, six2 gene, shh1 gene and ORF2 (partial).	CAE55871.1	hypothetical protein	12282	>14531		12174	14531	2357	100.0
1	FoHeli1.11	1	2358	gi|89365747|emb|AJ608703.3|	Fusarium oxysporum f. sp. lycopersici six1 gene, fot5 gene, six2 gene, shh1 gene and ORF2 (partial).	CAE55871.1	hypothetical protein	12282	>14531		12174	14531	2357	100.0
1	FoHeli1.10	7	2360	gi|89365747|emb|AJ608703.3|	Fusarium oxysporum f. sp. lycopersici six1 gene, fot5 gene, six2 gene, shh1 gene and ORF2 (partial).	CAE55871.1	hypothetical protein	12282	>14531		12178	14531	2353	100.0
1	FoHeli1.13	1	2361	gi|89365747|emb|AJ608703.3|	Fusarium oxysporum f. sp. lycopersici six1 gene, fot5 gene, six2 gene, shh1 gene and ORF2 (partial).	CAE55871.1	hypothetical protein	12282	>14531		12174	14531	2357	99.75
1	FoHeli1.12	1	2358	gi|89365747|emb|AJ608703.3|	Fusarium oxysporum f. sp. lycopersici six1 gene, fot5 gene, six2 gene, shh1 gene and ORF2 (partial).	CAE55871.1	hypothetical protein	12282	>14531		12174	14531	2357	100.0
3	FOQG_18559T0	5297	5498	gi|89365747|emb|AJ608703.3|	Fusarium oxysporum f. sp. lycopersici six1 gene, fot5 gene, six2 gene, shh1 gene and ORF2 (partial).	CAE55871.1	hypothetical protein	12282	>14531		12374	12173	-201	94.55
1	FOXG_22121T0	1	2358	gi|89365747|emb|AJ608703.3|	Fusarium oxysporum f. sp. lycopersici six1 gene, fot5 gene, six2 gene, shh1 gene and ORF2 (partial).	CAE55871.1	hypothetical protein	12282	>14531		12174	14531	2357	100.0
1	FoHeli1.5	1	2358	gi|89365747|emb|AJ608703.3|	Fusarium oxysporum f. sp. lycopersici six1 gene, fot5 gene, six2 gene, shh1 gene and ORF2 (partial).	CAE55871.1	hypothetical protein	12282	>14531		12174	14531	2357	100.0
1	FoHeli1.4	1	2358	gi|89365747|emb|AJ608703.3|	Fusarium oxysporum f. sp. lycopersici six1 gene, fot5 gene, six2 gene, shh1 gene and ORF2 (partial).	CAE55871.1	hypothetical protein	12282	>14531		12174	14531	2357	100.0
1	FoHeli1.7	1	2362	gi|89365747|emb|AJ608703.3|	Fusarium oxysporum f. sp. lycopersici six1 gene, fot5 gene, six2 gene, shh1 gene and ORF2 (partial).	CAE55871.1	hypothetical protein	12282	>14531		12174	14531	2357	99.75
1	FoHeli1.6	1	2359	gi|89365747|emb|AJ608703.3|	Fusarium oxysporum f. sp. lycopersici six1 gene, fot5 gene, six2 gene, shh1 gene and ORF2 (partial).	CAE55871.1	hypothetical protein	12282	>14531		12174	14531	2357	99.92
1	FoHeli1.1	1	2364	gi|89365747|emb|AJ608703.3|	Fusarium oxysporum f. sp. lycopersici six1 gene, fot5 gene, six2 gene, shh1 gene and ORF2 (partial).	CAE55871.1	hypothetical protein	12282	>14531		12174	14531	2357	98.57
1	FoHeli1.3	1	2358	gi|89365747|emb|AJ608703.3|	Fusarium oxysporum f. sp. lycopersici six1 gene, fot5 gene, six2 gene, shh1 gene and ORF2 (partial).	CAE55871.1	hypothetical protein	12282	>14531		12174	14531	2357	99.96
1	FoHeli1.2	1	2358	gi|89365747|emb|AJ608703.3|	Fusarium oxysporum f. sp. lycopersici six1 gene, fot5 gene, six2 gene, shh1 gene and ORF2 (partial).	CAE55871.1	hypothetical protein	12282	>14531		12174	14531	2357	100.0
1	FoHeli1.9	1	2358	gi|89365747|emb|AJ608703.3|	Fusarium oxysporum f. sp. lycopersici six1 gene, fot5 gene, six2 gene, shh1 gene and ORF2 (partial).	CAE55871.1	hypothetical protein	12282	>14531		12174	14531	2357	100.0
1	FoHeli1.8	1	2358	gi|89365747|emb|AJ608703.3|	Fusarium oxysporum f. sp. lycopersici six1 gene, fot5 gene, six2 gene, shh1 gene and ORF2 (partial).	CAE55871.1	hypothetical protein	12282	>14531		12174	14531	2357	100.0
3	FOXG_06805T0	7079	7306	gi|517316688|emb|HF679027.1|	Fusarium fujikuroi IMI 58289 draft genome, chromosome FFUJ_chr05.	CCT68749.1	related to DNA directed DNA polymerase II chain B	2591308	2593689		2591679	2591452	-227	94.32	|DNA_pol_E_B(436, 716),
3	FOYG_16843T0	159	568	gi|699037166|emb|HG970333.1|	Fusarium graminearum chromosome 2, complete genome.	CEF76196.1	no descr.	23587	24550		24904	24499	-405	86.41
2	FOXG_14222T0	663	937	gi|302881640|ref|XM_003039685.1|	Nectria haematococca mpVI 77-13-4 hypothetical protein, mRNA.	XP_003039731.1	hypothetical protein	0	417		4	278	274	85.45
2	FOWG_18004T0	631	905	gi|302881640|ref|XM_003039685.1|	Nectria haematococca mpVI 77-13-4 hypothetical protein, mRNA.	XP_003039731.1	hypothetical protein	0	417		4	278	274	85.45
2	FoHeli2.2	1391	1521	gi|302881640|ref|XM_003039685.1|	Nectria haematococca mpVI 77-13-4 hypothetical protein, mRNA.	XP_003039731.1	hypothetical protein	0	417		284	414	130	87.02
2	FoHeli2.3	1391	1521	gi|302881640|ref|XM_003039685.1|	Nectria haematococca mpVI 77-13-4 hypothetical protein, mRNA.	XP_003039731.1	hypothetical protein	0	417		284	414	130	87.02
2	FoHeli2.7	590	815	gi|302881640|ref|XM_003039685.1|	Nectria haematococca mpVI 77-13-4 hypothetical protein, mRNA.	XP_003039731.1	hypothetical protein	0	417		47	278	231	84.55
2	FOXG_14222T0	2566	2910	gi|302881642|ref|XM_003039686.1|	Nectria haematococca mpVI 77-13-4 hypothetical protein, mRNA.	XP_003039732.1	hypothetical protein	0	1869		170	514	344	87.83
2	FOVG_18253T0	3008	3211	gi|302881642|ref|XM_003039686.1|	Nectria haematococca mpVI 77-13-4 hypothetical protein, mRNA.	XP_003039732.1	hypothetical protein	0	1869		1474	1678	204	87.32
2	FOVG_18253T0	1578	1741	gi|302881642|ref|XM_003039686.1|	Nectria haematococca mpVI 77-13-4 hypothetical protein, mRNA.	XP_003039732.1	hypothetical protein	0	1869		1	164	163	86.59
2	FOVG_18253T0	3239	3338	gi|302881642|ref|XM_003039686.1|	Nectria haematococca mpVI 77-13-4 hypothetical protein, mRNA.	XP_003039732.1	hypothetical protein	0	1869		1672	1770	98	93.0
2	FOWG_18004T0	3433	3777	gi|302881642|ref|XM_003039686.1|	Nectria haematococca mpVI 77-13-4 hypothetical protein, mRNA.	XP_003039732.1	hypothetical protein	0	1869		170	514	344	87.83
2	FoHeli2.2	2504	2848	gi|302881642|ref|XM_003039686.1|	Nectria haematococca mpVI 77-13-4 hypothetical protein, mRNA.	XP_003039732.1	hypothetical protein	0	1869		170	514	344	87.83
2	FoHeli2.2	2977	3161	gi|302881642|ref|XM_003039686.1|	Nectria haematococca mpVI 77-13-4 hypothetical protein, mRNA.	XP_003039732.1	hypothetical protein	0	1869		565	749	184	91.35
2	FoHeli2.3	2504	2848	gi|302881642|ref|XM_003039686.1|	Nectria haematococca mpVI 77-13-4 hypothetical protein, mRNA.	XP_003039732.1	hypothetical protein	0	1869		170	514	344	87.83
2	FoHeli2.3	2977	3161	gi|302881642|ref|XM_003039686.1|	Nectria haematococca mpVI 77-13-4 hypothetical protein, mRNA.	XP_003039732.1	hypothetical protein	0	1869		565	749	184	91.35
2	FoHeli2.7	2436	2785	gi|302881642|ref|XM_003039686.1|	Nectria haematococca mpVI 77-13-4 hypothetical protein, mRNA.	XP_003039732.1	hypothetical protein	0	1869		165	514	349	91.71
2	FoHeli2.7	2914	3099	gi|302881642|ref|XM_003039686.1|	Nectria haematococca mpVI 77-13-4 hypothetical protein, mRNA.	XP_003039732.1	hypothetical protein	0	1869		565	750	185	93.01
2	FoHeli2.7	3173	3369	gi|302881642|ref|XM_003039686.1|	Nectria haematococca mpVI 77-13-4 hypothetical protein, mRNA.	XP_003039732.1	hypothetical protein	0	1869		752	948	196	87.82
2	FoHeli2.7	4567	4762	gi|302881642|ref|XM_003039686.1|	Nectria haematococca mpVI 77-13-4 hypothetical protein, mRNA.	XP_003039732.1	hypothetical protein	0	1869		1474	1669	195	86.73
2	FoHeli2.7	2221	2384	gi|302881642|ref|XM_003039686.1|	Nectria haematococca mpVI 77-13-4 hypothetical protein, mRNA.	XP_003039732.1	hypothetical protein	0	1869		1	164	163	89.02
2	FoHeli2.7	4985	5085	gi|302881642|ref|XM_003039686.1|	Nectria haematococca mpVI 77-13-4 hypothetical protein, mRNA.	XP_003039732.1	hypothetical protein	0	1869		1769	1869	100	98.02
2	FoHeli2.7	4798	4895	gi|302881642|ref|XM_003039686.1|	Nectria haematococca mpVI 77-13-4 hypothetical protein, mRNA.	XP_003039732.1	hypothetical protein	0	1869		1672	1769	97	96.94
2	FoHeli2.7	3768	3884	gi|302881642|ref|XM_003039686.1|	Nectria haematococca mpVI 77-13-4 hypothetical protein, mRNA.	XP_003039732.1	hypothetical protein	0	1869		1077	1193	116	89.74
2	FoHeli2.7	4299	4382	gi|302881642|ref|XM_003039686.1|	Nectria haematococca mpVI 77-13-4 hypothetical protein, mRNA.	XP_003039732.1	hypothetical protein	0	1869		1356	1439	83	91.67
4	FOTG_18615T0	7428	7526	gi|302883316|ref|XM_003040513.1|	Nectria haematococca mpVI 77-13-4 predicted protein, mRNA.	XP_003040559.1	hypothetical protein	0	603		1	99	98	92.93
4	FOVG_18686T0	7265	7731	gi|302883316|ref|XM_003040513.1|	Nectria haematococca mpVI 77-13-4 predicted protein, mRNA.	XP_003040559.1	hypothetical protein	0	603		1	467	466	95.5
4	FOVG_18686T0	7786	7918	gi|302883316|ref|XM_003040513.1|	Nectria haematococca mpVI 77-13-4 predicted protein, mRNA.	XP_003040559.1	hypothetical protein	0	603		468	600	132	97.74
4	FOVG_18686T0	7815	8057	gi|302883326|ref|XM_003040518.1|	Nectria haematococca mpVI 77-13-4 predicted protein, mRNA.	XP_003040564.1	hypothetical protein	0	894		80	322	242	96.3
4	FOVG_18686T0	8127	8362	gi|302883326|ref|XM_003040518.1|	Nectria haematococca mpVI 77-13-4 predicted protein, mRNA.	XP_003040564.1	hypothetical protein	0	894		323	558	235	90.68
4	FoHeli4.4	5436	5794	gi|302883370|ref|XM_003040540.1|	Nectria haematococca mpVI 77-13-4 predicted protein, mRNA.	XP_003040586.1	hypothetical protein	0	1152		1150	792	-358	88.02
4	FoHeli4.3	5436	5794	gi|302883370|ref|XM_003040540.1|	Nectria haematococca mpVI 77-13-4 predicted protein, mRNA.	XP_003040586.1	hypothetical protein	0	1152		1150	792	-358	88.02
4	FOTG_18615T0	5323	5684	gi|302883370|ref|XM_003040540.1|	Nectria haematococca mpVI 77-13-4 predicted protein, mRNA.	XP_003040586.1	hypothetical protein	0	1152		1150	789	-361	93.09
4	FOTG_18615T0	5916	6158	gi|302883370|ref|XM_003040540.1|	Nectria haematococca mpVI 77-13-4 predicted protein, mRNA.	XP_003040586.1	hypothetical protein	0	1152		656	414	-242	90.53
4	FOTG_18615T0	6160	6316	gi|302883370|ref|XM_003040540.1|	Nectria haematococca mpVI 77-13-4 predicted protein, mRNA.	XP_003040586.1	hypothetical protein	0	1152		220	64	-156	91.08
4	FOTG_18615T0	5714	5845	gi|302883370|ref|XM_003040540.1|	Nectria haematococca mpVI 77-13-4 predicted protein, mRNA.	XP_003040586.1	hypothetical protein	0	1152		790	659	-131	94.7
4	FOZG_17422T0	5437	5795	gi|302883370|ref|XM_003040540.1|	Nectria haematococca mpVI 77-13-4 predicted protein, mRNA.	XP_003040586.1	hypothetical protein	0	1152		1150	792	-358	87.74
4	FOXG_19322T0	5438	5796	gi|302883370|ref|XM_003040540.1|	Nectria haematococca mpVI 77-13-4 predicted protein, mRNA.	XP_003040586.1	hypothetical protein	0	1152		1150	792	-358	87.74
4	FOVG_18686T0	5208	5569	gi|302883370|ref|XM_003040540.1|	Nectria haematococca mpVI 77-13-4 predicted protein, mRNA.	XP_003040586.1	hypothetical protein	0	1152		1150	789	-361	96.96
4	FOVG_18686T0	6100	6280	gi|302883370|ref|XM_003040540.1|	Nectria haematococca mpVI 77-13-4 predicted protein, mRNA.	XP_003040586.1	hypothetical protein	0	1152		405	225	-180	89.5
4	FOVG_18686T0	5599	5730	gi|302883370|ref|XM_003040540.1|	Nectria haematococca mpVI 77-13-4 predicted protein, mRNA.	XP_003040586.1	hypothetical protein	0	1152		790	659	-131	93.18
1	FoHeli1.14	5717	5950	gi|302885256|ref|XM_003041475.1|	Nectria haematococca mpVI 77-13-4 hypothetical protein, mRNA.	XP_003041521.1	hypothetical protein	0	408		172	405	233	92.74
1	FoHeli1.11	5702	5935	gi|302885256|ref|XM_003041475.1|	Nectria haematococca mpVI 77-13-4 hypothetical protein, mRNA.	XP_003041521.1	hypothetical protein	0	408		172	405	233	92.74
1	FoHeli1.10	5704	5937	gi|302885256|ref|XM_003041475.1|	Nectria haematococca mpVI 77-13-4 hypothetical protein, mRNA.	XP_003041521.1	hypothetical protein	0	408		172	405	233	92.74
1	FoHeli1.13	5711	5944	gi|302885256|ref|XM_003041475.1|	Nectria haematococca mpVI 77-13-4 hypothetical protein, mRNA.	XP_003041521.1	hypothetical protein	0	408		172	405	233	92.74
1	FoHeli1.12	5701	5934	gi|302885256|ref|XM_003041475.1|	Nectria haematococca mpVI 77-13-4 hypothetical protein, mRNA.	XP_003041521.1	hypothetical protein	0	408		172	405	233	92.74
1	FOXG_22121T0	5702	5935	gi|302885256|ref|XM_003041475.1|	Nectria haematococca mpVI 77-13-4 hypothetical protein, mRNA.	XP_003041521.1	hypothetical protein	0	408		172	405	233	92.74
1	FoHeli1.5	5702	5935	gi|302885256|ref|XM_003041475.1|	Nectria haematococca mpVI 77-13-4 hypothetical protein, mRNA.	XP_003041521.1	hypothetical protein	0	408		172	405	233	92.74
1	FoHeli1.4	5702	5935	gi|302885256|ref|XM_003041475.1|	Nectria haematococca mpVI 77-13-4 hypothetical protein, mRNA.	XP_003041521.1	hypothetical protein	0	408		172	405	233	91.88
1	FoHeli1.7	5721	5954	gi|302885256|ref|XM_003041475.1|	Nectria haematococca mpVI 77-13-4 hypothetical protein, mRNA.	XP_003041521.1	hypothetical protein	0	408		172	405	233	92.74
1	FoHeli1.6	5703	5936	gi|302885256|ref|XM_003041475.1|	Nectria haematococca mpVI 77-13-4 hypothetical protein, mRNA.	XP_003041521.1	hypothetical protein	0	408		172	405	233	92.74
1	FoHeli1.1	5708	5941	gi|302885256|ref|XM_003041475.1|	Nectria haematococca mpVI 77-13-4 hypothetical protein, mRNA.	XP_003041521.1	hypothetical protein	0	408		172	405	233	92.74
1	FoHeli1.3	5702	5935	gi|302885256|ref|XM_003041475.1|	Nectria haematococca mpVI 77-13-4 hypothetical protein, mRNA.	XP_003041521.1	hypothetical protein	0	408		172	405	233	92.74
1	FoHeli1.2	5718	5951	gi|302885256|ref|XM_003041475.1|	Nectria haematococca mpVI 77-13-4 hypothetical protein, mRNA.	XP_003041521.1	hypothetical protein	0	408		172	405	233	92.74
1	FoHeli1.9	5717	5950	gi|302885256|ref|XM_003041475.1|	Nectria haematococca mpVI 77-13-4 hypothetical protein, mRNA.	XP_003041521.1	hypothetical protein	0	408		172	405	233	92.74
1	FoHeli1.8	5717	5950	gi|302885256|ref|XM_003041475.1|	Nectria haematococca mpVI 77-13-4 hypothetical protein, mRNA.	XP_003041521.1	hypothetical protein	0	408		172	405	233	92.74
4	FOTG_18615T0	7428	7526	gi|302890505|ref|XM_003044091.1|	Nectria haematococca mpVI 77-13-4 hypothetical protein, mRNA.	XP_003044137.1	hypothetical protein	0	771		1	99	98	92.93
4	FOVG_18686T0	7265	7731	gi|302890505|ref|XM_003044091.1|	Nectria haematococca mpVI 77-13-4 hypothetical protein, mRNA.	XP_003044137.1	hypothetical protein	0	771		1	467	466	94.86
4	FOVG_18686T0	7786	8086	gi|302890505|ref|XM_003044091.1|	Nectria haematococca mpVI 77-13-4 hypothetical protein, mRNA.	XP_003044137.1	hypothetical protein	0	771		468	768	300	97.01
4	FoHeli4.4	483	979	gi|302890512|ref|XM_003044094.1|	Nectria haematococca mpVI 77-13-4 hypothetical protein, mRNA.	XP_003044140.1	hypothetical protein	<0	>510		503	7	-496	86.72
4	FoHeli4.3	483	979	gi|302890512|ref|XM_003044094.1|	Nectria haematococca mpVI 77-13-4 hypothetical protein, mRNA.	XP_003044140.1	hypothetical protein	<0	>510		503	7	-496	87.12
4	FOTG_18615T0	321	829	gi|302890512|ref|XM_003044094.1|	Nectria haematococca mpVI 77-13-4 hypothetical protein, mRNA.	XP_003044140.1	hypothetical protein	<0	>510		510	2	-508	90.18
4	FOZG_17422T0	484	980	gi|302890512|ref|XM_003044094.1|	Nectria haematococca mpVI 77-13-4 hypothetical protein, mRNA.	XP_003044140.1	hypothetical protein	<0	>510		503	7	-496	86.72
4	FOXG_19322T0	483	979	gi|302890512|ref|XM_003044094.1|	Nectria haematococca mpVI 77-13-4 hypothetical protein, mRNA.	XP_003044140.1	hypothetical protein	<0	>510		503	7	-496	86.72
4	FOVG_18686T0	242	750	gi|302890512|ref|XM_003044094.1|	Nectria haematococca mpVI 77-13-4 hypothetical protein, mRNA.	XP_003044140.1	hypothetical protein	<0	>510		510	2	-508	87.65
4	FOTG_18615T0	7428	7526	gi|302890532|ref|XM_003044104.1|	Nectria haematococca mpVI 77-13-4 hypothetical protein, mRNA.	XP_003044150.1	hypothetical protein	0	807		1	99	98	92.93
4	FOVG_18686T0	7815	8277	gi|302890532|ref|XM_003044104.1|	Nectria haematococca mpVI 77-13-4 hypothetical protein, mRNA.	XP_003044150.1	hypothetical protein	0	807		341	803	462	93.3
4	FOVG_18686T0	7265	7509	gi|302890532|ref|XM_003044104.1|	Nectria haematococca mpVI 77-13-4 hypothetical protein, mRNA.	XP_003044150.1	hypothetical protein	0	807		1	245	244	95.92
4	FOVG_18686T0	7577	7663	gi|302890532|ref|XM_003044104.1|	Nectria haematococca mpVI 77-13-4 hypothetical protein, mRNA.	XP_003044150.1	hypothetical protein	0	807		244	330	86	96.55
3	FOXG_07365T0	9288	9855	gi|302890534|ref|XM_003044105.1|	Nectria haematococca mpVI 77-13-4 hypothetical protein, mRNA.	XP_003044151.1	hypothetical protein	0	669		661	94	-567	86.09
3	FOXG_06805T0	9300	9867	gi|302890534|ref|XM_003044105.1|	Nectria haematococca mpVI 77-13-4 hypothetical protein, mRNA.	XP_003044151.1	hypothetical protein	0	669		661	94	-567	86.09
3	FOXG_16388T0	9288	9855	gi|302890534|ref|XM_003044105.1|	Nectria haematococca mpVI 77-13-4 hypothetical protein, mRNA.	XP_003044151.1	hypothetical protein	0	669		661	94	-567	86.09
3	FoHeli3.1	9307	9874	gi|302890534|ref|XM_003044105.1|	Nectria haematococca mpVI 77-13-4 hypothetical protein, mRNA.	XP_003044151.1	hypothetical protein	0	669		661	94	-567	86.62
3	FOYG_17266T0	8078	8137	gi|302890534|ref|XM_003044105.1|	Nectria haematococca mpVI 77-13-4 hypothetical protein, mRNA.	XP_003044151.1	hypothetical protein	0	669		665	605	-60	93.44
3	FOYG_16843T0	18526	19093	gi|302890534|ref|XM_003044105.1|	Nectria haematococca mpVI 77-13-4 hypothetical protein, mRNA.	XP_003044151.1	hypothetical protein	0	669		661	94	-567	86.44
3	FOXG_06459T0	9288	9855	gi|302890534|ref|XM_003044105.1|	Nectria haematococca mpVI 77-13-4 hypothetical protein, mRNA.	XP_003044151.1	hypothetical protein	0	669		661	94	-567	86.09
4	FOXG_14881T0	9367	10273	gi|302890570|ref|XM_003044123.1|	Nectria haematococca mpVI 77-13-4 predicted protein, mRNA.	XP_003044169.1	hypothetical protein	0	1800		794	1700	906	81.28
1	FoHeli1.14	5564	5953	gi|302918971|ref|XM_003052719.1|	Nectria haematococca mpVI 77-13-4 hypothetical protein, mRNA.	XP_003052765.1	hypothetical protein	0	933		406	795	389	93.59
1	FoHeli1.14	5239	5516	gi|302918971|ref|XM_003052719.1|	Nectria haematococca mpVI 77-13-4 hypothetical protein, mRNA.	XP_003052765.1	hypothetical protein	0	933		130	406	276	96.76
1	FoHeli1.14	6020	6123	gi|302918971|ref|XM_003052719.1|	Nectria haematococca mpVI 77-13-4 hypothetical protein, mRNA.	XP_003052765.1	hypothetical protein	0	933		810	913	103	99.04
1	FoHeli1.14	5061	5163	gi|302918971|ref|XM_003052719.1|	Nectria haematococca mpVI 77-13-4 hypothetical protein, mRNA.	XP_003052765.1	hypothetical protein	0	933		29	131	102	98.06
1	FoHeli1.11	5549	5938	gi|302918971|ref|XM_003052719.1|	Nectria haematococca mpVI 77-13-4 hypothetical protein, mRNA.	XP_003052765.1	hypothetical protein	0	933		406	795	389	93.59
1	FoHeli1.11	5224	5501	gi|302918971|ref|XM_003052719.1|	Nectria haematococca mpVI 77-13-4 hypothetical protein, mRNA.	XP_003052765.1	hypothetical protein	0	933		130	406	276	96.76
1	FoHeli1.11	6005	6108	gi|302918971|ref|XM_003052719.1|	Nectria haematococca mpVI 77-13-4 hypothetical protein, mRNA.	XP_003052765.1	hypothetical protein	0	933		810	913	103	99.04
1	FoHeli1.11	5046	5148	gi|302918971|ref|XM_003052719.1|	Nectria haematococca mpVI 77-13-4 hypothetical protein, mRNA.	XP_003052765.1	hypothetical protein	0	933		29	131	102	98.06
1	FoHeli1.10	5551	5940	gi|302918971|ref|XM_003052719.1|	Nectria haematococca mpVI 77-13-4 hypothetical protein, mRNA.	XP_003052765.1	hypothetical protein	0	933		406	795	389	93.59
1	FoHeli1.10	5226	5503	gi|302918971|ref|XM_003052719.1|	Nectria haematococca mpVI 77-13-4 hypothetical protein, mRNA.	XP_003052765.1	hypothetical protein	0	933		130	406	276	96.76
1	FoHeli1.10	6007	6110	gi|302918971|ref|XM_003052719.1|	Nectria haematococca mpVI 77-13-4 hypothetical protein, mRNA.	XP_003052765.1	hypothetical protein	0	933		810	913	103	99.04
1	FoHeli1.10	5048	5150	gi|302918971|ref|XM_003052719.1|	Nectria haematococca mpVI 77-13-4 hypothetical protein, mRNA.	XP_003052765.1	hypothetical protein	0	933		29	131	102	98.06
1	FoHeli1.13	5558	5947	gi|302918971|ref|XM_003052719.1|	Nectria haematococca mpVI 77-13-4 hypothetical protein, mRNA.	XP_003052765.1	hypothetical protein	0	933		406	795	389	93.59
1	FoHeli1.13	5233	5510	gi|302918971|ref|XM_003052719.1|	Nectria haematococca mpVI 77-13-4 hypothetical protein, mRNA.	XP_003052765.1	hypothetical protein	0	933		130	406	276	96.76
1	FoHeli1.13	6014	6117	gi|302918971|ref|XM_003052719.1|	Nectria haematococca mpVI 77-13-4 hypothetical protein, mRNA.	XP_003052765.1	hypothetical protein	0	933		810	913	103	99.04
1	FoHeli1.13	5055	5157	gi|302918971|ref|XM_003052719.1|	Nectria haematococca mpVI 77-13-4 hypothetical protein, mRNA.	XP_003052765.1	hypothetical protein	0	933		29	131	102	98.06
1	FoHeli1.12	5548	5937	gi|302918971|ref|XM_003052719.1|	Nectria haematococca mpVI 77-13-4 hypothetical protein, mRNA.	XP_003052765.1	hypothetical protein	0	933		406	795	389	93.59
1	FoHeli1.12	5223	5500	gi|302918971|ref|XM_003052719.1|	Nectria haematococca mpVI 77-13-4 hypothetical protein, mRNA.	XP_003052765.1	hypothetical protein	0	933		130	406	276	96.76
1	FoHeli1.12	6004	6107	gi|302918971|ref|XM_003052719.1|	Nectria haematococca mpVI 77-13-4 hypothetical protein, mRNA.	XP_003052765.1	hypothetical protein	0	933		810	913	103	99.04
1	FoHeli1.12	5045	5147	gi|302918971|ref|XM_003052719.1|	Nectria haematococca mpVI 77-13-4 hypothetical protein, mRNA.	XP_003052765.1	hypothetical protein	0	933		29	131	102	98.06
3	FOQG_18559T0	4350	4468	gi|302918971|ref|XM_003052719.1|	Nectria haematococca mpVI 77-13-4 hypothetical protein, mRNA.	XP_003052765.1	hypothetical protein	0	933		912	793	-119	95.83
1	FOXG_22121T0	5549	5938	gi|302918971|ref|XM_003052719.1|	Nectria haematococca mpVI 77-13-4 hypothetical protein, mRNA.	XP_003052765.1	hypothetical protein	0	933		406	795	389	93.59
1	FOXG_22121T0	5224	5501	gi|302918971|ref|XM_003052719.1|	Nectria haematococca mpVI 77-13-4 hypothetical protein, mRNA.	XP_003052765.1	hypothetical protein	0	933		130	406	276	96.76
1	FOXG_22121T0	6005	6108	gi|302918971|ref|XM_003052719.1|	Nectria haematococca mpVI 77-13-4 hypothetical protein, mRNA.	XP_003052765.1	hypothetical protein	0	933		810	913	103	99.04
1	FOXG_22121T0	5046	5148	gi|302918971|ref|XM_003052719.1|	Nectria haematococca mpVI 77-13-4 hypothetical protein, mRNA.	XP_003052765.1	hypothetical protein	0	933		29	131	102	98.06
1	FoHeli1.5	5549	5938	gi|302918971|ref|XM_003052719.1|	Nectria haematococca mpVI 77-13-4 hypothetical protein, mRNA.	XP_003052765.1	hypothetical protein	0	933		406	795	389	93.59
1	FoHeli1.5	5224	5501	gi|302918971|ref|XM_003052719.1|	Nectria haematococca mpVI 77-13-4 hypothetical protein, mRNA.	XP_003052765.1	hypothetical protein	0	933		130	406	276	96.76
1	FoHeli1.5	6005	6107	gi|302918971|ref|XM_003052719.1|	Nectria haematococca mpVI 77-13-4 hypothetical protein, mRNA.	XP_003052765.1	hypothetical protein	0	933		810	912	102	99.03
1	FoHeli1.5	5046	5148	gi|302918971|ref|XM_003052719.1|	Nectria haematococca mpVI 77-13-4 hypothetical protein, mRNA.	XP_003052765.1	hypothetical protein	0	933		29	131	102	98.06
1	FoHeli1.4	5549	5938	gi|302918971|ref|XM_003052719.1|	Nectria haematococca mpVI 77-13-4 hypothetical protein, mRNA.	XP_003052765.1	hypothetical protein	0	933		406	795	389	93.08
1	FoHeli1.4	5224	5501	gi|302918971|ref|XM_003052719.1|	Nectria haematococca mpVI 77-13-4 hypothetical protein, mRNA.	XP_003052765.1	hypothetical protein	0	933		130	406	276	96.76
1	FoHeli1.4	6005	6108	gi|302918971|ref|XM_003052719.1|	Nectria haematococca mpVI 77-13-4 hypothetical protein, mRNA.	XP_003052765.1	hypothetical protein	0	933		810	913	103	99.04
1	FoHeli1.4	5046	5148	gi|302918971|ref|XM_003052719.1|	Nectria haematococca mpVI 77-13-4 hypothetical protein, mRNA.	XP_003052765.1	hypothetical protein	0	933		29	131	102	98.06
1	FoHeli1.7	5568	5957	gi|302918971|ref|XM_003052719.1|	Nectria haematococca mpVI 77-13-4 hypothetical protein, mRNA.	XP_003052765.1	hypothetical protein	0	933		406	795	389	93.59
1	FoHeli1.7	5243	5520	gi|302918971|ref|XM_003052719.1|	Nectria haematococca mpVI 77-13-4 hypothetical protein, mRNA.	XP_003052765.1	hypothetical protein	0	933		130	406	276	96.76
1	FoHeli1.7	6024	6127	gi|302918971|ref|XM_003052719.1|	Nectria haematococca mpVI 77-13-4 hypothetical protein, mRNA.	XP_003052765.1	hypothetical protein	0	933		810	913	103	99.04
1	FoHeli1.7	5065	5167	gi|302918971|ref|XM_003052719.1|	Nectria haematococca mpVI 77-13-4 hypothetical protein, mRNA.	XP_003052765.1	hypothetical protein	0	933		29	131	102	98.06
1	FoHeli1.6	5550	5939	gi|302918971|ref|XM_003052719.1|	Nectria haematococca mpVI 77-13-4 hypothetical protein, mRNA.	XP_003052765.1	hypothetical protein	0	933		406	795	389	93.59
1	FoHeli1.6	5225	5502	gi|302918971|ref|XM_003052719.1|	Nectria haematococca mpVI 77-13-4 hypothetical protein, mRNA.	XP_003052765.1	hypothetical protein	0	933		130	406	276	96.76
1	FoHeli1.6	6006	6109	gi|302918971|ref|XM_003052719.1|	Nectria haematococca mpVI 77-13-4 hypothetical protein, mRNA.	XP_003052765.1	hypothetical protein	0	933		810	913	103	99.04
1	FoHeli1.6	5047	5149	gi|302918971|ref|XM_003052719.1|	Nectria haematococca mpVI 77-13-4 hypothetical protein, mRNA.	XP_003052765.1	hypothetical protein	0	933		29	131	102	98.06
1	FoHeli1.1	5555	5944	gi|302918971|ref|XM_003052719.1|	Nectria haematococca mpVI 77-13-4 hypothetical protein, mRNA.	XP_003052765.1	hypothetical protein	0	933		406	795	389	93.59
1	FoHeli1.1	5230	5507	gi|302918971|ref|XM_003052719.1|	Nectria haematococca mpVI 77-13-4 hypothetical protein, mRNA.	XP_003052765.1	hypothetical protein	0	933		130	406	276	96.76
1	FoHeli1.1	6011	6114	gi|302918971|ref|XM_003052719.1|	Nectria haematococca mpVI 77-13-4 hypothetical protein, mRNA.	XP_003052765.1	hypothetical protein	0	933		810	913	103	99.04
1	FoHeli1.1	5052	5154	gi|302918971|ref|XM_003052719.1|	Nectria haematococca mpVI 77-13-4 hypothetical protein, mRNA.	XP_003052765.1	hypothetical protein	0	933		29	131	102	98.06
1	FoHeli1.3	5549	5938	gi|302918971|ref|XM_003052719.1|	Nectria haematococca mpVI 77-13-4 hypothetical protein, mRNA.	XP_003052765.1	hypothetical protein	0	933		406	795	389	93.59
1	FoHeli1.3	5224	5501	gi|302918971|ref|XM_003052719.1|	Nectria haematococca mpVI 77-13-4 hypothetical protein, mRNA.	XP_003052765.1	hypothetical protein	0	933		130	406	276	96.76
1	FoHeli1.3	6005	6108	gi|302918971|ref|XM_003052719.1|	Nectria haematococca mpVI 77-13-4 hypothetical protein, mRNA.	XP_003052765.1	hypothetical protein	0	933		810	913	103	99.04
1	FoHeli1.3	5046	5148	gi|302918971|ref|XM_003052719.1|	Nectria haematococca mpVI 77-13-4 hypothetical protein, mRNA.	XP_003052765.1	hypothetical protein	0	933		29	131	102	98.06
1	FoHeli1.2	5564	5954	gi|302918971|ref|XM_003052719.1|	Nectria haematococca mpVI 77-13-4 hypothetical protein, mRNA.	XP_003052765.1	hypothetical protein	0	933		406	795	389	93.35
1	FoHeli1.2	5239	5516	gi|302918971|ref|XM_003052719.1|	Nectria haematococca mpVI 77-13-4 hypothetical protein, mRNA.	XP_003052765.1	hypothetical protein	0	933		130	406	276	96.76
1	FoHeli1.2	6021	6124	gi|302918971|ref|XM_003052719.1|	Nectria haematococca mpVI 77-13-4 hypothetical protein, mRNA.	XP_003052765.1	hypothetical protein	0	933		810	913	103	99.04
1	FoHeli1.2	5061	5163	gi|302918971|ref|XM_003052719.1|	Nectria haematococca mpVI 77-13-4 hypothetical protein, mRNA.	XP_003052765.1	hypothetical protein	0	933		29	131	102	98.06
1	FoHeli1.9	5564	5953	gi|302918971|ref|XM_003052719.1|	Nectria haematococca mpVI 77-13-4 hypothetical protein, mRNA.	XP_003052765.1	hypothetical protein	0	933		406	795	389	93.59
1	FoHeli1.9	5239	5516	gi|302918971|ref|XM_003052719.1|	Nectria haematococca mpVI 77-13-4 hypothetical protein, mRNA.	XP_003052765.1	hypothetical protein	0	933		130	406	276	96.76
1	FoHeli1.9	6020	6123	gi|302918971|ref|XM_003052719.1|	Nectria haematococca mpVI 77-13-4 hypothetical protein, mRNA.	XP_003052765.1	hypothetical protein	0	933		810	913	103	99.04
1	FoHeli1.9	5061	5163	gi|302918971|ref|XM_003052719.1|	Nectria haematococca mpVI 77-13-4 hypothetical protein, mRNA.	XP_003052765.1	hypothetical protein	0	933		29	131	102	98.06
1	FoHeli1.8	5564	5953	gi|302918971|ref|XM_003052719.1|	Nectria haematococca mpVI 77-13-4 hypothetical protein, mRNA.	XP_003052765.1	hypothetical protein	0	933		406	795	389	93.59
1	FoHeli1.8	5239	5516	gi|302918971|ref|XM_003052719.1|	Nectria haematococca mpVI 77-13-4 hypothetical protein, mRNA.	XP_003052765.1	hypothetical protein	0	933		130	406	276	96.76
1	FoHeli1.8	6020	6123	gi|302918971|ref|XM_003052719.1|	Nectria haematococca mpVI 77-13-4 hypothetical protein, mRNA.	XP_003052765.1	hypothetical protein	0	933		810	913	103	99.04
1	FoHeli1.8	5061	5163	gi|302918971|ref|XM_003052719.1|	Nectria haematococca mpVI 77-13-4 hypothetical protein, mRNA.	XP_003052765.1	hypothetical protein	0	933		29	131	102	98.06
1	FoHeli1.14	589	680	gi|302921322|ref|XM_003053216.1|	Nectria haematococca mpVI 77-13-4 predicted protein, mRNA.	XP_003053262.1	hypothetical protein	0	945		307	216	-91	96.74
1	FoHeli1.14	1031	1091	gi|302921322|ref|XM_003053216.1|	Nectria haematococca mpVI 77-13-4 predicted protein, mRNA.	XP_003053262.1	hypothetical protein	0	945		139	79	-60	95.08
1	FoHeli1.11	589	680	gi|302921322|ref|XM_003053216.1|	Nectria haematococca mpVI 77-13-4 predicted protein, mRNA.	XP_003053262.1	hypothetical protein	0	945		307	216	-91	96.74
1	FoHeli1.11	1031	1091	gi|302921322|ref|XM_003053216.1|	Nectria haematococca mpVI 77-13-4 predicted protein, mRNA.	XP_003053262.1	hypothetical protein	0	945		139	79	-60	95.08
1	FoHeli1.10	591	682	gi|302921322|ref|XM_003053216.1|	Nectria haematococca mpVI 77-13-4 predicted protein, mRNA.	XP_003053262.1	hypothetical protein	0	945		307	216	-91	96.74
1	FoHeli1.10	1033	1093	gi|302921322|ref|XM_003053216.1|	Nectria haematococca mpVI 77-13-4 predicted protein, mRNA.	XP_003053262.1	hypothetical protein	0	945		139	79	-60	95.08
1	FoHeli1.13	589	680	gi|302921322|ref|XM_003053216.1|	Nectria haematococca mpVI 77-13-4 predicted protein, mRNA.	XP_003053262.1	hypothetical protein	0	945		307	216	-91	96.74
1	FoHeli1.13	1031	1091	gi|302921322|ref|XM_003053216.1|	Nectria haematococca mpVI 77-13-4 predicted protein, mRNA.	XP_003053262.1	hypothetical protein	0	945		139	79	-60	95.08
1	FoHeli1.12	589	680	gi|302921322|ref|XM_003053216.1|	Nectria haematococca mpVI 77-13-4 predicted protein, mRNA.	XP_003053262.1	hypothetical protein	0	945		307	216	-91	96.74
1	FoHeli1.12	1031	1091	gi|302921322|ref|XM_003053216.1|	Nectria haematococca mpVI 77-13-4 predicted protein, mRNA.	XP_003053262.1	hypothetical protein	0	945		139	79	-60	95.08
1	FOXG_22121T0	589	680	gi|302921322|ref|XM_003053216.1|	Nectria haematococca mpVI 77-13-4 predicted protein, mRNA.	XP_003053262.1	hypothetical protein	0	945		307	216	-91	96.74
1	FOXG_22121T0	1031	1091	gi|302921322|ref|XM_003053216.1|	Nectria haematococca mpVI 77-13-4 predicted protein, mRNA.	XP_003053262.1	hypothetical protein	0	945		139	79	-60	95.08
1	FoHeli1.5	589	680	gi|302921322|ref|XM_003053216.1|	Nectria haematococca mpVI 77-13-4 predicted protein, mRNA.	XP_003053262.1	hypothetical protein	0	945		307	216	-91	96.74
1	FoHeli1.5	1031	1091	gi|302921322|ref|XM_003053216.1|	Nectria haematococca mpVI 77-13-4 predicted protein, mRNA.	XP_003053262.1	hypothetical protein	0	945		139	79	-60	95.08
1	FoHeli1.4	589	680	gi|302921322|ref|XM_003053216.1|	Nectria haematococca mpVI 77-13-4 predicted protein, mRNA.	XP_003053262.1	hypothetical protein	0	945		307	216	-91	96.74
1	FoHeli1.4	1031	1091	gi|302921322|ref|XM_003053216.1|	Nectria haematococca mpVI 77-13-4 predicted protein, mRNA.	XP_003053262.1	hypothetical protein	0	945		139	79	-60	95.08
1	FoHeli1.7	589	680	gi|302921322|ref|XM_003053216.1|	Nectria haematococca mpVI 77-13-4 predicted protein, mRNA.	XP_003053262.1	hypothetical protein	0	945		307	216	-91	96.74
1	FoHeli1.7	1031	1091	gi|302921322|ref|XM_003053216.1|	Nectria haematococca mpVI 77-13-4 predicted protein, mRNA.	XP_003053262.1	hypothetical protein	0	945		139	79	-60	95.08
1	FoHeli1.6	589	680	gi|302921322|ref|XM_003053216.1|	Nectria haematococca mpVI 77-13-4 predicted protein, mRNA.	XP_003053262.1	hypothetical protein	0	945		307	216	-91	96.74
1	FoHeli1.6	1031	1091	gi|302921322|ref|XM_003053216.1|	Nectria haematococca mpVI 77-13-4 predicted protein, mRNA.	XP_003053262.1	hypothetical protein	0	945		139	79	-60	95.08
1	FoHeli1.1	589	680	gi|302921322|ref|XM_003053216.1|	Nectria haematococca mpVI 77-13-4 predicted protein, mRNA.	XP_003053262.1	hypothetical protein	0	945		307	216	-91	96.74
1	FoHeli1.1	1031	1091	gi|302921322|ref|XM_003053216.1|	Nectria haematococca mpVI 77-13-4 predicted protein, mRNA.	XP_003053262.1	hypothetical protein	0	945		139	79	-60	95.08
1	FoHeli1.3	589	680	gi|302921322|ref|XM_003053216.1|	Nectria haematococca mpVI 77-13-4 predicted protein, mRNA.	XP_003053262.1	hypothetical protein	0	945		307	216	-91	96.74
1	FoHeli1.3	1031	1091	gi|302921322|ref|XM_003053216.1|	Nectria haematococca mpVI 77-13-4 predicted protein, mRNA.	XP_003053262.1	hypothetical protein	0	945		139	79	-60	95.08
1	FoHeli1.2	589	680	gi|302921322|ref|XM_003053216.1|	Nectria haematococca mpVI 77-13-4 predicted protein, mRNA.	XP_003053262.1	hypothetical protein	0	945		307	216	-91	96.74
1	FoHeli1.2	1031	1091	gi|302921322|ref|XM_003053216.1|	Nectria haematococca mpVI 77-13-4 predicted protein, mRNA.	XP_003053262.1	hypothetical protein	0	945		139	79	-60	95.08
1	FoHeli1.9	589	680	gi|302921322|ref|XM_003053216.1|	Nectria haematococca mpVI 77-13-4 predicted protein, mRNA.	XP_003053262.1	hypothetical protein	0	945		307	216	-91	96.74
1	FoHeli1.9	1031	1091	gi|302921322|ref|XM_003053216.1|	Nectria haematococca mpVI 77-13-4 predicted protein, mRNA.	XP_003053262.1	hypothetical protein	0	945		139	79	-60	95.08
1	FoHeli1.8	589	680	gi|302921322|ref|XM_003053216.1|	Nectria haematococca mpVI 77-13-4 predicted protein, mRNA.	XP_003053262.1	hypothetical protein	0	945		307	216	-91	96.74
1	FoHeli1.8	1031	1091	gi|302921322|ref|XM_003053216.1|	Nectria haematococca mpVI 77-13-4 predicted protein, mRNA.	XP_003053262.1	hypothetical protein	0	945		139	79	-60	95.08
3	FOYG_16843T0	4059	4276	gi|330906907|ref|XM_003295594.1|	Pyrenophora teres f. teres 0-1 hypothetical protein, mRNA.	XP_003295642.1	hypothetical protein	0	>219		218	1	-217	85.78
3	FOVG_19318T0	4528	4565	gi|573991040|ref|XM_006673378.1|	Cordyceps militaris CM01 hypothetical protein (CCM_08240), partial mRNA.	XP_006673441.1	hypothetical protein	0	996		70	107	37	100.0
1	FoHeli1.14	3378	3882	gi|761852280|ref|XM_007818888.2|	Metarhizium robertsii ARSEF 23 reverse transcriptase mRNA.	XP_007817079.2	reverse transcriptase	0	1920		761	1265	504	87.52	|RVT_1(1, 82),
1	FoHeli1.14	4224	4562	gi|761852280|ref|XM_007818888.2|	Metarhizium robertsii ARSEF 23 reverse transcriptase mRNA.	XP_007817079.2	reverse transcriptase	0	1920		1583	1920	337	87.91	|RVT_1(1, 82),
1	FoHeli1.11	3363	3867	gi|761852280|ref|XM_007818888.2|	Metarhizium robertsii ARSEF 23 reverse transcriptase mRNA.	XP_007817079.2	reverse transcriptase	0	1920		761	1265	504	87.52	|RVT_1(1, 82),
1	FoHeli1.11	4209	4547	gi|761852280|ref|XM_007818888.2|	Metarhizium robertsii ARSEF 23 reverse transcriptase mRNA.	XP_007817079.2	reverse transcriptase	0	1920		1583	1920	337	87.91	|RVT_1(1, 82),
1	FoHeli1.10	3365	3869	gi|761852280|ref|XM_007818888.2|	Metarhizium robertsii ARSEF 23 reverse transcriptase mRNA.	XP_007817079.2	reverse transcriptase	0	1920		761	1265	504	87.52	|RVT_1(1, 82),
1	FoHeli1.10	4211	4549	gi|761852280|ref|XM_007818888.2|	Metarhizium robertsii ARSEF 23 reverse transcriptase mRNA.	XP_007817079.2	reverse transcriptase	0	1920		1583	1920	337	87.91	|RVT_1(1, 82),
1	FoHeli1.13	3369	3873	gi|761852280|ref|XM_007818888.2|	Metarhizium robertsii ARSEF 23 reverse transcriptase mRNA.	XP_007817079.2	reverse transcriptase	0	1920		761	1265	504	87.52	|RVT_1(1, 82),
1	FoHeli1.13	4215	4553	gi|761852280|ref|XM_007818888.2|	Metarhizium robertsii ARSEF 23 reverse transcriptase mRNA.	XP_007817079.2	reverse transcriptase	0	1920		1583	1920	337	87.91	|RVT_1(1, 82),
1	FoHeli1.12	3363	3867	gi|761852280|ref|XM_007818888.2|	Metarhizium robertsii ARSEF 23 reverse transcriptase mRNA.	XP_007817079.2	reverse transcriptase	0	1920		761	1265	504	87.52	|RVT_1(1, 82),
1	FoHeli1.12	4209	4547	gi|761852280|ref|XM_007818888.2|	Metarhizium robertsii ARSEF 23 reverse transcriptase mRNA.	XP_007817079.2	reverse transcriptase	0	1920		1583	1920	337	87.91	|RVT_1(1, 82),
1	FOXG_22121T0	3363	3867	gi|761852280|ref|XM_007818888.2|	Metarhizium robertsii ARSEF 23 reverse transcriptase mRNA.	XP_007817079.2	reverse transcriptase	0	1920		761	1265	504	87.52	|RVT_1(1, 82),
1	FOXG_22121T0	4209	4547	gi|761852280|ref|XM_007818888.2|	Metarhizium robertsii ARSEF 23 reverse transcriptase mRNA.	XP_007817079.2	reverse transcriptase	0	1920		1583	1920	337	87.91	|RVT_1(1, 82),
1	FoHeli1.5	3363	3867	gi|761852280|ref|XM_007818888.2|	Metarhizium robertsii ARSEF 23 reverse transcriptase mRNA.	XP_007817079.2	reverse transcriptase	0	1920		761	1265	504	87.52	|RVT_1(1, 82),
1	FoHeli1.5	4209	4547	gi|761852280|ref|XM_007818888.2|	Metarhizium robertsii ARSEF 23 reverse transcriptase mRNA.	XP_007817079.2	reverse transcriptase	0	1920		1583	1920	337	87.91	|RVT_1(1, 82),
1	FoHeli1.4	3363	3867	gi|761852280|ref|XM_007818888.2|	Metarhizium robertsii ARSEF 23 reverse transcriptase mRNA.	XP_007817079.2	reverse transcriptase	0	1920		761	1265	504	87.33	|RVT_1(1, 82),
1	FoHeli1.4	4209	4547	gi|761852280|ref|XM_007818888.2|	Metarhizium robertsii ARSEF 23 reverse transcriptase mRNA.	XP_007817079.2	reverse transcriptase	0	1920		1583	1920	337	87.91	|RVT_1(1, 82),
1	FoHeli1.7	3382	3886	gi|761852280|ref|XM_007818888.2|	Metarhizium robertsii ARSEF 23 reverse transcriptase mRNA.	XP_007817079.2	reverse transcriptase	0	1920		761	1265	504	87.52	|RVT_1(1, 82),
1	FoHeli1.7	4228	4566	gi|761852280|ref|XM_007818888.2|	Metarhizium robertsii ARSEF 23 reverse transcriptase mRNA.	XP_007817079.2	reverse transcriptase	0	1920		1583	1920	337	87.91	|RVT_1(1, 82),
1	FoHeli1.6	3364	3868	gi|761852280|ref|XM_007818888.2|	Metarhizium robertsii ARSEF 23 reverse transcriptase mRNA.	XP_007817079.2	reverse transcriptase	0	1920		761	1265	504	87.52	|RVT_1(1, 82),
1	FoHeli1.6	4210	4548	gi|761852280|ref|XM_007818888.2|	Metarhizium robertsii ARSEF 23 reverse transcriptase mRNA.	XP_007817079.2	reverse transcriptase	0	1920		1583	1920	337	87.91	|RVT_1(1, 82),
1	FoHeli1.1	3369	3873	gi|761852280|ref|XM_007818888.2|	Metarhizium robertsii ARSEF 23 reverse transcriptase mRNA.	XP_007817079.2	reverse transcriptase	0	1920		761	1265	504	87.52	|RVT_1(1, 82),
1	FoHeli1.1	4215	4553	gi|761852280|ref|XM_007818888.2|	Metarhizium robertsii ARSEF 23 reverse transcriptase mRNA.	XP_007817079.2	reverse transcriptase	0	1920		1583	1920	337	87.91	|RVT_1(1, 82),
1	FoHeli1.3	3363	3867	gi|761852280|ref|XM_007818888.2|	Metarhizium robertsii ARSEF 23 reverse transcriptase mRNA.	XP_007817079.2	reverse transcriptase	0	1920		761	1265	504	87.52	|RVT_1(1, 82),
1	FoHeli1.3	4209	4548	gi|761852280|ref|XM_007818888.2|	Metarhizium robertsii ARSEF 23 reverse transcriptase mRNA.	XP_007817079.2	reverse transcriptase	0	1920		1583	1920	337	87.65	|RVT_1(1, 82),
1	FoHeli1.2	3378	3882	gi|761852280|ref|XM_007818888.2|	Metarhizium robertsii ARSEF 23 reverse transcriptase mRNA.	XP_007817079.2	reverse transcriptase	0	1920		761	1265	504	87.52	|RVT_1(1, 82),
1	FoHeli1.2	4224	4562	gi|761852280|ref|XM_007818888.2|	Metarhizium robertsii ARSEF 23 reverse transcriptase mRNA.	XP_007817079.2	reverse transcriptase	0	1920		1583	1920	337	87.91	|RVT_1(1, 82),
1	FoHeli1.9	3378	3882	gi|761852280|ref|XM_007818888.2|	Metarhizium robertsii ARSEF 23 reverse transcriptase mRNA.	XP_007817079.2	reverse transcriptase	0	1920		761	1265	504	87.52	|RVT_1(1, 82),
1	FoHeli1.9	4224	4562	gi|761852280|ref|XM_007818888.2|	Metarhizium robertsii ARSEF 23 reverse transcriptase mRNA.	XP_007817079.2	reverse transcriptase	0	1920		1583	1920	337	87.91	|RVT_1(1, 82),
1	FoHeli1.8	3378	3882	gi|761852280|ref|XM_007818888.2|	Metarhizium robertsii ARSEF 23 reverse transcriptase mRNA.	XP_007817079.2	reverse transcriptase	0	1920		761	1265	504	87.52	|RVT_1(1, 82),
1	FoHeli1.8	4224	4562	gi|761852280|ref|XM_007818888.2|	Metarhizium robertsii ARSEF 23 reverse transcriptase mRNA.	XP_007817079.2	reverse transcriptase	0	1920		1583	1920	337	87.61	|RVT_1(1, 82),
4	FoHeli4.4	5114	6422	gi|761852375|ref|XM_007818934.2|	Metarhizium robertsii ARSEF 23 Arrestin-lik mRNA.	XP_007817125.2	Arrestin-lik	0	2682		1730	419	-1311	77.02	|Arrestin_C(760, 888), |Arrestin_N(600, 745),
4	FoHeli4.3	5114	6422	gi|761852375|ref|XM_007818934.2|	Metarhizium robertsii ARSEF 23 Arrestin-lik mRNA.	XP_007817125.2	Arrestin-lik	0	2682		1730	419	-1311	77.02	|Arrestin_C(760, 888), |Arrestin_N(600, 745),
4	FOTG_18615T0	5175	6156	gi|761852375|ref|XM_007818934.2|	Metarhizium robertsii ARSEF 23 Arrestin-lik mRNA.	XP_007817125.2	Arrestin-lik	0	2682		1556	575	-981	83.33	|Arrestin_C(760, 888), |Arrestin_N(600, 745),
4	FOZG_17422T0	5115	6423	gi|761852375|ref|XM_007818934.2|	Metarhizium robertsii ARSEF 23 Arrestin-lik mRNA.	XP_007817125.2	Arrestin-lik	0	2682		1730	419	-1311	76.95	|Arrestin_C(760, 888), |Arrestin_N(600, 745),
4	FOXG_19322T0	5114	6424	gi|761852375|ref|XM_007818934.2|	Metarhizium robertsii ARSEF 23 Arrestin-lik mRNA.	XP_007817125.2	Arrestin-lik	0	2682		1730	419	-1311	76.75	|Arrestin_C(760, 888), |Arrestin_N(600, 745),
4	FOVG_18686T0	4886	6041	gi|761852375|ref|XM_007818934.2|	Metarhizium robertsii ARSEF 23 Arrestin-lik mRNA.	XP_007817125.2	Arrestin-lik	0	2682		1730	575	-1155	83.06	|Arrestin_C(760, 888), |Arrestin_N(600, 745),
3	FOVG_19318T0	7834	8234	gi|629707484|ref|XM_007819178.1|	Metarhizium robertsii ARSEF 23 hypothetical protein mRNA.	XP_007817369.1	hypothetical protein	0	612		581	181	-400	79.56
1	FoHeli1.14	4784	4986	gi|629707793|ref|XM_007819276.1|	Metarhizium robertsii ARSEF 23 Ribonuclease H-like protein mRNA.	XP_007817467.1	Ribonuclease H-like protein	0	891		879	678	-201	80.3
1	FoHeli1.11	4769	4971	gi|629707793|ref|XM_007819276.1|	Metarhizium robertsii ARSEF 23 Ribonuclease H-like protein mRNA.	XP_007817467.1	Ribonuclease H-like protein	0	891		879	678	-201	80.79
1	FoHeli1.10	4771	4973	gi|629707793|ref|XM_007819276.1|	Metarhizium robertsii ARSEF 23 Ribonuclease H-like protein mRNA.	XP_007817467.1	Ribonuclease H-like protein	0	891		879	678	-201	80.3
1	FoHeli1.13	4775	4979	gi|629707793|ref|XM_007819276.1|	Metarhizium robertsii ARSEF 23 Ribonuclease H-like protein mRNA.	XP_007817467.1	Ribonuclease H-like protein	0	891		879	678	-201	80.49
1	FoHeli1.12	4768	4970	gi|629707793|ref|XM_007819276.1|	Metarhizium robertsii ARSEF 23 Ribonuclease H-like protein mRNA.	XP_007817467.1	Ribonuclease H-like protein	0	891		879	678	-201	80.79
1	FOXG_22121T0	4769	4971	gi|629707793|ref|XM_007819276.1|	Metarhizium robertsii ARSEF 23 Ribonuclease H-like protein mRNA.	XP_007817467.1	Ribonuclease H-like protein	0	891		879	678	-201	80.79
1	FoHeli1.5	4769	4971	gi|629707793|ref|XM_007819276.1|	Metarhizium robertsii ARSEF 23 Ribonuclease H-like protein mRNA.	XP_007817467.1	Ribonuclease H-like protein	0	891		879	678	-201	80.79
1	FoHeli1.4	4769	4971	gi|629707793|ref|XM_007819276.1|	Metarhizium robertsii ARSEF 23 Ribonuclease H-like protein mRNA.	XP_007817467.1	Ribonuclease H-like protein	0	891		879	678	-201	80.79
1	FoHeli1.7	4788	4990	gi|629707793|ref|XM_007819276.1|	Metarhizium robertsii ARSEF 23 Ribonuclease H-like protein mRNA.	XP_007817467.1	Ribonuclease H-like protein	0	891		879	678	-201	80.3
1	FoHeli1.6	4770	4972	gi|629707793|ref|XM_007819276.1|	Metarhizium robertsii ARSEF 23 Ribonuclease H-like protein mRNA.	XP_007817467.1	Ribonuclease H-like protein	0	891		879	678	-201	80.3
1	FoHeli1.1	4775	4977	gi|629707793|ref|XM_007819276.1|	Metarhizium robertsii ARSEF 23 Ribonuclease H-like protein mRNA.	XP_007817467.1	Ribonuclease H-like protein	0	891		879	678	-201	80.3
1	FoHeli1.3	4769	4971	gi|629707793|ref|XM_007819276.1|	Metarhizium robertsii ARSEF 23 Ribonuclease H-like protein mRNA.	XP_007817467.1	Ribonuclease H-like protein	0	891		879	678	-201	80.79
1	FoHeli1.2	4784	4986	gi|629707793|ref|XM_007819276.1|	Metarhizium robertsii ARSEF 23 Ribonuclease H-like protein mRNA.	XP_007817467.1	Ribonuclease H-like protein	0	891		879	678	-201	80.79
1	FoHeli1.9	4784	4986	gi|629707793|ref|XM_007819276.1|	Metarhizium robertsii ARSEF 23 Ribonuclease H-like protein mRNA.	XP_007817467.1	Ribonuclease H-like protein	0	891		879	678	-201	80.3
1	FoHeli1.8	4784	4986	gi|629707793|ref|XM_007819276.1|	Metarhizium robertsii ARSEF 23 Ribonuclease H-like protein mRNA.	XP_007817467.1	Ribonuclease H-like protein	0	891		879	678	-201	80.3
1	FoHeli1.14	1529	2400	gi|761847434|ref|XM_011413158.1|	Metarhizium robertsii ARSEF 23 Beta-ketoacyl synthase mRNA.	XP_011411460.1	Beta-ketoacyl synthase	0	1149		250	1133	883	85.34	incorrect annotation, no domains or homology to other proteins indicates that this is (part of) a Beta-ketoacyl synthase
1	FoHeli1.11	1529	2400	gi|761847434|ref|XM_011413158.1|	Metarhizium robertsii ARSEF 23 Beta-ketoacyl synthase mRNA.	XP_011411460.1	Beta-ketoacyl synthase	0	1149		250	1133	883	85.34
1	FoHeli1.10	1531	2402	gi|761847434|ref|XM_011413158.1|	Metarhizium robertsii ARSEF 23 Beta-ketoacyl synthase mRNA.	XP_011411460.1	Beta-ketoacyl synthase	0	1149		250	1133	883	85.34
1	FoHeli1.13	1528	2405	gi|761847434|ref|XM_011413158.1|	Metarhizium robertsii ARSEF 23 Beta-ketoacyl synthase mRNA.	XP_011411460.1	Beta-ketoacyl synthase	0	1149		250	1133	883	84.99
1	FoHeli1.12	1529	2400	gi|761847434|ref|XM_011413158.1|	Metarhizium robertsii ARSEF 23 Beta-ketoacyl synthase mRNA.	XP_011411460.1	Beta-ketoacyl synthase	0	1149		250	1133	883	85.34
1	FOXG_22121T0	1529	2400	gi|761847434|ref|XM_011413158.1|	Metarhizium robertsii ARSEF 23 Beta-ketoacyl synthase mRNA.	XP_011411460.1	Beta-ketoacyl synthase	0	1149		250	1133	883	85.34
1	FoHeli1.5	1529	2400	gi|761847434|ref|XM_011413158.1|	Metarhizium robertsii ARSEF 23 Beta-ketoacyl synthase mRNA.	XP_011411460.1	Beta-ketoacyl synthase	0	1149		250	1133	883	85.34
1	FoHeli1.4	1529	2400	gi|761847434|ref|XM_011413158.1|	Metarhizium robertsii ARSEF 23 Beta-ketoacyl synthase mRNA.	XP_011411460.1	Beta-ketoacyl synthase	0	1149		250	1133	883	85.34
1	FoHeli1.7	1533	2404	gi|761847434|ref|XM_011413158.1|	Metarhizium robertsii ARSEF 23 Beta-ketoacyl synthase mRNA.	XP_011411460.1	Beta-ketoacyl synthase	0	1149		250	1133	883	85.34
1	FoHeli1.6	1530	2401	gi|761847434|ref|XM_011413158.1|	Metarhizium robertsii ARSEF 23 Beta-ketoacyl synthase mRNA.	XP_011411460.1	Beta-ketoacyl synthase	0	1149		250	1133	883	85.23
1	FoHeli1.1	1531	2406	gi|761847434|ref|XM_011413158.1|	Metarhizium robertsii ARSEF 23 Beta-ketoacyl synthase mRNA.	XP_011411460.1	Beta-ketoacyl synthase	0	1149		250	1133	883	82.44
1	FoHeli1.3	1529	2400	gi|761847434|ref|XM_011413158.1|	Metarhizium robertsii ARSEF 23 Beta-ketoacyl synthase mRNA.	XP_011411460.1	Beta-ketoacyl synthase	0	1149		250	1133	883	85.34
1	FoHeli1.2	1529	2400	gi|761847434|ref|XM_011413158.1|	Metarhizium robertsii ARSEF 23 Beta-ketoacyl synthase mRNA.	XP_011411460.1	Beta-ketoacyl synthase	0	1149		250	1133	883	85.34
1	FoHeli1.9	1529	2400	gi|761847434|ref|XM_011413158.1|	Metarhizium robertsii ARSEF 23 Beta-ketoacyl synthase mRNA.	XP_011411460.1	Beta-ketoacyl synthase	0	1149		250	1133	883	85.34
1	FoHeli1.8	1529	2400	gi|761847434|ref|XM_011413158.1|	Metarhizium robertsii ARSEF 23 Beta-ketoacyl synthase mRNA.	XP_011411460.1	Beta-ketoacyl synthase	0	1149		250	1133	883	85.34
1	FoHeli1.14	605	1083	gi|761853297|ref|XM_011413467.1|	Metarhizium robertsii ARSEF 23 Ankyrin repeat-containing domain protein mRNA.	XP_011411769.1	Ankyrin repeat-containing domain protein	0	1050		186	664	478	80.62	incorrect annotation, no domains or homology to other proteins indicates that this protein contains Ankyrin repeats
1	FoHeli1.14	1142	1514	gi|761853297|ref|XM_011413467.1|	Metarhizium robertsii ARSEF 23 Ankyrin repeat-containing domain protein mRNA.	XP_011411769.1	Ankyrin repeat-containing domain protein	0	1050		670	1050	380	82.51
1	FoHeli1.11	605	1083	gi|761853297|ref|XM_011413467.1|	Metarhizium robertsii ARSEF 23 Ankyrin repeat-containing domain protein mRNA.	XP_011411769.1	Ankyrin repeat-containing domain protein	0	1050		186	664	478	80.62
1	FoHeli1.11	1142	1514	gi|761853297|ref|XM_011413467.1|	Metarhizium robertsii ARSEF 23 Ankyrin repeat-containing domain protein mRNA.	XP_011411769.1	Ankyrin repeat-containing domain protein	0	1050		670	1050	380	82.51
1	FoHeli1.10	607	1085	gi|761853297|ref|XM_011413467.1|	Metarhizium robertsii ARSEF 23 Ankyrin repeat-containing domain protein mRNA.	XP_011411769.1	Ankyrin repeat-containing domain protein	0	1050		186	664	478	80.62
1	FoHeli1.10	1144	1516	gi|761853297|ref|XM_011413467.1|	Metarhizium robertsii ARSEF 23 Ankyrin repeat-containing domain protein mRNA.	XP_011411769.1	Ankyrin repeat-containing domain protein	0	1050		670	1050	380	82.51
1	FoHeli1.13	605	1083	gi|761853297|ref|XM_011413467.1|	Metarhizium robertsii ARSEF 23 Ankyrin repeat-containing domain protein mRNA.	XP_011411769.1	Ankyrin repeat-containing domain protein	0	1050		186	664	478	80.62
1	FoHeli1.13	1142	1513	gi|761853297|ref|XM_011413467.1|	Metarhizium robertsii ARSEF 23 Ankyrin repeat-containing domain protein mRNA.	XP_011411769.1	Ankyrin repeat-containing domain protein	0	1050		670	1050	380	81.98
1	FoHeli1.12	605	1083	gi|761853297|ref|XM_011413467.1|	Metarhizium robertsii ARSEF 23 Ankyrin repeat-containing domain protein mRNA.	XP_011411769.1	Ankyrin repeat-containing domain protein	0	1050		186	664	478	80.62
1	FoHeli1.12	1142	1514	gi|761853297|ref|XM_011413467.1|	Metarhizium robertsii ARSEF 23 Ankyrin repeat-containing domain protein mRNA.	XP_011411769.1	Ankyrin repeat-containing domain protein	0	1050		670	1050	380	82.51
1	FOXG_22121T0	605	1083	gi|761853297|ref|XM_011413467.1|	Metarhizium robertsii ARSEF 23 Ankyrin repeat-containing domain protein mRNA.	XP_011411769.1	Ankyrin repeat-containing domain protein	0	1050		186	664	478	80.62
1	FOXG_22121T0	1142	1514	gi|761853297|ref|XM_011413467.1|	Metarhizium robertsii ARSEF 23 Ankyrin repeat-containing domain protein mRNA.	XP_011411769.1	Ankyrin repeat-containing domain protein	0	1050		670	1050	380	82.51
1	FoHeli1.5	605	1083	gi|761853297|ref|XM_011413467.1|	Metarhizium robertsii ARSEF 23 Ankyrin repeat-containing domain protein mRNA.	XP_011411769.1	Ankyrin repeat-containing domain protein	0	1050		186	664	478	80.62
1	FoHeli1.5	1142	1514	gi|761853297|ref|XM_011413467.1|	Metarhizium robertsii ARSEF 23 Ankyrin repeat-containing domain protein mRNA.	XP_011411769.1	Ankyrin repeat-containing domain protein	0	1050		670	1050	380	82.51
1	FoHeli1.4	605	1083	gi|761853297|ref|XM_011413467.1|	Metarhizium robertsii ARSEF 23 Ankyrin repeat-containing domain protein mRNA.	XP_011411769.1	Ankyrin repeat-containing domain protein	0	1050		186	664	478	80.62
1	FoHeli1.4	1142	1514	gi|761853297|ref|XM_011413467.1|	Metarhizium robertsii ARSEF 23 Ankyrin repeat-containing domain protein mRNA.	XP_011411769.1	Ankyrin repeat-containing domain protein	0	1050		670	1050	380	82.51
1	FoHeli1.7	605	1083	gi|761853297|ref|XM_011413467.1|	Metarhizium robertsii ARSEF 23 Ankyrin repeat-containing domain protein mRNA.	XP_011411769.1	Ankyrin repeat-containing domain protein	0	1050		186	664	478	80.62
1	FoHeli1.7	1142	1518	gi|761853297|ref|XM_011413467.1|	Metarhizium robertsii ARSEF 23 Ankyrin repeat-containing domain protein mRNA.	XP_011411769.1	Ankyrin repeat-containing domain protein	0	1050		670	1050	380	81.7
1	FoHeli1.6	605	1083	gi|761853297|ref|XM_011413467.1|	Metarhizium robertsii ARSEF 23 Ankyrin repeat-containing domain protein mRNA.	XP_011411769.1	Ankyrin repeat-containing domain protein	0	1050		186	664	478	80.62
1	FoHeli1.6	1142	1515	gi|761853297|ref|XM_011413467.1|	Metarhizium robertsii ARSEF 23 Ankyrin repeat-containing domain protein mRNA.	XP_011411769.1	Ankyrin repeat-containing domain protein	0	1050		670	1050	380	82.29
1	FoHeli1.1	605	1083	gi|761853297|ref|XM_011413467.1|	Metarhizium robertsii ARSEF 23 Ankyrin repeat-containing domain protein mRNA.	XP_011411769.1	Ankyrin repeat-containing domain protein	0	1050		186	664	478	80.62
1	FoHeli1.1	1142	1514	gi|761853297|ref|XM_011413467.1|	Metarhizium robertsii ARSEF 23 Ankyrin repeat-containing domain protein mRNA.	XP_011411769.1	Ankyrin repeat-containing domain protein	0	1050		670	1050	380	82.51
1	FoHeli1.3	605	1083	gi|761853297|ref|XM_011413467.1|	Metarhizium robertsii ARSEF 23 Ankyrin repeat-containing domain protein mRNA.	XP_011411769.1	Ankyrin repeat-containing domain protein	0	1050		186	664	478	80.42
1	FoHeli1.3	1142	1514	gi|761853297|ref|XM_011413467.1|	Metarhizium robertsii ARSEF 23 Ankyrin repeat-containing domain protein mRNA.	XP_011411769.1	Ankyrin repeat-containing domain protein	0	1050		670	1050	380	82.51
1	FoHeli1.2	605	1083	gi|761853297|ref|XM_011413467.1|	Metarhizium robertsii ARSEF 23 Ankyrin repeat-containing domain protein mRNA.	XP_011411769.1	Ankyrin repeat-containing domain protein	0	1050		186	664	478	80.62
1	FoHeli1.2	1142	1514	gi|761853297|ref|XM_011413467.1|	Metarhizium robertsii ARSEF 23 Ankyrin repeat-containing domain protein mRNA.	XP_011411769.1	Ankyrin repeat-containing domain protein	0	1050		670	1050	380	82.51
1	FoHeli1.9	605	1083	gi|761853297|ref|XM_011413467.1|	Metarhizium robertsii ARSEF 23 Ankyrin repeat-containing domain protein mRNA.	XP_011411769.1	Ankyrin repeat-containing domain protein	0	1050		186	664	478	80.62
1	FoHeli1.9	1142	1514	gi|761853297|ref|XM_011413467.1|	Metarhizium robertsii ARSEF 23 Ankyrin repeat-containing domain protein mRNA.	XP_011411769.1	Ankyrin repeat-containing domain protein	0	1050		670	1050	380	82.51
1	FoHeli1.8	605	1083	gi|761853297|ref|XM_011413467.1|	Metarhizium robertsii ARSEF 23 Ankyrin repeat-containing domain protein mRNA.	XP_011411769.1	Ankyrin repeat-containing domain protein	0	1050		186	664	478	80.62
1	FoHeli1.8	1142	1514	gi|761853297|ref|XM_011413467.1|	Metarhizium robertsii ARSEF 23 Ankyrin repeat-containing domain protein mRNA.	XP_011411769.1	Ankyrin repeat-containing domain protein	0	1050		670	1050	380	82.51

## Sheet: Helitrons
FoHeli subgroup	FoHeli ID	qstart	qend	subject id	subject description	feature id	feature description	f start	f end		sstart	send	slen	perc identitiy
1	FoHeli1.1	870	1083	gi|629688536|ref|XM_007811373.1|	Metarhizium acridum CQMa 102 ATP-dependent DNA helicase PIF1 partial mRNA.	XP_007809564.1	ATP-dependent DNA helicase PIF1	0	4530		182	394	212	85.05	|Helitron_like_N(598, 795), |PIF1(1366, 1509),
1	FoHeli1.1	1138	3953	gi|629688536|ref|XM_007811373.1|	Metarhizium acridum CQMa 102 ATP-dependent DNA helicase PIF1 partial mRNA.	XP_007809564.1	ATP-dependent DNA helicase PIF1	0	4530		396	3215	2819	87.09	|Helitron_like_N(598, 795), |PIF1(1366, 1509),
1	FoHeli1.1	3659	4971	gi|629688536|ref|XM_007811373.1|	Metarhizium acridum CQMa 102 ATP-dependent DNA helicase PIF1 partial mRNA.	XP_007809564.1	ATP-dependent DNA helicase PIF1	0	4530		3202	4520	1318	87.34	|Helitron_like_N(598, 795), |PIF1(1366, 1509),
1	FoHeli1.10	872	1085	gi|629688536|ref|XM_007811373.1|	Metarhizium acridum CQMa 102 ATP-dependent DNA helicase PIF1 partial mRNA.	XP_007809564.1	ATP-dependent DNA helicase PIF1	0	4530		182	394	212	85.05	|Helitron_like_N(598, 795), |PIF1(1366, 1509),
1	FoHeli1.10	1140	3949	gi|629688536|ref|XM_007811373.1|	Metarhizium acridum CQMa 102 ATP-dependent DNA helicase PIF1 partial mRNA.	XP_007809564.1	ATP-dependent DNA helicase PIF1	0	4530		396	3215	2819	87.97	|Helitron_like_N(598, 795), |PIF1(1366, 1509),
1	FoHeli1.10	3655	4967	gi|629688536|ref|XM_007811373.1|	Metarhizium acridum CQMa 102 ATP-dependent DNA helicase PIF1 partial mRNA.	XP_007809564.1	ATP-dependent DNA helicase PIF1	0	4530		3202	4520	1318	87.34	|Helitron_like_N(598, 795), |PIF1(1366, 1509),
1	FoHeli1.11	870	1083	gi|629688536|ref|XM_007811373.1|	Metarhizium acridum CQMa 102 ATP-dependent DNA helicase PIF1 partial mRNA.	XP_007809564.1	ATP-dependent DNA helicase PIF1	0	4530		182	394	212	85.05	|Helitron_like_N(598, 795), |PIF1(1366, 1509),
1	FoHeli1.11	1138	3947	gi|629688536|ref|XM_007811373.1|	Metarhizium acridum CQMa 102 ATP-dependent DNA helicase PIF1 partial mRNA.	XP_007809564.1	ATP-dependent DNA helicase PIF1	0	4530		396	3215	2819	87.97	|Helitron_like_N(598, 795), |PIF1(1366, 1509),
1	FoHeli1.11	3653	4965	gi|629688536|ref|XM_007811373.1|	Metarhizium acridum CQMa 102 ATP-dependent DNA helicase PIF1 partial mRNA.	XP_007809564.1	ATP-dependent DNA helicase PIF1	0	4530		3202	4520	1318	87.41	|Helitron_like_N(598, 795), |PIF1(1366, 1509),
1	FoHeli1.12	870	1083	gi|629688536|ref|XM_007811373.1|	Metarhizium acridum CQMa 102 ATP-dependent DNA helicase PIF1 partial mRNA.	XP_007809564.1	ATP-dependent DNA helicase PIF1	0	4530		182	394	212	85.05	|Helitron_like_N(598, 795), |PIF1(1366, 1509),
1	FoHeli1.12	1138	3947	gi|629688536|ref|XM_007811373.1|	Metarhizium acridum CQMa 102 ATP-dependent DNA helicase PIF1 partial mRNA.	XP_007809564.1	ATP-dependent DNA helicase PIF1	0	4530		396	3215	2819	87.97	|Helitron_like_N(598, 795), |PIF1(1366, 1509),
1	FoHeli1.12	3653	4964	gi|629688536|ref|XM_007811373.1|	Metarhizium acridum CQMa 102 ATP-dependent DNA helicase PIF1 partial mRNA.	XP_007809564.1	ATP-dependent DNA helicase PIF1	0	4530		3202	4520	1318	87.34	|Helitron_like_N(598, 795), |PIF1(1366, 1509),
1	FoHeli1.13	870	1083	gi|629688536|ref|XM_007811373.1|	Metarhizium acridum CQMa 102 ATP-dependent DNA helicase PIF1 partial mRNA.	XP_007809564.1	ATP-dependent DNA helicase PIF1	0	4530		182	394	212	85.05	|Helitron_like_N(598, 795), |PIF1(1366, 1509),
1	FoHeli1.13	1138	3953	gi|629688536|ref|XM_007811373.1|	Metarhizium acridum CQMa 102 ATP-dependent DNA helicase PIF1 partial mRNA.	XP_007809564.1	ATP-dependent DNA helicase PIF1	0	4530		396	3215	2819	87.58	|Helitron_like_N(598, 795), |PIF1(1366, 1509),
1	FoHeli1.13	3659	4973	gi|629688536|ref|XM_007811373.1|	Metarhizium acridum CQMa 102 ATP-dependent DNA helicase PIF1 partial mRNA.	XP_007809564.1	ATP-dependent DNA helicase PIF1	0	4530		3202	4520	1318	87.28	|Helitron_like_N(598, 795), |PIF1(1366, 1509),
1	FoHeli1.14	870	1083	gi|629688536|ref|XM_007811373.1|	Metarhizium acridum CQMa 102 ATP-dependent DNA helicase PIF1 partial mRNA.	XP_007809564.1	ATP-dependent DNA helicase PIF1	0	4530		182	394	212	85.05	|Helitron_like_N(598, 795), |PIF1(1366, 1509),
1	FoHeli1.14	1138	3962	gi|629688536|ref|XM_007811373.1|	Metarhizium acridum CQMa 102 ATP-dependent DNA helicase PIF1 partial mRNA.	XP_007809564.1	ATP-dependent DNA helicase PIF1	0	4530		396	3215	2819	87.57	|Helitron_like_N(598, 795), |PIF1(1366, 1509),
1	FoHeli1.14	3668	4980	gi|629688536|ref|XM_007811373.1|	Metarhizium acridum CQMa 102 ATP-dependent DNA helicase PIF1 partial mRNA.	XP_007809564.1	ATP-dependent DNA helicase PIF1	0	4530		3202	4520	1318	87.34	|Helitron_like_N(598, 795), |PIF1(1366, 1509),
1	FoHeli1.2	870	1083	gi|629688536|ref|XM_007811373.1|	Metarhizium acridum CQMa 102 ATP-dependent DNA helicase PIF1 partial mRNA.	XP_007809564.1	ATP-dependent DNA helicase PIF1	0	4530		182	394	212	85.05	|Helitron_like_N(598, 795), |PIF1(1366, 1509),
1	FoHeli1.2	1138	3962	gi|629688536|ref|XM_007811373.1|	Metarhizium acridum CQMa 102 ATP-dependent DNA helicase PIF1 partial mRNA.	XP_007809564.1	ATP-dependent DNA helicase PIF1	0	4530		396	3215	2819	87.61	|Helitron_like_N(598, 795), |PIF1(1366, 1509),
1	FoHeli1.2	3668	4980	gi|629688536|ref|XM_007811373.1|	Metarhizium acridum CQMa 102 ATP-dependent DNA helicase PIF1 partial mRNA.	XP_007809564.1	ATP-dependent DNA helicase PIF1	0	4530		3202	4520	1318	87.41	|Helitron_like_N(598, 795), |PIF1(1366, 1509),
1	FoHeli1.3	870	1083	gi|629688536|ref|XM_007811373.1|	Metarhizium acridum CQMa 102 ATP-dependent DNA helicase PIF1 partial mRNA.	XP_007809564.1	ATP-dependent DNA helicase PIF1	0	4530		182	394	212	84.58	|Helitron_like_N(598, 795), |PIF1(1366, 1509),
1	FoHeli1.3	1138	3947	gi|629688536|ref|XM_007811373.1|	Metarhizium acridum CQMa 102 ATP-dependent DNA helicase PIF1 partial mRNA.	XP_007809564.1	ATP-dependent DNA helicase PIF1	0	4530		396	3215	2819	87.97	|Helitron_like_N(598, 795), |PIF1(1366, 1509),
1	FoHeli1.3	3653	4965	gi|629688536|ref|XM_007811373.1|	Metarhizium acridum CQMa 102 ATP-dependent DNA helicase PIF1 partial mRNA.	XP_007809564.1	ATP-dependent DNA helicase PIF1	0	4530		3202	4520	1318	87.27	|Helitron_like_N(598, 795), |PIF1(1366, 1509),
1	FoHeli1.4	870	1083	gi|629688536|ref|XM_007811373.1|	Metarhizium acridum CQMa 102 ATP-dependent DNA helicase PIF1 partial mRNA.	XP_007809564.1	ATP-dependent DNA helicase PIF1	0	4530		182	394	212	85.05	|Helitron_like_N(598, 795), |PIF1(1366, 1509),
1	FoHeli1.4	1138	3947	gi|629688536|ref|XM_007811373.1|	Metarhizium acridum CQMa 102 ATP-dependent DNA helicase PIF1 partial mRNA.	XP_007809564.1	ATP-dependent DNA helicase PIF1	0	4530		396	3215	2819	87.93	|Helitron_like_N(598, 795), |PIF1(1366, 1509),
1	FoHeli1.4	3653	4965	gi|629688536|ref|XM_007811373.1|	Metarhizium acridum CQMa 102 ATP-dependent DNA helicase PIF1 partial mRNA.	XP_007809564.1	ATP-dependent DNA helicase PIF1	0	4530		3202	4520	1318	87.41	|Helitron_like_N(598, 795), |PIF1(1366, 1509),
1	FoHeli1.5	870	1083	gi|629688536|ref|XM_007811373.1|	Metarhizium acridum CQMa 102 ATP-dependent DNA helicase PIF1 partial mRNA.	XP_007809564.1	ATP-dependent DNA helicase PIF1	0	4530		182	394	212	85.05	|Helitron_like_N(598, 795), |PIF1(1366, 1509),
1	FoHeli1.5	1138	3947	gi|629688536|ref|XM_007811373.1|	Metarhizium acridum CQMa 102 ATP-dependent DNA helicase PIF1 partial mRNA.	XP_007809564.1	ATP-dependent DNA helicase PIF1	0	4530		396	3215	2819	87.97	|Helitron_like_N(598, 795), |PIF1(1366, 1509),
1	FoHeli1.5	3653	4965	gi|629688536|ref|XM_007811373.1|	Metarhizium acridum CQMa 102 ATP-dependent DNA helicase PIF1 partial mRNA.	XP_007809564.1	ATP-dependent DNA helicase PIF1	0	4530		3202	4520	1318	87.41	|Helitron_like_N(598, 795), |PIF1(1366, 1509),
1	FoHeli1.6	870	1083	gi|629688536|ref|XM_007811373.1|	Metarhizium acridum CQMa 102 ATP-dependent DNA helicase PIF1 partial mRNA.	XP_007809564.1	ATP-dependent DNA helicase PIF1	0	4530		182	394	212	85.05	|Helitron_like_N(598, 795), |PIF1(1366, 1509),
1	FoHeli1.6	1138	3948	gi|629688536|ref|XM_007811373.1|	Metarhizium acridum CQMa 102 ATP-dependent DNA helicase PIF1 partial mRNA.	XP_007809564.1	ATP-dependent DNA helicase PIF1	0	4530		396	3215	2819	87.9	|Helitron_like_N(598, 795), |PIF1(1366, 1509),
1	FoHeli1.6	3654	4966	gi|629688536|ref|XM_007811373.1|	Metarhizium acridum CQMa 102 ATP-dependent DNA helicase PIF1 partial mRNA.	XP_007809564.1	ATP-dependent DNA helicase PIF1	0	4530		3202	4520	1318	87.34	|Helitron_like_N(598, 795), |PIF1(1366, 1509),
1	FoHeli1.7	870	1083	gi|629688536|ref|XM_007811373.1|	Metarhizium acridum CQMa 102 ATP-dependent DNA helicase PIF1 partial mRNA.	XP_007809564.1	ATP-dependent DNA helicase PIF1	0	4530		182	394	212	85.05	|Helitron_like_N(598, 795), |PIF1(1366, 1509),
1	FoHeli1.7	1138	3966	gi|629688536|ref|XM_007811373.1|	Metarhizium acridum CQMa 102 ATP-dependent DNA helicase PIF1 partial mRNA.	XP_007809564.1	ATP-dependent DNA helicase PIF1	0	4530		396	3215	2819	87.49	|Helitron_like_N(598, 795), |PIF1(1366, 1509),
1	FoHeli1.7	3672	4984	gi|629688536|ref|XM_007811373.1|	Metarhizium acridum CQMa 102 ATP-dependent DNA helicase PIF1 partial mRNA.	XP_007809564.1	ATP-dependent DNA helicase PIF1	0	4530		3202	4520	1318	87.34	|Helitron_like_N(598, 795), |PIF1(1366, 1509),
1	FoHeli1.8	870	1083	gi|629688536|ref|XM_007811373.1|	Metarhizium acridum CQMa 102 ATP-dependent DNA helicase PIF1 partial mRNA.	XP_007809564.1	ATP-dependent DNA helicase PIF1	0	4530		182	394	212	85.05	|Helitron_like_N(598, 795), |PIF1(1366, 1509),
1	FoHeli1.8	1138	3962	gi|629688536|ref|XM_007811373.1|	Metarhizium acridum CQMa 102 ATP-dependent DNA helicase PIF1 partial mRNA.	XP_007809564.1	ATP-dependent DNA helicase PIF1	0	4530		396	3215	2819	87.61	|Helitron_like_N(598, 795), |PIF1(1366, 1509),
1	FoHeli1.8	3668	4980	gi|629688536|ref|XM_007811373.1|	Metarhizium acridum CQMa 102 ATP-dependent DNA helicase PIF1 partial mRNA.	XP_007809564.1	ATP-dependent DNA helicase PIF1	0	4530		3202	4520	1318	87.26	|Helitron_like_N(598, 795), |PIF1(1366, 1509),
1	FoHeli1.9	870	1083	gi|629688536|ref|XM_007811373.1|	Metarhizium acridum CQMa 102 ATP-dependent DNA helicase PIF1 partial mRNA.	XP_007809564.1	ATP-dependent DNA helicase PIF1	0	4530		182	394	212	85.05	|Helitron_like_N(598, 795), |PIF1(1366, 1509),
1	FoHeli1.9	1138	3962	gi|629688536|ref|XM_007811373.1|	Metarhizium acridum CQMa 102 ATP-dependent DNA helicase PIF1 partial mRNA.	XP_007809564.1	ATP-dependent DNA helicase PIF1	0	4530		396	3215	2819	87.61	|Helitron_like_N(598, 795), |PIF1(1366, 1509),
1	FoHeli1.9	3668	4980	gi|629688536|ref|XM_007811373.1|	Metarhizium acridum CQMa 102 ATP-dependent DNA helicase PIF1 partial mRNA.	XP_007809564.1	ATP-dependent DNA helicase PIF1	0	4530		3202	4520	1318	87.34	|Helitron_like_N(598, 795), |PIF1(1366, 1509),
1	FOXG_22121T0	870	1083	gi|629688536|ref|XM_007811373.1|	Metarhizium acridum CQMa 102 ATP-dependent DNA helicase PIF1 partial mRNA.	XP_007809564.1	ATP-dependent DNA helicase PIF1	0	4530		182	394	212	85.05	|Helitron_like_N(598, 795), |PIF1(1366, 1509),
1	FOXG_22121T0	1138	3947	gi|629688536|ref|XM_007811373.1|	Metarhizium acridum CQMa 102 ATP-dependent DNA helicase PIF1 partial mRNA.	XP_007809564.1	ATP-dependent DNA helicase PIF1	0	4530		396	3215	2819	87.97	|Helitron_like_N(598, 795), |PIF1(1366, 1509),
1	FOXG_22121T0	3653	4965	gi|629688536|ref|XM_007811373.1|	Metarhizium acridum CQMa 102 ATP-dependent DNA helicase PIF1 partial mRNA.	XP_007809564.1	ATP-dependent DNA helicase PIF1	0	4530		3202	4520	1318	87.41	|Helitron_like_N(598, 795), |PIF1(1366, 1509),
1	FoHeli1.1	870	1083	gi|629688538|ref|XM_007811374.1|	Metarhizium acridum CQMa 102 ATP-dependent DNA helicase PIF1 partial mRNA.	XP_007809565.1	ATP-dependent DNA helicase PIF1	0	4515		449	661	212	85.05	|Helitron_like_N(687, 884), |PIF1(1361, 1504),
1	FoHeli1.1	1138	4971	gi|629688538|ref|XM_007811374.1|	Metarhizium acridum CQMa 102 ATP-dependent DNA helicase PIF1 partial mRNA.	XP_007809565.1	ATP-dependent DNA helicase PIF1	0	4515		663	4505	3842	86.91	|Helitron_like_N(687, 884), |PIF1(1361, 1504),
1	FoHeli1.10	872	1085	gi|629688538|ref|XM_007811374.1|	Metarhizium acridum CQMa 102 ATP-dependent DNA helicase PIF1 partial mRNA.	XP_007809565.1	ATP-dependent DNA helicase PIF1	0	4515		449	661	212	85.05	|Helitron_like_N(687, 884), |PIF1(1361, 1504),
1	FoHeli1.10	1140	4967	gi|629688538|ref|XM_007811374.1|	Metarhizium acridum CQMa 102 ATP-dependent DNA helicase PIF1 partial mRNA.	XP_007809565.1	ATP-dependent DNA helicase PIF1	0	4515		663	4505	3842	87.56	|Helitron_like_N(687, 884), |PIF1(1361, 1504),
1	FoHeli1.11	870	1083	gi|629688538|ref|XM_007811374.1|	Metarhizium acridum CQMa 102 ATP-dependent DNA helicase PIF1 partial mRNA.	XP_007809565.1	ATP-dependent DNA helicase PIF1	0	4515		449	661	212	85.05	|Helitron_like_N(687, 884), |PIF1(1361, 1504),
1	FoHeli1.11	1138	4965	gi|629688538|ref|XM_007811374.1|	Metarhizium acridum CQMa 102 ATP-dependent DNA helicase PIF1 partial mRNA.	XP_007809565.1	ATP-dependent DNA helicase PIF1	0	4515		663	4505	3842	87.58	|Helitron_like_N(687, 884), |PIF1(1361, 1504),
1	FoHeli1.12	870	1083	gi|629688538|ref|XM_007811374.1|	Metarhizium acridum CQMa 102 ATP-dependent DNA helicase PIF1 partial mRNA.	XP_007809565.1	ATP-dependent DNA helicase PIF1	0	4515		449	661	212	85.05	|Helitron_like_N(687, 884), |PIF1(1361, 1504),
1	FoHeli1.12	1138	4964	gi|629688538|ref|XM_007811374.1|	Metarhizium acridum CQMa 102 ATP-dependent DNA helicase PIF1 partial mRNA.	XP_007809565.1	ATP-dependent DNA helicase PIF1	0	4515		663	4505	3842	87.56	|Helitron_like_N(687, 884), |PIF1(1361, 1504),
1	FoHeli1.13	870	1083	gi|629688538|ref|XM_007811374.1|	Metarhizium acridum CQMa 102 ATP-dependent DNA helicase PIF1 partial mRNA.	XP_007809565.1	ATP-dependent DNA helicase PIF1	0	4515		449	661	212	85.05	|Helitron_like_N(687, 884), |PIF1(1361, 1504),
1	FoHeli1.13	1138	4973	gi|629688538|ref|XM_007811374.1|	Metarhizium acridum CQMa 102 ATP-dependent DNA helicase PIF1 partial mRNA.	XP_007809565.1	ATP-dependent DNA helicase PIF1	0	4515		663	4505	3842	87.33	|Helitron_like_N(687, 884), |PIF1(1361, 1504),
1	FoHeli1.14	870	1083	gi|629688538|ref|XM_007811374.1|	Metarhizium acridum CQMa 102 ATP-dependent DNA helicase PIF1 partial mRNA.	XP_007809565.1	ATP-dependent DNA helicase PIF1	0	4515		449	661	212	85.05	|Helitron_like_N(687, 884), |PIF1(1361, 1504),
1	FoHeli1.14	1138	4980	gi|629688538|ref|XM_007811374.1|	Metarhizium acridum CQMa 102 ATP-dependent DNA helicase PIF1 partial mRNA.	XP_007809565.1	ATP-dependent DNA helicase PIF1	0	4515		663	4505	3842	87.27	|Helitron_like_N(687, 884), |PIF1(1361, 1504),
1	FoHeli1.2	870	1083	gi|629688538|ref|XM_007811374.1|	Metarhizium acridum CQMa 102 ATP-dependent DNA helicase PIF1 partial mRNA.	XP_007809565.1	ATP-dependent DNA helicase PIF1	0	4515		449	661	212	85.05	|Helitron_like_N(687, 884), |PIF1(1361, 1504),
1	FoHeli1.2	1138	4980	gi|629688538|ref|XM_007811374.1|	Metarhizium acridum CQMa 102 ATP-dependent DNA helicase PIF1 partial mRNA.	XP_007809565.1	ATP-dependent DNA helicase PIF1	0	4515		663	4505	3842	87.32	|Helitron_like_N(687, 884), |PIF1(1361, 1504),
1	FoHeli1.3	870	1083	gi|629688538|ref|XM_007811374.1|	Metarhizium acridum CQMa 102 ATP-dependent DNA helicase PIF1 partial mRNA.	XP_007809565.1	ATP-dependent DNA helicase PIF1	0	4515		449	661	212	84.58	|Helitron_like_N(687, 884), |PIF1(1361, 1504),
1	FoHeli1.3	1138	4965	gi|629688538|ref|XM_007811374.1|	Metarhizium acridum CQMa 102 ATP-dependent DNA helicase PIF1 partial mRNA.	XP_007809565.1	ATP-dependent DNA helicase PIF1	0	4515		663	4505	3842	87.54	|Helitron_like_N(687, 884), |PIF1(1361, 1504),
1	FoHeli1.4	870	1083	gi|629688538|ref|XM_007811374.1|	Metarhizium acridum CQMa 102 ATP-dependent DNA helicase PIF1 partial mRNA.	XP_007809565.1	ATP-dependent DNA helicase PIF1	0	4515		449	661	212	85.05	|Helitron_like_N(687, 884), |PIF1(1361, 1504),
1	FoHeli1.4	1138	4965	gi|629688538|ref|XM_007811374.1|	Metarhizium acridum CQMa 102 ATP-dependent DNA helicase PIF1 partial mRNA.	XP_007809565.1	ATP-dependent DNA helicase PIF1	0	4515		663	4505	3842	87.56	|Helitron_like_N(687, 884), |PIF1(1361, 1504),
1	FoHeli1.5	870	1083	gi|629688538|ref|XM_007811374.1|	Metarhizium acridum CQMa 102 ATP-dependent DNA helicase PIF1 partial mRNA.	XP_007809565.1	ATP-dependent DNA helicase PIF1	0	4515		449	661	212	85.05	|Helitron_like_N(687, 884), |PIF1(1361, 1504),
1	FoHeli1.5	1138	4965	gi|629688538|ref|XM_007811374.1|	Metarhizium acridum CQMa 102 ATP-dependent DNA helicase PIF1 partial mRNA.	XP_007809565.1	ATP-dependent DNA helicase PIF1	0	4515		663	4505	3842	87.58	|Helitron_like_N(687, 884), |PIF1(1361, 1504),
1	FoHeli1.6	870	1083	gi|629688538|ref|XM_007811374.1|	Metarhizium acridum CQMa 102 ATP-dependent DNA helicase PIF1 partial mRNA.	XP_007809565.1	ATP-dependent DNA helicase PIF1	0	4515		449	661	212	85.05	|Helitron_like_N(687, 884), |PIF1(1361, 1504),
1	FoHeli1.6	1138	4966	gi|629688538|ref|XM_007811374.1|	Metarhizium acridum CQMa 102 ATP-dependent DNA helicase PIF1 partial mRNA.	XP_007809565.1	ATP-dependent DNA helicase PIF1	0	4515		663	4505	3842	87.51	|Helitron_like_N(687, 884), |PIF1(1361, 1504),
1	FoHeli1.7	870	1083	gi|629688538|ref|XM_007811374.1|	Metarhizium acridum CQMa 102 ATP-dependent DNA helicase PIF1 partial mRNA.	XP_007809565.1	ATP-dependent DNA helicase PIF1	0	4515		449	661	212	85.05	|Helitron_like_N(687, 884), |PIF1(1361, 1504),
1	FoHeli1.7	1138	4984	gi|629688538|ref|XM_007811374.1|	Metarhizium acridum CQMa 102 ATP-dependent DNA helicase PIF1 partial mRNA.	XP_007809565.1	ATP-dependent DNA helicase PIF1	0	4515		663	4505	3842	87.21	|Helitron_like_N(687, 884), |PIF1(1361, 1504),
1	FoHeli1.8	870	1083	gi|629688538|ref|XM_007811374.1|	Metarhizium acridum CQMa 102 ATP-dependent DNA helicase PIF1 partial mRNA.	XP_007809565.1	ATP-dependent DNA helicase PIF1	0	4515		449	661	212	85.05	|Helitron_like_N(687, 884), |PIF1(1361, 1504),
1	FoHeli1.8	1138	4980	gi|629688538|ref|XM_007811374.1|	Metarhizium acridum CQMa 102 ATP-dependent DNA helicase PIF1 partial mRNA.	XP_007809565.1	ATP-dependent DNA helicase PIF1	0	4515		663	4505	3842	87.27	|Helitron_like_N(687, 884), |PIF1(1361, 1504),
1	FoHeli1.9	870	1083	gi|629688538|ref|XM_007811374.1|	Metarhizium acridum CQMa 102 ATP-dependent DNA helicase PIF1 partial mRNA.	XP_007809565.1	ATP-dependent DNA helicase PIF1	0	4515		449	661	212	85.05	|Helitron_like_N(687, 884), |PIF1(1361, 1504),
1	FoHeli1.9	1138	4980	gi|629688538|ref|XM_007811374.1|	Metarhizium acridum CQMa 102 ATP-dependent DNA helicase PIF1 partial mRNA.	XP_007809565.1	ATP-dependent DNA helicase PIF1	0	4515		663	4505	3842	87.3	|Helitron_like_N(687, 884), |PIF1(1361, 1504),
1	FOXG_22121T0	870	1083	gi|629688538|ref|XM_007811374.1|	Metarhizium acridum CQMa 102 ATP-dependent DNA helicase PIF1 partial mRNA.	XP_007809565.1	ATP-dependent DNA helicase PIF1	0	4515		449	661	212	85.05	|Helitron_like_N(687, 884), |PIF1(1361, 1504),
1	FOXG_22121T0	1138	4965	gi|629688538|ref|XM_007811374.1|	Metarhizium acridum CQMa 102 ATP-dependent DNA helicase PIF1 partial mRNA.	XP_007809565.1	ATP-dependent DNA helicase PIF1	0	4515		663	4505	3842	87.58	|Helitron_like_N(687, 884), |PIF1(1361, 1504),
1	FoHeli1.1	4586	5472	gi|629701088|ref|XM_007817645.1|	Metarhizium acridum CQMa 102 ATP-dependent DNA helicase PIF1 partial mRNA.	XP_007815836.1	ATP-dependent DNA helicase PIF1	0	1278		1	887	886	85.36	|PIF1(5, 198),
1	FoHeli1.10	4582	5468	gi|629701088|ref|XM_007817645.1|	Metarhizium acridum CQMa 102 ATP-dependent DNA helicase PIF1 partial mRNA.	XP_007815836.1	ATP-dependent DNA helicase PIF1	0	1278		1	887	886	85.36	|PIF1(5, 198),
1	FoHeli1.11	4580	5466	gi|629701088|ref|XM_007817645.1|	Metarhizium acridum CQMa 102 ATP-dependent DNA helicase PIF1 partial mRNA.	XP_007815836.1	ATP-dependent DNA helicase PIF1	0	1278		1	887	886	85.47	|PIF1(5, 198),
1	FoHeli1.12	4580	5465	gi|629701088|ref|XM_007817645.1|	Metarhizium acridum CQMa 102 ATP-dependent DNA helicase PIF1 partial mRNA.	XP_007815836.1	ATP-dependent DNA helicase PIF1	0	1278		1	887	886	85.36	|PIF1(5, 198),
1	FoHeli1.13	4586	5475	gi|629701088|ref|XM_007817645.1|	Metarhizium acridum CQMa 102 ATP-dependent DNA helicase PIF1 partial mRNA.	XP_007815836.1	ATP-dependent DNA helicase PIF1	0	1278		1	887	886	85.19	|PIF1(5, 198),
1	FoHeli1.14	4595	5481	gi|629701088|ref|XM_007817645.1|	Metarhizium acridum CQMa 102 ATP-dependent DNA helicase PIF1 partial mRNA.	XP_007815836.1	ATP-dependent DNA helicase PIF1	0	1278		1	887	886	85.36	|PIF1(5, 198),
1	FoHeli1.2	4595	5481	gi|629701088|ref|XM_007817645.1|	Metarhizium acridum CQMa 102 ATP-dependent DNA helicase PIF1 partial mRNA.	XP_007815836.1	ATP-dependent DNA helicase PIF1	0	1278		1	887	886	85.47	|PIF1(5, 198),
1	FoHeli1.3	4581	5466	gi|629701088|ref|XM_007817645.1|	Metarhizium acridum CQMa 102 ATP-dependent DNA helicase PIF1 partial mRNA.	XP_007815836.1	ATP-dependent DNA helicase PIF1	0	1278		1	887	886	85.36	|PIF1(5, 198),
1	FoHeli1.4	4580	5466	gi|629701088|ref|XM_007817645.1|	Metarhizium acridum CQMa 102 ATP-dependent DNA helicase PIF1 partial mRNA.	XP_007815836.1	ATP-dependent DNA helicase PIF1	0	1278		1	887	886	85.47	|PIF1(5, 198),
1	FoHeli1.5	4580	5466	gi|629701088|ref|XM_007817645.1|	Metarhizium acridum CQMa 102 ATP-dependent DNA helicase PIF1 partial mRNA.	XP_007815836.1	ATP-dependent DNA helicase PIF1	0	1278		1	887	886	85.47	|PIF1(5, 198),
1	FoHeli1.6	4581	5467	gi|629701088|ref|XM_007817645.1|	Metarhizium acridum CQMa 102 ATP-dependent DNA helicase PIF1 partial mRNA.	XP_007815836.1	ATP-dependent DNA helicase PIF1	0	1278		1	887	886	85.14	|PIF1(5, 198),
1	FoHeli1.7	4599	5485	gi|629701088|ref|XM_007817645.1|	Metarhizium acridum CQMa 102 ATP-dependent DNA helicase PIF1 partial mRNA.	XP_007815836.1	ATP-dependent DNA helicase PIF1	0	1278		1	887	886	85.36	|PIF1(5, 198),
1	FoHeli1.8	4595	5481	gi|629701088|ref|XM_007817645.1|	Metarhizium acridum CQMa 102 ATP-dependent DNA helicase PIF1 partial mRNA.	XP_007815836.1	ATP-dependent DNA helicase PIF1	0	1278		1	887	886	85.36	|PIF1(5, 198),
1	FoHeli1.9	4595	5481	gi|629701088|ref|XM_007817645.1|	Metarhizium acridum CQMa 102 ATP-dependent DNA helicase PIF1 partial mRNA.	XP_007815836.1	ATP-dependent DNA helicase PIF1	0	1278		1	887	886	85.36	|PIF1(5, 198),
1	FOXG_22121T0	4580	5466	gi|629701088|ref|XM_007817645.1|	Metarhizium acridum CQMa 102 ATP-dependent DNA helicase PIF1 partial mRNA.	XP_007815836.1	ATP-dependent DNA helicase PIF1	0	1278		1	887	886	85.47	|PIF1(5, 198),
1	FoHeli1.1	2746	3076	gi|629704648|ref|XM_007818364.1|	Metarhizium robertsii ARSEF 23 DNA helicase PIF1, ATP-dependent mRNA.	XP_007816555.1	DNA helicase PIF1, ATP-dependent	0	834		12	342	330	87.01	|Helitron_like_N(4, 116),
1	FoHeli1.10	2742	3072	gi|629704648|ref|XM_007818364.1|	Metarhizium robertsii ARSEF 23 DNA helicase PIF1, ATP-dependent mRNA.	XP_007816555.1	DNA helicase PIF1, ATP-dependent	0	834		12	342	330	87.01	|Helitron_like_N(4, 116),
1	FoHeli1.11	2740	3070	gi|629704648|ref|XM_007818364.1|	Metarhizium robertsii ARSEF 23 DNA helicase PIF1, ATP-dependent mRNA.	XP_007816555.1	DNA helicase PIF1, ATP-dependent	0	834		12	342	330	87.01	|Helitron_like_N(4, 116),
1	FoHeli1.12	2740	3070	gi|629704648|ref|XM_007818364.1|	Metarhizium robertsii ARSEF 23 DNA helicase PIF1, ATP-dependent mRNA.	XP_007816555.1	DNA helicase PIF1, ATP-dependent	0	834		12	342	330	87.01	|Helitron_like_N(4, 116),
1	FoHeli1.13	2746	3076	gi|629704648|ref|XM_007818364.1|	Metarhizium robertsii ARSEF 23 DNA helicase PIF1, ATP-dependent mRNA.	XP_007816555.1	DNA helicase PIF1, ATP-dependent	0	834		12	342	330	87.01	|Helitron_like_N(4, 116),
1	FoHeli1.14	2740	3070	gi|629704648|ref|XM_007818364.1|	Metarhizium robertsii ARSEF 23 DNA helicase PIF1, ATP-dependent mRNA.	XP_007816555.1	DNA helicase PIF1, ATP-dependent	0	834		12	342	330	87.01	|Helitron_like_N(4, 116),
1	FoHeli1.2	2740	3070	gi|629704648|ref|XM_007818364.1|	Metarhizium robertsii ARSEF 23 DNA helicase PIF1, ATP-dependent mRNA.	XP_007816555.1	DNA helicase PIF1, ATP-dependent	0	834		12	342	330	87.01	|Helitron_like_N(4, 116),
1	FoHeli1.3	2740	3070	gi|629704648|ref|XM_007818364.1|	Metarhizium robertsii ARSEF 23 DNA helicase PIF1, ATP-dependent mRNA.	XP_007816555.1	DNA helicase PIF1, ATP-dependent	0	834		12	342	330	87.01	|Helitron_like_N(4, 116),
1	FoHeli1.4	2740	3070	gi|629704648|ref|XM_007818364.1|	Metarhizium robertsii ARSEF 23 DNA helicase PIF1, ATP-dependent mRNA.	XP_007816555.1	DNA helicase PIF1, ATP-dependent	0	834		12	342	330	87.01	|Helitron_like_N(4, 116),
1	FoHeli1.5	2740	3070	gi|629704648|ref|XM_007818364.1|	Metarhizium robertsii ARSEF 23 DNA helicase PIF1, ATP-dependent mRNA.	XP_007816555.1	DNA helicase PIF1, ATP-dependent	0	834		12	342	330	87.01	|Helitron_like_N(4, 116),
1	FoHeli1.6	2741	3071	gi|629704648|ref|XM_007818364.1|	Metarhizium robertsii ARSEF 23 DNA helicase PIF1, ATP-dependent mRNA.	XP_007816555.1	DNA helicase PIF1, ATP-dependent	0	834		12	342	330	87.01	|Helitron_like_N(4, 116),
1	FoHeli1.7	2744	3074	gi|629704648|ref|XM_007818364.1|	Metarhizium robertsii ARSEF 23 DNA helicase PIF1, ATP-dependent mRNA.	XP_007816555.1	DNA helicase PIF1, ATP-dependent	0	834		12	342	330	87.01	|Helitron_like_N(4, 116),
1	FoHeli1.8	2740	3070	gi|629704648|ref|XM_007818364.1|	Metarhizium robertsii ARSEF 23 DNA helicase PIF1, ATP-dependent mRNA.	XP_007816555.1	DNA helicase PIF1, ATP-dependent	0	834		12	342	330	87.01	|Helitron_like_N(4, 116),
1	FoHeli1.9	2740	3070	gi|629704648|ref|XM_007818364.1|	Metarhizium robertsii ARSEF 23 DNA helicase PIF1, ATP-dependent mRNA.	XP_007816555.1	DNA helicase PIF1, ATP-dependent	0	834		12	342	330	87.01	|Helitron_like_N(4, 116),
1	FOXG_22121T0	2740	3070	gi|629704648|ref|XM_007818364.1|	Metarhizium robertsii ARSEF 23 DNA helicase PIF1, ATP-dependent mRNA.	XP_007816555.1	DNA helicase PIF1, ATP-dependent	0	834		12	342	330	87.01	|Helitron_like_N(4, 116),
1	FoHeli1.1	4707	4803	gi|629706523|ref|XM_007818900.1|	Metarhizium robertsii ARSEF 23 ATP-dependent DNA helicase PIF1 mRNA.	XP_007817091.1	ATP-dependent DNA helicase PIF1	0	2424		1507	1603	96	93.81	|PIF1(441, 776),
1	FoHeli1.1	4838	5422	gi|629706523|ref|XM_007818900.1|	Metarhizium robertsii ARSEF 23 ATP-dependent DNA helicase PIF1 mRNA.	XP_007817091.1	ATP-dependent DNA helicase PIF1	0	2424		1603	2187	584	87.52	|PIF1(441, 776),
1	FoHeli1.1	5386	5617	gi|629706523|ref|XM_007818900.1|	Metarhizium robertsii ARSEF 23 ATP-dependent DNA helicase PIF1 mRNA.	XP_007817091.1	ATP-dependent DNA helicase PIF1	0	2424		2189	2419	230	90.56	|PIF1(441, 776),
1	FoHeli1.10	1302	1939	gi|629706523|ref|XM_007818900.1|	Metarhizium robertsii ARSEF 23 ATP-dependent DNA helicase PIF1 mRNA.	XP_007817091.1	ATP-dependent DNA helicase PIF1	0	2424		491	1155	664	83.33	|PIF1(441, 776),
1	FoHeli1.10	4703	4799	gi|629706523|ref|XM_007818900.1|	Metarhizium robertsii ARSEF 23 ATP-dependent DNA helicase PIF1 mRNA.	XP_007817091.1	ATP-dependent DNA helicase PIF1	0	2424		1507	1603	96	93.81	|PIF1(441, 776),
1	FoHeli1.10	4834	5418	gi|629706523|ref|XM_007818900.1|	Metarhizium robertsii ARSEF 23 ATP-dependent DNA helicase PIF1 mRNA.	XP_007817091.1	ATP-dependent DNA helicase PIF1	0	2424		1603	2187	584	87.52	|PIF1(441, 776),
1	FoHeli1.10	5382	5613	gi|629706523|ref|XM_007818900.1|	Metarhizium robertsii ARSEF 23 ATP-dependent DNA helicase PIF1 mRNA.	XP_007817091.1	ATP-dependent DNA helicase PIF1	0	2424		2189	2419	230	90.56	|PIF1(441, 776),
1	FoHeli1.11	1300	1937	gi|629706523|ref|XM_007818900.1|	Metarhizium robertsii ARSEF 23 ATP-dependent DNA helicase PIF1 mRNA.	XP_007817091.1	ATP-dependent DNA helicase PIF1	0	2424		491	1155	664	83.33	|PIF1(441, 776),
1	FoHeli1.11	4701	4797	gi|629706523|ref|XM_007818900.1|	Metarhizium robertsii ARSEF 23 ATP-dependent DNA helicase PIF1 mRNA.	XP_007817091.1	ATP-dependent DNA helicase PIF1	0	2424		1507	1603	96	93.81	|PIF1(441, 776),
1	FoHeli1.11	4832	5416	gi|629706523|ref|XM_007818900.1|	Metarhizium robertsii ARSEF 23 ATP-dependent DNA helicase PIF1 mRNA.	XP_007817091.1	ATP-dependent DNA helicase PIF1	0	2424		1603	2187	584	87.69	|PIF1(441, 776),
1	FoHeli1.11	5380	5611	gi|629706523|ref|XM_007818900.1|	Metarhizium robertsii ARSEF 23 ATP-dependent DNA helicase PIF1 mRNA.	XP_007817091.1	ATP-dependent DNA helicase PIF1	0	2424		2189	2419	230	90.56	|PIF1(441, 776),
1	FoHeli1.12	1300	1937	gi|629706523|ref|XM_007818900.1|	Metarhizium robertsii ARSEF 23 ATP-dependent DNA helicase PIF1 mRNA.	XP_007817091.1	ATP-dependent DNA helicase PIF1	0	2424		491	1155	664	83.33	|PIF1(441, 776),
1	FoHeli1.12	4703	4796	gi|629706523|ref|XM_007818900.1|	Metarhizium robertsii ARSEF 23 ATP-dependent DNA helicase PIF1 mRNA.	XP_007817091.1	ATP-dependent DNA helicase PIF1	0	2424		1510	1603	93	93.62	|PIF1(441, 776),
1	FoHeli1.12	4831	5415	gi|629706523|ref|XM_007818900.1|	Metarhizium robertsii ARSEF 23 ATP-dependent DNA helicase PIF1 mRNA.	XP_007817091.1	ATP-dependent DNA helicase PIF1	0	2424		1603	2187	584	87.69	|PIF1(441, 776),
1	FoHeli1.12	5379	5610	gi|629706523|ref|XM_007818900.1|	Metarhizium robertsii ARSEF 23 ATP-dependent DNA helicase PIF1 mRNA.	XP_007817091.1	ATP-dependent DNA helicase PIF1	0	2424		2189	2419	230	90.56	|PIF1(441, 776),
1	FoHeli1.13	1300	1936	gi|629706523|ref|XM_007818900.1|	Metarhizium robertsii ARSEF 23 ATP-dependent DNA helicase PIF1 mRNA.	XP_007817091.1	ATP-dependent DNA helicase PIF1	0	2424		491	1155	664	83.03	|PIF1(441, 776),
1	FoHeli1.13	4707	4803	gi|629706523|ref|XM_007818900.1|	Metarhizium robertsii ARSEF 23 ATP-dependent DNA helicase PIF1 mRNA.	XP_007817091.1	ATP-dependent DNA helicase PIF1	0	2424		1507	1603	96	93.81	|PIF1(441, 776),
1	FoHeli1.13	4838	5425	gi|629706523|ref|XM_007818900.1|	Metarhizium robertsii ARSEF 23 ATP-dependent DNA helicase PIF1 mRNA.	XP_007817091.1	ATP-dependent DNA helicase PIF1	0	2424		1603	2187	584	87.24	|PIF1(441, 776),
1	FoHeli1.13	5389	5620	gi|629706523|ref|XM_007818900.1|	Metarhizium robertsii ARSEF 23 ATP-dependent DNA helicase PIF1 mRNA.	XP_007817091.1	ATP-dependent DNA helicase PIF1	0	2424		2189	2419	230	90.56	|PIF1(441, 776),
1	FoHeli1.14	1300	1937	gi|629706523|ref|XM_007818900.1|	Metarhizium robertsii ARSEF 23 ATP-dependent DNA helicase PIF1 mRNA.	XP_007817091.1	ATP-dependent DNA helicase PIF1	0	2424		491	1155	664	83.33	|PIF1(441, 776),
1	FoHeli1.14	4716	4812	gi|629706523|ref|XM_007818900.1|	Metarhizium robertsii ARSEF 23 ATP-dependent DNA helicase PIF1 mRNA.	XP_007817091.1	ATP-dependent DNA helicase PIF1	0	2424		1507	1603	96	93.81	|PIF1(441, 776),
1	FoHeli1.14	4847	5431	gi|629706523|ref|XM_007818900.1|	Metarhizium robertsii ARSEF 23 ATP-dependent DNA helicase PIF1 mRNA.	XP_007817091.1	ATP-dependent DNA helicase PIF1	0	2424		1603	2187	584	87.52	|PIF1(441, 776),
1	FoHeli1.14	5395	5626	gi|629706523|ref|XM_007818900.1|	Metarhizium robertsii ARSEF 23 ATP-dependent DNA helicase PIF1 mRNA.	XP_007817091.1	ATP-dependent DNA helicase PIF1	0	2424		2189	2419	230	90.56	|PIF1(441, 776),
1	FoHeli1.2	1300	1937	gi|629706523|ref|XM_007818900.1|	Metarhizium robertsii ARSEF 23 ATP-dependent DNA helicase PIF1 mRNA.	XP_007817091.1	ATP-dependent DNA helicase PIF1	0	2424		491	1155	664	83.33	|PIF1(441, 776),
1	FoHeli1.2	4716	4812	gi|629706523|ref|XM_007818900.1|	Metarhizium robertsii ARSEF 23 ATP-dependent DNA helicase PIF1 mRNA.	XP_007817091.1	ATP-dependent DNA helicase PIF1	0	2424		1507	1603	96	93.81	|PIF1(441, 776),
1	FoHeli1.2	4847	5431	gi|629706523|ref|XM_007818900.1|	Metarhizium robertsii ARSEF 23 ATP-dependent DNA helicase PIF1 mRNA.	XP_007817091.1	ATP-dependent DNA helicase PIF1	0	2424		1603	2187	584	87.69	|PIF1(441, 776),
1	FoHeli1.2	5395	5626	gi|629706523|ref|XM_007818900.1|	Metarhizium robertsii ARSEF 23 ATP-dependent DNA helicase PIF1 mRNA.	XP_007817091.1	ATP-dependent DNA helicase PIF1	0	2424		2189	2419	230	90.56	|PIF1(441, 776),
1	FoHeli1.3	1300	1937	gi|629706523|ref|XM_007818900.1|	Metarhizium robertsii ARSEF 23 ATP-dependent DNA helicase PIF1 mRNA.	XP_007817091.1	ATP-dependent DNA helicase PIF1	0	2424		491	1155	664	83.33	|PIF1(441, 776),
1	FoHeli1.3	4704	4797	gi|629706523|ref|XM_007818900.1|	Metarhizium robertsii ARSEF 23 ATP-dependent DNA helicase PIF1 mRNA.	XP_007817091.1	ATP-dependent DNA helicase PIF1	0	2424		1510	1603	93	93.62	|PIF1(441, 776),
1	FoHeli1.3	4832	5416	gi|629706523|ref|XM_007818900.1|	Metarhizium robertsii ARSEF 23 ATP-dependent DNA helicase PIF1 mRNA.	XP_007817091.1	ATP-dependent DNA helicase PIF1	0	2424		1603	2187	584	87.69	|PIF1(441, 776),
1	FoHeli1.3	5380	5611	gi|629706523|ref|XM_007818900.1|	Metarhizium robertsii ARSEF 23 ATP-dependent DNA helicase PIF1 mRNA.	XP_007817091.1	ATP-dependent DNA helicase PIF1	0	2424		2189	2419	230	90.56	|PIF1(441, 776),
1	FoHeli1.4	1300	1937	gi|629706523|ref|XM_007818900.1|	Metarhizium robertsii ARSEF 23 ATP-dependent DNA helicase PIF1 mRNA.	XP_007817091.1	ATP-dependent DNA helicase PIF1	0	2424		491	1155	664	83.33	|PIF1(441, 776),
1	FoHeli1.4	4701	4797	gi|629706523|ref|XM_007818900.1|	Metarhizium robertsii ARSEF 23 ATP-dependent DNA helicase PIF1 mRNA.	XP_007817091.1	ATP-dependent DNA helicase PIF1	0	2424		1507	1603	96	93.81	|PIF1(441, 776),
1	FoHeli1.4	4832	5416	gi|629706523|ref|XM_007818900.1|	Metarhizium robertsii ARSEF 23 ATP-dependent DNA helicase PIF1 mRNA.	XP_007817091.1	ATP-dependent DNA helicase PIF1	0	2424		1603	2187	584	87.69	|PIF1(441, 776),
1	FoHeli1.4	5380	5611	gi|629706523|ref|XM_007818900.1|	Metarhizium robertsii ARSEF 23 ATP-dependent DNA helicase PIF1 mRNA.	XP_007817091.1	ATP-dependent DNA helicase PIF1	0	2424		2189	2419	230	90.56	|PIF1(441, 776),
1	FoHeli1.5	1300	1937	gi|629706523|ref|XM_007818900.1|	Metarhizium robertsii ARSEF 23 ATP-dependent DNA helicase PIF1 mRNA.	XP_007817091.1	ATP-dependent DNA helicase PIF1	0	2424		491	1155	664	83.33	|PIF1(441, 776),
1	FoHeli1.5	4701	4797	gi|629706523|ref|XM_007818900.1|	Metarhizium robertsii ARSEF 23 ATP-dependent DNA helicase PIF1 mRNA.	XP_007817091.1	ATP-dependent DNA helicase PIF1	0	2424		1507	1603	96	93.81	|PIF1(441, 776),
1	FoHeli1.5	4832	5416	gi|629706523|ref|XM_007818900.1|	Metarhizium robertsii ARSEF 23 ATP-dependent DNA helicase PIF1 mRNA.	XP_007817091.1	ATP-dependent DNA helicase PIF1	0	2424		1603	2187	584	87.69	|PIF1(441, 776),
1	FoHeli1.5	5380	5611	gi|629706523|ref|XM_007818900.1|	Metarhizium robertsii ARSEF 23 ATP-dependent DNA helicase PIF1 mRNA.	XP_007817091.1	ATP-dependent DNA helicase PIF1	0	2424		2189	2419	230	90.56	|PIF1(441, 776),
1	FoHeli1.6	1300	1938	gi|629706523|ref|XM_007818900.1|	Metarhizium robertsii ARSEF 23 ATP-dependent DNA helicase PIF1 mRNA.	XP_007817091.1	ATP-dependent DNA helicase PIF1	0	2424		491	1155	664	83.21	|PIF1(441, 776),
1	FoHeli1.6	4702	4798	gi|629706523|ref|XM_007818900.1|	Metarhizium robertsii ARSEF 23 ATP-dependent DNA helicase PIF1 mRNA.	XP_007817091.1	ATP-dependent DNA helicase PIF1	0	2424		1507	1603	96	93.81	|PIF1(441, 776),
1	FoHeli1.6	4833	5417	gi|629706523|ref|XM_007818900.1|	Metarhizium robertsii ARSEF 23 ATP-dependent DNA helicase PIF1 mRNA.	XP_007817091.1	ATP-dependent DNA helicase PIF1	0	2424		1603	2187	584	87.18	|PIF1(441, 776),
1	FoHeli1.6	5381	5612	gi|629706523|ref|XM_007818900.1|	Metarhizium robertsii ARSEF 23 ATP-dependent DNA helicase PIF1 mRNA.	XP_007817091.1	ATP-dependent DNA helicase PIF1	0	2424		2189	2419	230	90.56	|PIF1(441, 776),
1	FoHeli1.7	1300	1941	gi|629706523|ref|XM_007818900.1|	Metarhizium robertsii ARSEF 23 ATP-dependent DNA helicase PIF1 mRNA.	XP_007817091.1	ATP-dependent DNA helicase PIF1	0	2424		491	1155	664	82.56	|PIF1(441, 776),
1	FoHeli1.7	4720	4816	gi|629706523|ref|XM_007818900.1|	Metarhizium robertsii ARSEF 23 ATP-dependent DNA helicase PIF1 mRNA.	XP_007817091.1	ATP-dependent DNA helicase PIF1	0	2424		1507	1603	96	93.81	|PIF1(441, 776),
1	FoHeli1.7	4851	5435	gi|629706523|ref|XM_007818900.1|	Metarhizium robertsii ARSEF 23 ATP-dependent DNA helicase PIF1 mRNA.	XP_007817091.1	ATP-dependent DNA helicase PIF1	0	2424		1603	2187	584	87.52	|PIF1(441, 776),
1	FoHeli1.7	5399	5630	gi|629706523|ref|XM_007818900.1|	Metarhizium robertsii ARSEF 23 ATP-dependent DNA helicase PIF1 mRNA.	XP_007817091.1	ATP-dependent DNA helicase PIF1	0	2424		2189	2419	230	90.56	|PIF1(441, 776),
1	FoHeli1.8	1300	1937	gi|629706523|ref|XM_007818900.1|	Metarhizium robertsii ARSEF 23 ATP-dependent DNA helicase PIF1 mRNA.	XP_007817091.1	ATP-dependent DNA helicase PIF1	0	2424		491	1155	664	83.33	|PIF1(441, 776),
1	FoHeli1.8	4716	4812	gi|629706523|ref|XM_007818900.1|	Metarhizium robertsii ARSEF 23 ATP-dependent DNA helicase PIF1 mRNA.	XP_007817091.1	ATP-dependent DNA helicase PIF1	0	2424		1507	1603	96	93.81	|PIF1(441, 776),
1	FoHeli1.8	4847	5431	gi|629706523|ref|XM_007818900.1|	Metarhizium robertsii ARSEF 23 ATP-dependent DNA helicase PIF1 mRNA.	XP_007817091.1	ATP-dependent DNA helicase PIF1	0	2424		1603	2187	584	87.52	|PIF1(441, 776),
1	FoHeli1.8	5395	5626	gi|629706523|ref|XM_007818900.1|	Metarhizium robertsii ARSEF 23 ATP-dependent DNA helicase PIF1 mRNA.	XP_007817091.1	ATP-dependent DNA helicase PIF1	0	2424		2189	2419	230	90.56	|PIF1(441, 776),
1	FoHeli1.9	1300	1937	gi|629706523|ref|XM_007818900.1|	Metarhizium robertsii ARSEF 23 ATP-dependent DNA helicase PIF1 mRNA.	XP_007817091.1	ATP-dependent DNA helicase PIF1	0	2424		491	1155	664	83.33	|PIF1(441, 776),
1	FoHeli1.9	4716	4812	gi|629706523|ref|XM_007818900.1|	Metarhizium robertsii ARSEF 23 ATP-dependent DNA helicase PIF1 mRNA.	XP_007817091.1	ATP-dependent DNA helicase PIF1	0	2424		1507	1603	96	93.81	|PIF1(441, 776),
1	FoHeli1.9	4847	5431	gi|629706523|ref|XM_007818900.1|	Metarhizium robertsii ARSEF 23 ATP-dependent DNA helicase PIF1 mRNA.	XP_007817091.1	ATP-dependent DNA helicase PIF1	0	2424		1603	2187	584	87.52	|PIF1(441, 776),
1	FoHeli1.9	5395	5626	gi|629706523|ref|XM_007818900.1|	Metarhizium robertsii ARSEF 23 ATP-dependent DNA helicase PIF1 mRNA.	XP_007817091.1	ATP-dependent DNA helicase PIF1	0	2424		2189	2419	230	90.56	|PIF1(441, 776),
1	FOXG_22121T0	1300	1937	gi|629706523|ref|XM_007818900.1|	Metarhizium robertsii ARSEF 23 ATP-dependent DNA helicase PIF1 mRNA.	XP_007817091.1	ATP-dependent DNA helicase PIF1	0	2424		491	1155	664	83.33	|PIF1(441, 776),
1	FOXG_22121T0	4701	4797	gi|629706523|ref|XM_007818900.1|	Metarhizium robertsii ARSEF 23 ATP-dependent DNA helicase PIF1 mRNA.	XP_007817091.1	ATP-dependent DNA helicase PIF1	0	2424		1507	1603	96	93.81	|PIF1(441, 776),
1	FOXG_22121T0	4832	5416	gi|629706523|ref|XM_007818900.1|	Metarhizium robertsii ARSEF 23 ATP-dependent DNA helicase PIF1 mRNA.	XP_007817091.1	ATP-dependent DNA helicase PIF1	0	2424		1603	2187	584	87.69	|PIF1(441, 776),
1	FOXG_22121T0	5380	5611	gi|629706523|ref|XM_007818900.1|	Metarhizium robertsii ARSEF 23 ATP-dependent DNA helicase PIF1 mRNA.	XP_007817091.1	ATP-dependent DNA helicase PIF1	0	2424		2189	2419	230	90.56	|PIF1(441, 776),
1	FoHeli1.1	4321	4719	gi|629708845|ref|XM_007819608.1|	Metarhizium robertsii ARSEF 23 ATP-dependent DNA helicase PIF1 mRNA.	XP_007817799.1	ATP-dependent DNA helicase PIF1	0	966		3	401	398	88.47	|PIF1(77, 130), (123, 231),
1	FoHeli1.10	4317	4715	gi|629708845|ref|XM_007819608.1|	Metarhizium robertsii ARSEF 23 ATP-dependent DNA helicase PIF1 mRNA.	XP_007817799.1	ATP-dependent DNA helicase PIF1	0	966		3	401	398	88.47	|PIF1(77, 130), (123, 231),
1	FoHeli1.11	4315	4713	gi|629708845|ref|XM_007819608.1|	Metarhizium robertsii ARSEF 23 ATP-dependent DNA helicase PIF1 mRNA.	XP_007817799.1	ATP-dependent DNA helicase PIF1	0	966		3	401	398	88.47	|PIF1(77, 130), (123, 231),
1	FoHeli1.12	4315	4692	gi|629708845|ref|XM_007819608.1|	Metarhizium robertsii ARSEF 23 ATP-dependent DNA helicase PIF1 mRNA.	XP_007817799.1	ATP-dependent DNA helicase PIF1	0	966		3	380	377	89.42	|PIF1(77, 130), (123, 231),
1	FoHeli1.13	4321	4719	gi|629708845|ref|XM_007819608.1|	Metarhizium robertsii ARSEF 23 ATP-dependent DNA helicase PIF1 mRNA.	XP_007817799.1	ATP-dependent DNA helicase PIF1	0	966		3	401	398	88.47	|PIF1(77, 130), (123, 231),
1	FoHeli1.14	4330	4728	gi|629708845|ref|XM_007819608.1|	Metarhizium robertsii ARSEF 23 ATP-dependent DNA helicase PIF1 mRNA.	XP_007817799.1	ATP-dependent DNA helicase PIF1	0	966		3	401	398	88.47	|PIF1(77, 130), (123, 231),
1	FoHeli1.2	4330	4728	gi|629708845|ref|XM_007819608.1|	Metarhizium robertsii ARSEF 23 ATP-dependent DNA helicase PIF1 mRNA.	XP_007817799.1	ATP-dependent DNA helicase PIF1	0	966		3	401	398	88.47	|PIF1(77, 130), (123, 231),
1	FoHeli1.3	4315	4693	gi|629708845|ref|XM_007819608.1|	Metarhizium robertsii ARSEF 23 ATP-dependent DNA helicase PIF1 mRNA.	XP_007817799.1	ATP-dependent DNA helicase PIF1	0	966		3	380	377	89.18	|PIF1(77, 130), (123, 231),
1	FoHeli1.4	4315	4713	gi|629708845|ref|XM_007819608.1|	Metarhizium robertsii ARSEF 23 ATP-dependent DNA helicase PIF1 mRNA.	XP_007817799.1	ATP-dependent DNA helicase PIF1	0	966		3	401	398	88.47	|PIF1(77, 130), (123, 231),
1	FoHeli1.5	4315	4713	gi|629708845|ref|XM_007819608.1|	Metarhizium robertsii ARSEF 23 ATP-dependent DNA helicase PIF1 mRNA.	XP_007817799.1	ATP-dependent DNA helicase PIF1	0	966		3	401	398	88.47	|PIF1(77, 130), (123, 231),
1	FoHeli1.6	4316	4714	gi|629708845|ref|XM_007819608.1|	Metarhizium robertsii ARSEF 23 ATP-dependent DNA helicase PIF1 mRNA.	XP_007817799.1	ATP-dependent DNA helicase PIF1	0	966		3	401	398	88.47	|PIF1(77, 130), (123, 231),
1	FoHeli1.7	4334	4732	gi|629708845|ref|XM_007819608.1|	Metarhizium robertsii ARSEF 23 ATP-dependent DNA helicase PIF1 mRNA.	XP_007817799.1	ATP-dependent DNA helicase PIF1	0	966		3	401	398	88.47	|PIF1(77, 130), (123, 231),
1	FoHeli1.8	4330	4728	gi|629708845|ref|XM_007819608.1|	Metarhizium robertsii ARSEF 23 ATP-dependent DNA helicase PIF1 mRNA.	XP_007817799.1	ATP-dependent DNA helicase PIF1	0	966		3	401	398	88.47	|PIF1(77, 130), (123, 231),
1	FoHeli1.9	4330	4728	gi|629708845|ref|XM_007819608.1|	Metarhizium robertsii ARSEF 23 ATP-dependent DNA helicase PIF1 mRNA.	XP_007817799.1	ATP-dependent DNA helicase PIF1	0	966		3	401	398	88.47	|PIF1(77, 130), (123, 231),
1	FOXG_22121T0	4315	4713	gi|629708845|ref|XM_007819608.1|	Metarhizium robertsii ARSEF 23 ATP-dependent DNA helicase PIF1 mRNA.	XP_007817799.1	ATP-dependent DNA helicase PIF1	0	966		3	401	398	88.47	|PIF1(77, 130), (123, 231),
1	FoHeli1.1	728	1042	gi|761843356|ref|XM_007827118.2|	Metarhizium robertsii ARSEF 23 hypothetical protein mRNA.	XP_007825309.2	hypothetical protein	0	4914		33	347	314	79.75	|Helitron_like_N(598, 746), |PIF1(1177, 1483),
1	FoHeli1.1	1193	2818	gi|761843356|ref|XM_007827118.2|	Metarhizium robertsii ARSEF 23 hypothetical protein mRNA.	XP_007825309.2	hypothetical protein	0	4914		430	2079	1649	80.92	|Helitron_like_N(598, 746), |PIF1(1177, 1483),
1	FoHeli1.1	2967	3378	gi|761843356|ref|XM_007827118.2|	Metarhizium robertsii ARSEF 23 hypothetical protein mRNA.	XP_007825309.2	hypothetical protein	0	4914		2081	2492	411	85.19	|Helitron_like_N(598, 746), |PIF1(1177, 1483),
1	FoHeli1.1	3995	5265	gi|761843356|ref|XM_007827118.2|	Metarhizium robertsii ARSEF 23 hypothetical protein mRNA.	XP_007825309.2	hypothetical protein	0	4914		2977	4247	1270	79.89	|Helitron_like_N(598, 746), |PIF1(1177, 1483),
1	FoHeli1.10	730	1044	gi|761843356|ref|XM_007827118.2|	Metarhizium robertsii ARSEF 23 hypothetical protein mRNA.	XP_007825309.2	hypothetical protein	0	4914		33	347	314	79.75	|Helitron_like_N(598, 746), |PIF1(1177, 1483),
1	FoHeli1.10	1195	2814	gi|761843356|ref|XM_007827118.2|	Metarhizium robertsii ARSEF 23 hypothetical protein mRNA.	XP_007825309.2	hypothetical protein	0	4914		430	2079	1649	82.45	|Helitron_like_N(598, 746), |PIF1(1177, 1483),
1	FoHeli1.10	2963	3374	gi|761843356|ref|XM_007827118.2|	Metarhizium robertsii ARSEF 23 hypothetical protein mRNA.	XP_007825309.2	hypothetical protein	0	4914		2081	2492	411	85.19	|Helitron_like_N(598, 746), |PIF1(1177, 1483),
1	FoHeli1.10	3991	5261	gi|761843356|ref|XM_007827118.2|	Metarhizium robertsii ARSEF 23 hypothetical protein mRNA.	XP_007825309.2	hypothetical protein	0	4914		2977	4247	1270	79.89	|Helitron_like_N(598, 746), |PIF1(1177, 1483),
1	FoHeli1.11	728	1042	gi|761843356|ref|XM_007827118.2|	Metarhizium robertsii ARSEF 23 hypothetical protein mRNA.	XP_007825309.2	hypothetical protein	0	4914		33	347	314	79.75	|Helitron_like_N(598, 746), |PIF1(1177, 1483),
1	FoHeli1.11	1193	2812	gi|761843356|ref|XM_007827118.2|	Metarhizium robertsii ARSEF 23 hypothetical protein mRNA.	XP_007825309.2	hypothetical protein	0	4914		430	2079	1649	82.45	|Helitron_like_N(598, 746), |PIF1(1177, 1483),
1	FoHeli1.11	2961	3372	gi|761843356|ref|XM_007827118.2|	Metarhizium robertsii ARSEF 23 hypothetical protein mRNA.	XP_007825309.2	hypothetical protein	0	4914		2081	2492	411	85.19	|Helitron_like_N(598, 746), |PIF1(1177, 1483),
1	FoHeli1.11	3989	5259	gi|761843356|ref|XM_007827118.2|	Metarhizium robertsii ARSEF 23 hypothetical protein mRNA.	XP_007825309.2	hypothetical protein	0	4914		2977	4247	1270	79.97	|Helitron_like_N(598, 746), |PIF1(1177, 1483),
1	FoHeli1.12	728	1042	gi|761843356|ref|XM_007827118.2|	Metarhizium robertsii ARSEF 23 hypothetical protein mRNA.	XP_007825309.2	hypothetical protein	0	4914		33	347	314	79.75	|Helitron_like_N(598, 746), |PIF1(1177, 1483),
1	FoHeli1.12	1193	2812	gi|761843356|ref|XM_007827118.2|	Metarhizium robertsii ARSEF 23 hypothetical protein mRNA.	XP_007825309.2	hypothetical protein	0	4914		430	2079	1649	82.45	|Helitron_like_N(598, 746), |PIF1(1177, 1483),
1	FoHeli1.12	2961	3372	gi|761843356|ref|XM_007827118.2|	Metarhizium robertsii ARSEF 23 hypothetical protein mRNA.	XP_007825309.2	hypothetical protein	0	4914		2081	2492	411	85.19	|Helitron_like_N(598, 746), |PIF1(1177, 1483),
1	FoHeli1.12	3989	5258	gi|761843356|ref|XM_007827118.2|	Metarhizium robertsii ARSEF 23 hypothetical protein mRNA.	XP_007825309.2	hypothetical protein	0	4914		2977	4247	1270	79.89	|Helitron_like_N(598, 746), |PIF1(1177, 1483),
1	FoHeli1.13	728	1042	gi|761843356|ref|XM_007827118.2|	Metarhizium robertsii ARSEF 23 hypothetical protein mRNA.	XP_007825309.2	hypothetical protein	0	4914		33	347	314	79.75	|Helitron_like_N(598, 746), |PIF1(1177, 1483),
1	FoHeli1.13	1193	2818	gi|761843356|ref|XM_007827118.2|	Metarhizium robertsii ARSEF 23 hypothetical protein mRNA.	XP_007825309.2	hypothetical protein	0	4914		430	2079	1649	81.74	|Helitron_like_N(598, 746), |PIF1(1177, 1483),
1	FoHeli1.13	2967	3378	gi|761843356|ref|XM_007827118.2|	Metarhizium robertsii ARSEF 23 hypothetical protein mRNA.	XP_007825309.2	hypothetical protein	0	4914		2081	2492	411	85.19	|Helitron_like_N(598, 746), |PIF1(1177, 1483),
1	FoHeli1.13	3995	5268	gi|761843356|ref|XM_007827118.2|	Metarhizium robertsii ARSEF 23 hypothetical protein mRNA.	XP_007825309.2	hypothetical protein	0	4914		2977	4247	1270	79.86	|Helitron_like_N(598, 746), |PIF1(1177, 1483),
1	FoHeli1.14	728	1042	gi|761843356|ref|XM_007827118.2|	Metarhizium robertsii ARSEF 23 hypothetical protein mRNA.	XP_007825309.2	hypothetical protein	0	4914		33	347	314	79.75	|Helitron_like_N(598, 746), |PIF1(1177, 1483),
1	FoHeli1.14	1193	2812	gi|761843356|ref|XM_007827118.2|	Metarhizium robertsii ARSEF 23 hypothetical protein mRNA.	XP_007825309.2	hypothetical protein	0	4914		430	2079	1649	82.38	|Helitron_like_N(598, 746), |PIF1(1177, 1483),
1	FoHeli1.14	2961	3387	gi|761843356|ref|XM_007827118.2|	Metarhizium robertsii ARSEF 23 hypothetical protein mRNA.	XP_007825309.2	hypothetical protein	0	4914		2081	2492	411	82.67	|Helitron_like_N(598, 746), |PIF1(1177, 1483),
1	FoHeli1.14	4004	5274	gi|761843356|ref|XM_007827118.2|	Metarhizium robertsii ARSEF 23 hypothetical protein mRNA.	XP_007825309.2	hypothetical protein	0	4914		2977	4247	1270	79.89	|Helitron_like_N(598, 746), |PIF1(1177, 1483),
1	FoHeli1.2	728	1042	gi|761843356|ref|XM_007827118.2|	Metarhizium robertsii ARSEF 23 hypothetical protein mRNA.	XP_007825309.2	hypothetical protein	0	4914		33	347	314	79.75	|Helitron_like_N(598, 746), |PIF1(1177, 1483),
1	FoHeli1.2	1193	2812	gi|761843356|ref|XM_007827118.2|	Metarhizium robertsii ARSEF 23 hypothetical protein mRNA.	XP_007825309.2	hypothetical protein	0	4914		430	2079	1649	82.45	|Helitron_like_N(598, 746), |PIF1(1177, 1483),
1	FoHeli1.2	2961	3387	gi|761843356|ref|XM_007827118.2|	Metarhizium robertsii ARSEF 23 hypothetical protein mRNA.	XP_007825309.2	hypothetical protein	0	4914		2081	2492	411	82.67	|Helitron_like_N(598, 746), |PIF1(1177, 1483),
1	FoHeli1.2	4004	5274	gi|761843356|ref|XM_007827118.2|	Metarhizium robertsii ARSEF 23 hypothetical protein mRNA.	XP_007825309.2	hypothetical protein	0	4914		2977	4247	1270	79.97	|Helitron_like_N(598, 746), |PIF1(1177, 1483),
1	FoHeli1.3	728	1042	gi|761843356|ref|XM_007827118.2|	Metarhizium robertsii ARSEF 23 hypothetical protein mRNA.	XP_007825309.2	hypothetical protein	0	4914		33	347	314	79.43	|Helitron_like_N(598, 746), |PIF1(1177, 1483),
1	FoHeli1.3	1193	2812	gi|761843356|ref|XM_007827118.2|	Metarhizium robertsii ARSEF 23 hypothetical protein mRNA.	XP_007825309.2	hypothetical protein	0	4914		430	2079	1649	82.45	|Helitron_like_N(598, 746), |PIF1(1177, 1483),
1	FoHeli1.3	2961	3372	gi|761843356|ref|XM_007827118.2|	Metarhizium robertsii ARSEF 23 hypothetical protein mRNA.	XP_007825309.2	hypothetical protein	0	4914		2081	2492	411	85.19	|Helitron_like_N(598, 746), |PIF1(1177, 1483),
1	FoHeli1.3	3989	5259	gi|761843356|ref|XM_007827118.2|	Metarhizium robertsii ARSEF 23 hypothetical protein mRNA.	XP_007825309.2	hypothetical protein	0	4914		2977	4247	1270	79.81	|Helitron_like_N(598, 746), |PIF1(1177, 1483),
1	FoHeli1.4	728	1042	gi|761843356|ref|XM_007827118.2|	Metarhizium robertsii ARSEF 23 hypothetical protein mRNA.	XP_007825309.2	hypothetical protein	0	4914		33	347	314	79.75	|Helitron_like_N(598, 746), |PIF1(1177, 1483),
1	FoHeli1.4	1193	2812	gi|761843356|ref|XM_007827118.2|	Metarhizium robertsii ARSEF 23 hypothetical protein mRNA.	XP_007825309.2	hypothetical protein	0	4914		430	2079	1649	82.45	|Helitron_like_N(598, 746), |PIF1(1177, 1483),
1	FoHeli1.4	2961	3372	gi|761843356|ref|XM_007827118.2|	Metarhizium robertsii ARSEF 23 hypothetical protein mRNA.	XP_007825309.2	hypothetical protein	0	4914		2081	2492	411	85.19	|Helitron_like_N(598, 746), |PIF1(1177, 1483),
1	FoHeli1.4	3989	5259	gi|761843356|ref|XM_007827118.2|	Metarhizium robertsii ARSEF 23 hypothetical protein mRNA.	XP_007825309.2	hypothetical protein	0	4914		2977	4247	1270	79.97	|Helitron_like_N(598, 746), |PIF1(1177, 1483),
1	FoHeli1.5	728	1042	gi|761843356|ref|XM_007827118.2|	Metarhizium robertsii ARSEF 23 hypothetical protein mRNA.	XP_007825309.2	hypothetical protein	0	4914		33	347	314	79.75	|Helitron_like_N(598, 746), |PIF1(1177, 1483),
1	FoHeli1.5	1193	2812	gi|761843356|ref|XM_007827118.2|	Metarhizium robertsii ARSEF 23 hypothetical protein mRNA.	XP_007825309.2	hypothetical protein	0	4914		430	2079	1649	82.45	|Helitron_like_N(598, 746), |PIF1(1177, 1483),
1	FoHeli1.5	2961	3372	gi|761843356|ref|XM_007827118.2|	Metarhizium robertsii ARSEF 23 hypothetical protein mRNA.	XP_007825309.2	hypothetical protein	0	4914		2081	2492	411	85.19	|Helitron_like_N(598, 746), |PIF1(1177, 1483),
1	FoHeli1.5	3989	5259	gi|761843356|ref|XM_007827118.2|	Metarhizium robertsii ARSEF 23 hypothetical protein mRNA.	XP_007825309.2	hypothetical protein	0	4914		2977	4247	1270	79.97	|Helitron_like_N(598, 746), |PIF1(1177, 1483),
1	FoHeli1.6	728	1042	gi|761843356|ref|XM_007827118.2|	Metarhizium robertsii ARSEF 23 hypothetical protein mRNA.	XP_007825309.2	hypothetical protein	0	4914		33	347	314	79.75	|Helitron_like_N(598, 746), |PIF1(1177, 1483),
1	FoHeli1.6	1193	2813	gi|761843356|ref|XM_007827118.2|	Metarhizium robertsii ARSEF 23 hypothetical protein mRNA.	XP_007825309.2	hypothetical protein	0	4914		430	2079	1649	82.34	|Helitron_like_N(598, 746), |PIF1(1177, 1483),
1	FoHeli1.6	2962	3373	gi|761843356|ref|XM_007827118.2|	Metarhizium robertsii ARSEF 23 hypothetical protein mRNA.	XP_007825309.2	hypothetical protein	0	4914		2081	2492	411	85.19	|Helitron_like_N(598, 746), |PIF1(1177, 1483),
1	FoHeli1.6	3990	5260	gi|761843356|ref|XM_007827118.2|	Metarhizium robertsii ARSEF 23 hypothetical protein mRNA.	XP_007825309.2	hypothetical protein	0	4914		2977	4247	1270	79.73	|Helitron_like_N(598, 746), |PIF1(1177, 1483),
1	FoHeli1.7	728	1042	gi|761843356|ref|XM_007827118.2|	Metarhizium robertsii ARSEF 23 hypothetical protein mRNA.	XP_007825309.2	hypothetical protein	0	4914		33	347	314	79.75	|Helitron_like_N(598, 746), |PIF1(1177, 1483),
1	FoHeli1.7	1193	2816	gi|761843356|ref|XM_007827118.2|	Metarhizium robertsii ARSEF 23 hypothetical protein mRNA.	XP_007825309.2	hypothetical protein	0	4914		430	2079	1649	82.31	|Helitron_like_N(598, 746), |PIF1(1177, 1483),
1	FoHeli1.7	2965	3391	gi|761843356|ref|XM_007827118.2|	Metarhizium robertsii ARSEF 23 hypothetical protein mRNA.	XP_007825309.2	hypothetical protein	0	4914		2081	2492	411	82.67	|Helitron_like_N(598, 746), |PIF1(1177, 1483),
1	FoHeli1.7	4008	5278	gi|761843356|ref|XM_007827118.2|	Metarhizium robertsii ARSEF 23 hypothetical protein mRNA.	XP_007825309.2	hypothetical protein	0	4914		2977	4247	1270	79.89	|Helitron_like_N(598, 746), |PIF1(1177, 1483),
1	FoHeli1.8	728	1042	gi|761843356|ref|XM_007827118.2|	Metarhizium robertsii ARSEF 23 hypothetical protein mRNA.	XP_007825309.2	hypothetical protein	0	4914		33	347	314	79.75	|Helitron_like_N(598, 746), |PIF1(1177, 1483),
1	FoHeli1.8	1193	2812	gi|761843356|ref|XM_007827118.2|	Metarhizium robertsii ARSEF 23 hypothetical protein mRNA.	XP_007825309.2	hypothetical protein	0	4914		430	2079	1649	82.45	|Helitron_like_N(598, 746), |PIF1(1177, 1483),
1	FoHeli1.8	2961	3387	gi|761843356|ref|XM_007827118.2|	Metarhizium robertsii ARSEF 23 hypothetical protein mRNA.	XP_007825309.2	hypothetical protein	0	4914		2081	2492	411	82.67	|Helitron_like_N(598, 746), |PIF1(1177, 1483),
1	FoHeli1.8	4004	5274	gi|761843356|ref|XM_007827118.2|	Metarhizium robertsii ARSEF 23 hypothetical protein mRNA.	XP_007825309.2	hypothetical protein	0	4914		2977	4247	1270	79.81	|Helitron_like_N(598, 746), |PIF1(1177, 1483),
1	FoHeli1.9	728	1042	gi|761843356|ref|XM_007827118.2|	Metarhizium robertsii ARSEF 23 hypothetical protein mRNA.	XP_007825309.2	hypothetical protein	0	4914		33	347	314	79.75	|Helitron_like_N(598, 746), |PIF1(1177, 1483),
1	FoHeli1.9	1193	2812	gi|761843356|ref|XM_007827118.2|	Metarhizium robertsii ARSEF 23 hypothetical protein mRNA.	XP_007825309.2	hypothetical protein	0	4914		430	2079	1649	82.45	|Helitron_like_N(598, 746), |PIF1(1177, 1483),
1	FoHeli1.9	2961	3387	gi|761843356|ref|XM_007827118.2|	Metarhizium robertsii ARSEF 23 hypothetical protein mRNA.	XP_007825309.2	hypothetical protein	0	4914		2081	2492	411	82.67	|Helitron_like_N(598, 746), |PIF1(1177, 1483),
1	FoHeli1.9	4004	5274	gi|761843356|ref|XM_007827118.2|	Metarhizium robertsii ARSEF 23 hypothetical protein mRNA.	XP_007825309.2	hypothetical protein	0	4914		2977	4247	1270	79.89	|Helitron_like_N(598, 746), |PIF1(1177, 1483),
1	FOXG_22121T0	728	1042	gi|761843356|ref|XM_007827118.2|	Metarhizium robertsii ARSEF 23 hypothetical protein mRNA.	XP_007825309.2	hypothetical protein	0	4914		33	347	314	79.75	|Helitron_like_N(598, 746), |PIF1(1177, 1483),
1	FOXG_22121T0	1193	2812	gi|761843356|ref|XM_007827118.2|	Metarhizium robertsii ARSEF 23 hypothetical protein mRNA.	XP_007825309.2	hypothetical protein	0	4914		430	2079	1649	82.45	|Helitron_like_N(598, 746), |PIF1(1177, 1483),
1	FOXG_22121T0	2961	3372	gi|761843356|ref|XM_007827118.2|	Metarhizium robertsii ARSEF 23 hypothetical protein mRNA.	XP_007825309.2	hypothetical protein	0	4914		2081	2492	411	85.19	|Helitron_like_N(598, 746), |PIF1(1177, 1483),
1	FOXG_22121T0	3989	5259	gi|761843356|ref|XM_007827118.2|	Metarhizium robertsii ARSEF 23 hypothetical protein mRNA.	XP_007825309.2	hypothetical protein	0	4914		2977	4247	1270	79.97	|Helitron_like_N(598, 746), |PIF1(1177, 1483),
1	FoHeli1.1	970	1083	gi|761843524|ref|XM_011412672.1|	Metarhizium robertsii ARSEF 23 hypothetical protein mRNA.	XP_011410974.1	hypothetical protein	0	4353		2	115	113	88.6	|Helitron_like_N(503, 690),
1	FoHeli1.1	1138	2764	gi|761843524|ref|XM_011412672.1|	Metarhizium robertsii ARSEF 23 hypothetical protein mRNA.	XP_011410974.1	hypothetical protein	0	4353		117	1746	1629	82.88	|Helitron_like_N(503, 690),
1	FoHeli1.1	2801	3357	gi|761843524|ref|XM_011412672.1|	Metarhizium robertsii ARSEF 23 hypothetical protein mRNA.	XP_011410974.1	hypothetical protein	0	4353		1747	2303	556	86.71	|Helitron_like_N(503, 690),
1	FoHeli1.1	3625	4431	gi|761843524|ref|XM_011412672.1|	Metarhizium robertsii ARSEF 23 hypothetical protein mRNA.	XP_011410974.1	hypothetical protein	0	4353		3444	4250	806	86.99	|Helitron_like_N(503, 690),
1	FoHeli1.10	972	1085	gi|761843524|ref|XM_011412672.1|	Metarhizium robertsii ARSEF 23 hypothetical protein mRNA.	XP_011410974.1	hypothetical protein	0	4353		2	115	113	88.6	|Helitron_like_N(503, 690),
1	FoHeli1.10	1140	2760	gi|761843524|ref|XM_011412672.1|	Metarhizium robertsii ARSEF 23 hypothetical protein mRNA.	XP_011410974.1	hypothetical protein	0	4353		117	1746	1629	84.25	|Helitron_like_N(503, 690),
1	FoHeli1.10	2797	3353	gi|761843524|ref|XM_011412672.1|	Metarhizium robertsii ARSEF 23 hypothetical protein mRNA.	XP_011410974.1	hypothetical protein	0	4353		1747	2303	556	86.71	|Helitron_like_N(503, 690),
1	FoHeli1.10	3621	4427	gi|761843524|ref|XM_011412672.1|	Metarhizium robertsii ARSEF 23 hypothetical protein mRNA.	XP_011410974.1	hypothetical protein	0	4353		3444	4250	806	86.99	|Helitron_like_N(503, 690),
1	FoHeli1.11	970	1083	gi|761843524|ref|XM_011412672.1|	Metarhizium robertsii ARSEF 23 hypothetical protein mRNA.	XP_011410974.1	hypothetical protein	0	4353		2	115	113	88.6	|Helitron_like_N(503, 690),
1	FoHeli1.11	1138	2758	gi|761843524|ref|XM_011412672.1|	Metarhizium robertsii ARSEF 23 hypothetical protein mRNA.	XP_011410974.1	hypothetical protein	0	4353		117	1746	1629	84.25	|Helitron_like_N(503, 690),
1	FoHeli1.11	2795	3351	gi|761843524|ref|XM_011412672.1|	Metarhizium robertsii ARSEF 23 hypothetical protein mRNA.	XP_011410974.1	hypothetical protein	0	4353		1747	2303	556	86.71	|Helitron_like_N(503, 690),
1	FoHeli1.11	3619	4425	gi|761843524|ref|XM_011412672.1|	Metarhizium robertsii ARSEF 23 hypothetical protein mRNA.	XP_011410974.1	hypothetical protein	0	4353		3444	4250	806	86.99	|Helitron_like_N(503, 690),
1	FoHeli1.12	970	1083	gi|761843524|ref|XM_011412672.1|	Metarhizium robertsii ARSEF 23 hypothetical protein mRNA.	XP_011410974.1	hypothetical protein	0	4353		2	115	113	88.6	|Helitron_like_N(503, 690),
1	FoHeli1.12	1138	2758	gi|761843524|ref|XM_011412672.1|	Metarhizium robertsii ARSEF 23 hypothetical protein mRNA.	XP_011410974.1	hypothetical protein	0	4353		117	1746	1629	84.25	|Helitron_like_N(503, 690),
1	FoHeli1.12	2795	3351	gi|761843524|ref|XM_011412672.1|	Metarhizium robertsii ARSEF 23 hypothetical protein mRNA.	XP_011410974.1	hypothetical protein	0	4353		1747	2303	556	86.71	|Helitron_like_N(503, 690),
1	FoHeli1.12	3619	4425	gi|761843524|ref|XM_011412672.1|	Metarhizium robertsii ARSEF 23 hypothetical protein mRNA.	XP_011410974.1	hypothetical protein	0	4353		3444	4250	806	86.99	|Helitron_like_N(503, 690),
1	FoHeli1.13	970	1083	gi|761843524|ref|XM_011412672.1|	Metarhizium robertsii ARSEF 23 hypothetical protein mRNA.	XP_011410974.1	hypothetical protein	0	4353		2	115	113	88.6	|Helitron_like_N(503, 690),
1	FoHeli1.13	1138	2764	gi|761843524|ref|XM_011412672.1|	Metarhizium robertsii ARSEF 23 hypothetical protein mRNA.	XP_011410974.1	hypothetical protein	0	4353		117	1746	1629	83.88	|Helitron_like_N(503, 690),
1	FoHeli1.13	2801	3357	gi|761843524|ref|XM_011412672.1|	Metarhizium robertsii ARSEF 23 hypothetical protein mRNA.	XP_011410974.1	hypothetical protein	0	4353		1747	2303	556	86.71	|Helitron_like_N(503, 690),
1	FoHeli1.13	3625	4431	gi|761843524|ref|XM_011412672.1|	Metarhizium robertsii ARSEF 23 hypothetical protein mRNA.	XP_011410974.1	hypothetical protein	0	4353		3444	4250	806	86.99	|Helitron_like_N(503, 690),
1	FoHeli1.14	970	1083	gi|761843524|ref|XM_011412672.1|	Metarhizium robertsii ARSEF 23 hypothetical protein mRNA.	XP_011410974.1	hypothetical protein	0	4353		2	115	113	88.6	|Helitron_like_N(503, 690),
1	FoHeli1.14	1138	2758	gi|761843524|ref|XM_011412672.1|	Metarhizium robertsii ARSEF 23 hypothetical protein mRNA.	XP_011410974.1	hypothetical protein	0	4353		117	1746	1629	84.19	|Helitron_like_N(503, 690),
1	FoHeli1.14	2795	3366	gi|761843524|ref|XM_011412672.1|	Metarhizium robertsii ARSEF 23 hypothetical protein mRNA.	XP_011410974.1	hypothetical protein	0	4353		1747	2303	556	84.79	|Helitron_like_N(503, 690),
1	FoHeli1.14	3634	4440	gi|761843524|ref|XM_011412672.1|	Metarhizium robertsii ARSEF 23 hypothetical protein mRNA.	XP_011410974.1	hypothetical protein	0	4353		3444	4250	806	86.99	|Helitron_like_N(503, 690),
1	FoHeli1.2	970	1083	gi|761843524|ref|XM_011412672.1|	Metarhizium robertsii ARSEF 23 hypothetical protein mRNA.	XP_011410974.1	hypothetical protein	0	4353		2	115	113	88.6	|Helitron_like_N(503, 690),
1	FoHeli1.2	1138	2758	gi|761843524|ref|XM_011412672.1|	Metarhizium robertsii ARSEF 23 hypothetical protein mRNA.	XP_011410974.1	hypothetical protein	0	4353		117	1746	1629	84.25	|Helitron_like_N(503, 690),
1	FoHeli1.2	2795	3366	gi|761843524|ref|XM_011412672.1|	Metarhizium robertsii ARSEF 23 hypothetical protein mRNA.	XP_011410974.1	hypothetical protein	0	4353		1747	2303	556	84.79	|Helitron_like_N(503, 690),
1	FoHeli1.2	3634	4440	gi|761843524|ref|XM_011412672.1|	Metarhizium robertsii ARSEF 23 hypothetical protein mRNA.	XP_011410974.1	hypothetical protein	0	4353		3444	4250	806	86.99	|Helitron_like_N(503, 690),
1	FoHeli1.3	970	1083	gi|761843524|ref|XM_011412672.1|	Metarhizium robertsii ARSEF 23 hypothetical protein mRNA.	XP_011410974.1	hypothetical protein	0	4353		2	115	113	88.6	|Helitron_like_N(503, 690),
1	FoHeli1.3	1138	2758	gi|761843524|ref|XM_011412672.1|	Metarhizium robertsii ARSEF 23 hypothetical protein mRNA.	XP_011410974.1	hypothetical protein	0	4353		117	1746	1629	84.25	|Helitron_like_N(503, 690),
1	FoHeli1.3	2795	3351	gi|761843524|ref|XM_011412672.1|	Metarhizium robertsii ARSEF 23 hypothetical protein mRNA.	XP_011410974.1	hypothetical protein	0	4353		1747	2303	556	86.71	|Helitron_like_N(503, 690),
1	FoHeli1.3	3619	4425	gi|761843524|ref|XM_011412672.1|	Metarhizium robertsii ARSEF 23 hypothetical protein mRNA.	XP_011410974.1	hypothetical protein	0	4353		3444	4250	806	86.99	|Helitron_like_N(503, 690),
1	FoHeli1.4	970	1083	gi|761843524|ref|XM_011412672.1|	Metarhizium robertsii ARSEF 23 hypothetical protein mRNA.	XP_011410974.1	hypothetical protein	0	4353		2	115	113	88.6	|Helitron_like_N(503, 690),
1	FoHeli1.4	1138	2758	gi|761843524|ref|XM_011412672.1|	Metarhizium robertsii ARSEF 23 hypothetical protein mRNA.	XP_011410974.1	hypothetical protein	0	4353		117	1746	1629	84.25	|Helitron_like_N(503, 690),
1	FoHeli1.4	2795	3351	gi|761843524|ref|XM_011412672.1|	Metarhizium robertsii ARSEF 23 hypothetical protein mRNA.	XP_011410974.1	hypothetical protein	0	4353		1747	2303	556	86.71	|Helitron_like_N(503, 690),
1	FoHeli1.4	3619	4425	gi|761843524|ref|XM_011412672.1|	Metarhizium robertsii ARSEF 23 hypothetical protein mRNA.	XP_011410974.1	hypothetical protein	0	4353		3444	4250	806	86.99	|Helitron_like_N(503, 690),
1	FoHeli1.5	970	1083	gi|761843524|ref|XM_011412672.1|	Metarhizium robertsii ARSEF 23 hypothetical protein mRNA.	XP_011410974.1	hypothetical protein	0	4353		2	115	113	88.6	|Helitron_like_N(503, 690),
1	FoHeli1.5	1138	2758	gi|761843524|ref|XM_011412672.1|	Metarhizium robertsii ARSEF 23 hypothetical protein mRNA.	XP_011410974.1	hypothetical protein	0	4353		117	1746	1629	84.25	|Helitron_like_N(503, 690),
1	FoHeli1.5	2795	3351	gi|761843524|ref|XM_011412672.1|	Metarhizium robertsii ARSEF 23 hypothetical protein mRNA.	XP_011410974.1	hypothetical protein	0	4353		1747	2303	556	86.71	|Helitron_like_N(503, 690),
1	FoHeli1.5	3619	4425	gi|761843524|ref|XM_011412672.1|	Metarhizium robertsii ARSEF 23 hypothetical protein mRNA.	XP_011410974.1	hypothetical protein	0	4353		3444	4250	806	86.99	|Helitron_like_N(503, 690),
1	FoHeli1.6	970	1083	gi|761843524|ref|XM_011412672.1|	Metarhizium robertsii ARSEF 23 hypothetical protein mRNA.	XP_011410974.1	hypothetical protein	0	4353		2	115	113	88.6	|Helitron_like_N(503, 690),
1	FoHeli1.6	1138	2759	gi|761843524|ref|XM_011412672.1|	Metarhizium robertsii ARSEF 23 hypothetical protein mRNA.	XP_011410974.1	hypothetical protein	0	4353		117	1746	1629	84.14	|Helitron_like_N(503, 690),
1	FoHeli1.6	2796	3352	gi|761843524|ref|XM_011412672.1|	Metarhizium robertsii ARSEF 23 hypothetical protein mRNA.	XP_011410974.1	hypothetical protein	0	4353		1747	2303	556	86.71	|Helitron_like_N(503, 690),
1	FoHeli1.6	3620	4426	gi|761843524|ref|XM_011412672.1|	Metarhizium robertsii ARSEF 23 hypothetical protein mRNA.	XP_011410974.1	hypothetical protein	0	4353		3444	4250	806	86.99	|Helitron_like_N(503, 690),
1	FoHeli1.7	970	1083	gi|761843524|ref|XM_011412672.1|	Metarhizium robertsii ARSEF 23 hypothetical protein mRNA.	XP_011410974.1	hypothetical protein	0	4353		2	115	113	88.6	|Helitron_like_N(503, 690),
1	FoHeli1.7	1138	2762	gi|761843524|ref|XM_011412672.1|	Metarhizium robertsii ARSEF 23 hypothetical protein mRNA.	XP_011410974.1	hypothetical protein	0	4353		117	1746	1629	84.0	|Helitron_like_N(503, 690),
1	FoHeli1.7	2799	3370	gi|761843524|ref|XM_011412672.1|	Metarhizium robertsii ARSEF 23 hypothetical protein mRNA.	XP_011410974.1	hypothetical protein	0	4353		1747	2303	556	84.79	|Helitron_like_N(503, 690),
1	FoHeli1.7	3638	4444	gi|761843524|ref|XM_011412672.1|	Metarhizium robertsii ARSEF 23 hypothetical protein mRNA.	XP_011410974.1	hypothetical protein	0	4353		3444	4250	806	86.99	|Helitron_like_N(503, 690),
1	FoHeli1.8	970	1083	gi|761843524|ref|XM_011412672.1|	Metarhizium robertsii ARSEF 23 hypothetical protein mRNA.	XP_011410974.1	hypothetical protein	0	4353		2	115	113	88.6	|Helitron_like_N(503, 690),
1	FoHeli1.8	1138	2758	gi|761843524|ref|XM_011412672.1|	Metarhizium robertsii ARSEF 23 hypothetical protein mRNA.	XP_011410974.1	hypothetical protein	0	4353		117	1746	1629	84.25	|Helitron_like_N(503, 690),
1	FoHeli1.8	2795	3366	gi|761843524|ref|XM_011412672.1|	Metarhizium robertsii ARSEF 23 hypothetical protein mRNA.	XP_011410974.1	hypothetical protein	0	4353		1747	2303	556	84.79	|Helitron_like_N(503, 690),
1	FoHeli1.8	3634	4440	gi|761843524|ref|XM_011412672.1|	Metarhizium robertsii ARSEF 23 hypothetical protein mRNA.	XP_011410974.1	hypothetical protein	0	4353		3444	4250	806	86.99	|Helitron_like_N(503, 690),
1	FoHeli1.9	970	1083	gi|761843524|ref|XM_011412672.1|	Metarhizium robertsii ARSEF 23 hypothetical protein mRNA.	XP_011410974.1	hypothetical protein	0	4353		2	115	113	88.6	|Helitron_like_N(503, 690),
1	FoHeli1.9	1138	2758	gi|761843524|ref|XM_011412672.1|	Metarhizium robertsii ARSEF 23 hypothetical protein mRNA.	XP_011410974.1	hypothetical protein	0	4353		117	1746	1629	84.25	|Helitron_like_N(503, 690),
1	FoHeli1.9	2795	3366	gi|761843524|ref|XM_011412672.1|	Metarhizium robertsii ARSEF 23 hypothetical protein mRNA.	XP_011410974.1	hypothetical protein	0	4353		1747	2303	556	84.79	|Helitron_like_N(503, 690),
1	FoHeli1.9	3634	4440	gi|761843524|ref|XM_011412672.1|	Metarhizium robertsii ARSEF 23 hypothetical protein mRNA.	XP_011410974.1	hypothetical protein	0	4353		3444	4250	806	86.99	|Helitron_like_N(503, 690),
1	FOXG_22121T0	970	1083	gi|761843524|ref|XM_011412672.1|	Metarhizium robertsii ARSEF 23 hypothetical protein mRNA.	XP_011410974.1	hypothetical protein	0	4353		2	115	113	88.6	|Helitron_like_N(503, 690),
1	FOXG_22121T0	1138	2758	gi|761843524|ref|XM_011412672.1|	Metarhizium robertsii ARSEF 23 hypothetical protein mRNA.	XP_011410974.1	hypothetical protein	0	4353		117	1746	1629	84.25	|Helitron_like_N(503, 690),
1	FOXG_22121T0	2795	3351	gi|761843524|ref|XM_011412672.1|	Metarhizium robertsii ARSEF 23 hypothetical protein mRNA.	XP_011410974.1	hypothetical protein	0	4353		1747	2303	556	86.71	|Helitron_like_N(503, 690),
1	FOXG_22121T0	3619	4425	gi|761843524|ref|XM_011412672.1|	Metarhizium robertsii ARSEF 23 hypothetical protein mRNA.	XP_011410974.1	hypothetical protein	0	4353		3444	4250	806	86.99	|Helitron_like_N(503, 690),
1	FoHeli1.1	1135	4431	gi|761844937|ref|XM_007818362.2|	Metarhizium robertsii ARSEF 23 ATP-dependent DNA helicase PIF1 mRNA.	XP_007816553.2	ATP-dependent DNA helicase PIF1	0	4218		534	3824	3290	87.76	|Helitron_like_N(641, 839), |PIF1(1324, 1378),
1	FoHeli1.10	1137	4427	gi|761844937|ref|XM_007818362.2|	Metarhizium robertsii ARSEF 23 ATP-dependent DNA helicase PIF1 mRNA.	XP_007816553.2	ATP-dependent DNA helicase PIF1	0	4218		534	3824	3290	88.55	|Helitron_like_N(641, 839), |PIF1(1324, 1378),
1	FoHeli1.11	1135	4425	gi|761844937|ref|XM_007818362.2|	Metarhizium robertsii ARSEF 23 ATP-dependent DNA helicase PIF1 mRNA.	XP_007816553.2	ATP-dependent DNA helicase PIF1	0	4218		534	3824	3290	88.55	|Helitron_like_N(641, 839), |PIF1(1324, 1378),
1	FoHeli1.12	1135	4425	gi|761844937|ref|XM_007818362.2|	Metarhizium robertsii ARSEF 23 ATP-dependent DNA helicase PIF1 mRNA.	XP_007816553.2	ATP-dependent DNA helicase PIF1	0	4218		534	3824	3290	88.55	|Helitron_like_N(641, 839), |PIF1(1324, 1378),
1	FoHeli1.13	1135	4431	gi|761844937|ref|XM_007818362.2|	Metarhizium robertsii ARSEF 23 ATP-dependent DNA helicase PIF1 mRNA.	XP_007816553.2	ATP-dependent DNA helicase PIF1	0	4218		534	3824	3290	88.21	|Helitron_like_N(641, 839), |PIF1(1324, 1378),
1	FoHeli1.14	1135	4440	gi|761844937|ref|XM_007818362.2|	Metarhizium robertsii ARSEF 23 ATP-dependent DNA helicase PIF1 mRNA.	XP_007816553.2	ATP-dependent DNA helicase PIF1	0	4218		534	3824	3290	88.14	|Helitron_like_N(641, 839), |PIF1(1324, 1378),
1	FoHeli1.2	1135	4440	gi|761844937|ref|XM_007818362.2|	Metarhizium robertsii ARSEF 23 ATP-dependent DNA helicase PIF1 mRNA.	XP_007816553.2	ATP-dependent DNA helicase PIF1	0	4218		534	3824	3290	88.17	|Helitron_like_N(641, 839), |PIF1(1324, 1378),
1	FoHeli1.3	1135	4425	gi|761844937|ref|XM_007818362.2|	Metarhizium robertsii ARSEF 23 ATP-dependent DNA helicase PIF1 mRNA.	XP_007816553.2	ATP-dependent DNA helicase PIF1	0	4218		534	3824	3290	88.55	|Helitron_like_N(641, 839), |PIF1(1324, 1378),
1	FoHeli1.4	1135	4425	gi|761844937|ref|XM_007818362.2|	Metarhizium robertsii ARSEF 23 ATP-dependent DNA helicase PIF1 mRNA.	XP_007816553.2	ATP-dependent DNA helicase PIF1	0	4218		534	3824	3290	88.52	|Helitron_like_N(641, 839), |PIF1(1324, 1378),
1	FoHeli1.5	1135	4425	gi|761844937|ref|XM_007818362.2|	Metarhizium robertsii ARSEF 23 ATP-dependent DNA helicase PIF1 mRNA.	XP_007816553.2	ATP-dependent DNA helicase PIF1	0	4218		534	3824	3290	88.55	|Helitron_like_N(641, 839), |PIF1(1324, 1378),
1	FoHeli1.6	1135	4426	gi|761844937|ref|XM_007818362.2|	Metarhizium robertsii ARSEF 23 ATP-dependent DNA helicase PIF1 mRNA.	XP_007816553.2	ATP-dependent DNA helicase PIF1	0	4218		534	3824	3290	88.52	|Helitron_like_N(641, 839), |PIF1(1324, 1378),
1	FoHeli1.7	1135	4444	gi|761844937|ref|XM_007818362.2|	Metarhizium robertsii ARSEF 23 ATP-dependent DNA helicase PIF1 mRNA.	XP_007816553.2	ATP-dependent DNA helicase PIF1	0	4218		534	3824	3290	88.01	|Helitron_like_N(641, 839), |PIF1(1324, 1378),
1	FoHeli1.8	1135	4440	gi|761844937|ref|XM_007818362.2|	Metarhizium robertsii ARSEF 23 ATP-dependent DNA helicase PIF1 mRNA.	XP_007816553.2	ATP-dependent DNA helicase PIF1	0	4218		534	3824	3290	88.17	|Helitron_like_N(641, 839), |PIF1(1324, 1378),
1	FoHeli1.9	1135	4440	gi|761844937|ref|XM_007818362.2|	Metarhizium robertsii ARSEF 23 ATP-dependent DNA helicase PIF1 mRNA.	XP_007816553.2	ATP-dependent DNA helicase PIF1	0	4218		534	3824	3290	88.17	|Helitron_like_N(641, 839), |PIF1(1324, 1378),
1	FOXG_22121T0	1135	4425	gi|761844937|ref|XM_007818362.2|	Metarhizium robertsii ARSEF 23 ATP-dependent DNA helicase PIF1 mRNA.	XP_007816553.2	ATP-dependent DNA helicase PIF1	0	4218		534	3824	3290	88.55	|Helitron_like_N(641, 839), |PIF1(1324, 1378),
1	FoHeli1.1	3148	4156	gi|761844983|ref|XM_007818400.2|	Metarhizium robertsii ARSEF 23 ATP-dependent DNA helicase PIF1 mRNA.	XP_007816591.2	ATP-dependent DNA helicase PIF1	0	1812		54	1062	1008	87.71	|PIF1(351, 453),
1	FoHeli1.1	5234	5971	gi|761844983|ref|XM_007818400.2|	Metarhizium robertsii ARSEF 23 ATP-dependent DNA helicase PIF1 mRNA.	XP_007816591.2	ATP-dependent DNA helicase PIF1	0	1812		1069	1806	737	87.67	|PIF1(351, 453),
1	FoHeli1.10	3144	4152	gi|761844983|ref|XM_007818400.2|	Metarhizium robertsii ARSEF 23 ATP-dependent DNA helicase PIF1 mRNA.	XP_007816591.2	ATP-dependent DNA helicase PIF1	0	1812		54	1062	1008	87.71	|PIF1(351, 453),
1	FoHeli1.10	5230	5967	gi|761844983|ref|XM_007818400.2|	Metarhizium robertsii ARSEF 23 ATP-dependent DNA helicase PIF1 mRNA.	XP_007816591.2	ATP-dependent DNA helicase PIF1	0	1812		1069	1806	737	87.67	|PIF1(351, 453),
1	FoHeli1.11	3142	4150	gi|761844983|ref|XM_007818400.2|	Metarhizium robertsii ARSEF 23 ATP-dependent DNA helicase PIF1 mRNA.	XP_007816591.2	ATP-dependent DNA helicase PIF1	0	1812		54	1062	1008	87.71	|PIF1(351, 453),
1	FoHeli1.11	5228	5965	gi|761844983|ref|XM_007818400.2|	Metarhizium robertsii ARSEF 23 ATP-dependent DNA helicase PIF1 mRNA.	XP_007816591.2	ATP-dependent DNA helicase PIF1	0	1812		1069	1806	737	87.67	|PIF1(351, 453),
1	FoHeli1.12	3142	4150	gi|761844983|ref|XM_007818400.2|	Metarhizium robertsii ARSEF 23 ATP-dependent DNA helicase PIF1 mRNA.	XP_007816591.2	ATP-dependent DNA helicase PIF1	0	1812		54	1062	1008	87.71	|PIF1(351, 453),
1	FoHeli1.12	5227	5964	gi|761844983|ref|XM_007818400.2|	Metarhizium robertsii ARSEF 23 ATP-dependent DNA helicase PIF1 mRNA.	XP_007816591.2	ATP-dependent DNA helicase PIF1	0	1812		1069	1806	737	87.67	|PIF1(351, 453),
1	FoHeli1.13	3148	4156	gi|761844983|ref|XM_007818400.2|	Metarhizium robertsii ARSEF 23 ATP-dependent DNA helicase PIF1 mRNA.	XP_007816591.2	ATP-dependent DNA helicase PIF1	0	1812		54	1062	1008	87.71	|PIF1(351, 453),
1	FoHeli1.13	5237	5974	gi|761844983|ref|XM_007818400.2|	Metarhizium robertsii ARSEF 23 ATP-dependent DNA helicase PIF1 mRNA.	XP_007816591.2	ATP-dependent DNA helicase PIF1	0	1812		1069	1806	737	87.67	|PIF1(351, 453),
1	FoHeli1.14	3142	4165	gi|761844983|ref|XM_007818400.2|	Metarhizium robertsii ARSEF 23 ATP-dependent DNA helicase PIF1 mRNA.	XP_007816591.2	ATP-dependent DNA helicase PIF1	0	1812		54	1062	1008	86.62	|PIF1(351, 453),
1	FoHeli1.14	5243	5980	gi|761844983|ref|XM_007818400.2|	Metarhizium robertsii ARSEF 23 ATP-dependent DNA helicase PIF1 mRNA.	XP_007816591.2	ATP-dependent DNA helicase PIF1	0	1812		1069	1806	737	87.67	|PIF1(351, 453),
1	FoHeli1.2	3142	4165	gi|761844983|ref|XM_007818400.2|	Metarhizium robertsii ARSEF 23 ATP-dependent DNA helicase PIF1 mRNA.	XP_007816591.2	ATP-dependent DNA helicase PIF1	0	1812		54	1062	1008	86.62	|PIF1(351, 453),
1	FoHeli1.2	5243	5981	gi|761844983|ref|XM_007818400.2|	Metarhizium robertsii ARSEF 23 ATP-dependent DNA helicase PIF1 mRNA.	XP_007816591.2	ATP-dependent DNA helicase PIF1	0	1812		1069	1806	737	87.55	|PIF1(351, 453),
1	FoHeli1.3	3142	4150	gi|761844983|ref|XM_007818400.2|	Metarhizium robertsii ARSEF 23 ATP-dependent DNA helicase PIF1 mRNA.	XP_007816591.2	ATP-dependent DNA helicase PIF1	0	1812		54	1062	1008	87.71	|PIF1(351, 453),
1	FoHeli1.3	5228	5965	gi|761844983|ref|XM_007818400.2|	Metarhizium robertsii ARSEF 23 ATP-dependent DNA helicase PIF1 mRNA.	XP_007816591.2	ATP-dependent DNA helicase PIF1	0	1812		1069	1806	737	87.67	|PIF1(351, 453),
1	FoHeli1.4	3142	4150	gi|761844983|ref|XM_007818400.2|	Metarhizium robertsii ARSEF 23 ATP-dependent DNA helicase PIF1 mRNA.	XP_007816591.2	ATP-dependent DNA helicase PIF1	0	1812		54	1062	1008	87.61	|PIF1(351, 453),
1	FoHeli1.4	5228	5965	gi|761844983|ref|XM_007818400.2|	Metarhizium robertsii ARSEF 23 ATP-dependent DNA helicase PIF1 mRNA.	XP_007816591.2	ATP-dependent DNA helicase PIF1	0	1812		1069	1806	737	87.4	|PIF1(351, 453),
1	FoHeli1.5	3142	4150	gi|761844983|ref|XM_007818400.2|	Metarhizium robertsii ARSEF 23 ATP-dependent DNA helicase PIF1 mRNA.	XP_007816591.2	ATP-dependent DNA helicase PIF1	0	1812		54	1062	1008	87.71	|PIF1(351, 453),
1	FoHeli1.5	5228	5965	gi|761844983|ref|XM_007818400.2|	Metarhizium robertsii ARSEF 23 ATP-dependent DNA helicase PIF1 mRNA.	XP_007816591.2	ATP-dependent DNA helicase PIF1	0	1812		1069	1806	737	87.67	|PIF1(351, 453),
1	FoHeli1.6	3143	4151	gi|761844983|ref|XM_007818400.2|	Metarhizium robertsii ARSEF 23 ATP-dependent DNA helicase PIF1 mRNA.	XP_007816591.2	ATP-dependent DNA helicase PIF1	0	1812		54	1062	1008	87.71	|PIF1(351, 453),
1	FoHeli1.6	5229	5966	gi|761844983|ref|XM_007818400.2|	Metarhizium robertsii ARSEF 23 ATP-dependent DNA helicase PIF1 mRNA.	XP_007816591.2	ATP-dependent DNA helicase PIF1	0	1812		1069	1806	737	87.67	|PIF1(351, 453),
1	FoHeli1.7	3146	4169	gi|761844983|ref|XM_007818400.2|	Metarhizium robertsii ARSEF 23 ATP-dependent DNA helicase PIF1 mRNA.	XP_007816591.2	ATP-dependent DNA helicase PIF1	0	1812		54	1062	1008	86.62	|PIF1(351, 453),
1	FoHeli1.7	5247	5984	gi|761844983|ref|XM_007818400.2|	Metarhizium robertsii ARSEF 23 ATP-dependent DNA helicase PIF1 mRNA.	XP_007816591.2	ATP-dependent DNA helicase PIF1	0	1812		1069	1806	737	87.67	|PIF1(351, 453),
1	FoHeli1.8	3142	4165	gi|761844983|ref|XM_007818400.2|	Metarhizium robertsii ARSEF 23 ATP-dependent DNA helicase PIF1 mRNA.	XP_007816591.2	ATP-dependent DNA helicase PIF1	0	1812		54	1062	1008	86.62	|PIF1(351, 453),
1	FoHeli1.8	5243	5980	gi|761844983|ref|XM_007818400.2|	Metarhizium robertsii ARSEF 23 ATP-dependent DNA helicase PIF1 mRNA.	XP_007816591.2	ATP-dependent DNA helicase PIF1	0	1812		1069	1806	737	87.67	|PIF1(351, 453),
1	FoHeli1.9	3142	4165	gi|761844983|ref|XM_007818400.2|	Metarhizium robertsii ARSEF 23 ATP-dependent DNA helicase PIF1 mRNA.	XP_007816591.2	ATP-dependent DNA helicase PIF1	0	1812		54	1062	1008	86.62	|PIF1(351, 453),
1	FoHeli1.9	5243	5980	gi|761844983|ref|XM_007818400.2|	Metarhizium robertsii ARSEF 23 ATP-dependent DNA helicase PIF1 mRNA.	XP_007816591.2	ATP-dependent DNA helicase PIF1	0	1812		1069	1806	737	87.67	|PIF1(351, 453),
1	FOXG_22121T0	3142	4150	gi|761844983|ref|XM_007818400.2|	Metarhizium robertsii ARSEF 23 ATP-dependent DNA helicase PIF1 mRNA.	XP_007816591.2	ATP-dependent DNA helicase PIF1	0	1812		54	1062	1008	87.71	|PIF1(351, 453),
1	FOXG_22121T0	5228	5965	gi|761844983|ref|XM_007818400.2|	Metarhizium robertsii ARSEF 23 ATP-dependent DNA helicase PIF1 mRNA.	XP_007816591.2	ATP-dependent DNA helicase PIF1	0	1812		1069	1806	737	87.67	|PIF1(351, 453),
1	FoHeli1.1	2903	3208	gi|761845987|ref|XM_011412980.1|	Metarhizium robertsii ARSEF 23 dopa 4,5-dioxygenase mRNA.	XP_011411282.1	dopa 4,5-dioxygenase	0	309		1	306	305	81.49	|Helitron_like_N(8, 71),
1	FoHeli1.10	2899	3204	gi|761845987|ref|XM_011412980.1|	Metarhizium robertsii ARSEF 23 dopa 4,5-dioxygenase mRNA.	XP_011411282.1	dopa 4,5-dioxygenase	0	309		1	306	305	81.49	|Helitron_like_N(8, 71),
1	FoHeli1.11	2897	3202	gi|761845987|ref|XM_011412980.1|	Metarhizium robertsii ARSEF 23 dopa 4,5-dioxygenase mRNA.	XP_011411282.1	dopa 4,5-dioxygenase	0	309		1	306	305	81.49	|Helitron_like_N(8, 71),
1	FoHeli1.12	2897	3202	gi|761845987|ref|XM_011412980.1|	Metarhizium robertsii ARSEF 23 dopa 4,5-dioxygenase mRNA.	XP_011411282.1	dopa 4,5-dioxygenase	0	309		1	306	305	81.49	|Helitron_like_N(8, 71),
1	FoHeli1.13	2903	3208	gi|761845987|ref|XM_011412980.1|	Metarhizium robertsii ARSEF 23 dopa 4,5-dioxygenase mRNA.	XP_011411282.1	dopa 4,5-dioxygenase	0	309		1	306	305	81.49	|Helitron_like_N(8, 71),
1	FoHeli1.14	2897	3202	gi|761845987|ref|XM_011412980.1|	Metarhizium robertsii ARSEF 23 dopa 4,5-dioxygenase mRNA.	XP_011411282.1	dopa 4,5-dioxygenase	0	309		1	306	305	81.49	|Helitron_like_N(8, 71),
1	FoHeli1.2	2897	3202	gi|761845987|ref|XM_011412980.1|	Metarhizium robertsii ARSEF 23 dopa 4,5-dioxygenase mRNA.	XP_011411282.1	dopa 4,5-dioxygenase	0	309		1	306	305	81.49	|Helitron_like_N(8, 71),
1	FoHeli1.3	2897	3202	gi|761845987|ref|XM_011412980.1|	Metarhizium robertsii ARSEF 23 dopa 4,5-dioxygenase mRNA.	XP_011411282.1	dopa 4,5-dioxygenase	0	309		1	306	305	81.49	|Helitron_like_N(8, 71),
1	FoHeli1.4	2897	3202	gi|761845987|ref|XM_011412980.1|	Metarhizium robertsii ARSEF 23 dopa 4,5-dioxygenase mRNA.	XP_011411282.1	dopa 4,5-dioxygenase	0	309		1	306	305	81.49	|Helitron_like_N(8, 71),
1	FoHeli1.5	2897	3202	gi|761845987|ref|XM_011412980.1|	Metarhizium robertsii ARSEF 23 dopa 4,5-dioxygenase mRNA.	XP_011411282.1	dopa 4,5-dioxygenase	0	309		1	306	305	81.49	|Helitron_like_N(8, 71),
1	FoHeli1.6	2898	3203	gi|761845987|ref|XM_011412980.1|	Metarhizium robertsii ARSEF 23 dopa 4,5-dioxygenase mRNA.	XP_011411282.1	dopa 4,5-dioxygenase	0	309		1	306	305	81.49	|Helitron_like_N(8, 71),
1	FoHeli1.7	2901	3206	gi|761845987|ref|XM_011412980.1|	Metarhizium robertsii ARSEF 23 dopa 4,5-dioxygenase mRNA.	XP_011411282.1	dopa 4,5-dioxygenase	0	309		1	306	305	81.49	|Helitron_like_N(8, 71),
1	FoHeli1.8	2897	3202	gi|761845987|ref|XM_011412980.1|	Metarhizium robertsii ARSEF 23 dopa 4,5-dioxygenase mRNA.	XP_011411282.1	dopa 4,5-dioxygenase	0	309		1	306	305	81.49	|Helitron_like_N(8, 71),
1	FoHeli1.9	2897	3202	gi|761845987|ref|XM_011412980.1|	Metarhizium robertsii ARSEF 23 dopa 4,5-dioxygenase mRNA.	XP_011411282.1	dopa 4,5-dioxygenase	0	309		1	306	305	81.49	|Helitron_like_N(8, 71),
1	FOXG_22121T0	2897	3202	gi|761845987|ref|XM_011412980.1|	Metarhizium robertsii ARSEF 23 dopa 4,5-dioxygenase mRNA.	XP_011411282.1	dopa 4,5-dioxygenase	0	309		1	306	305	81.49	|Helitron_like_N(8, 71),
1	FoHeli1.1	4902	5516	gi|761853154|ref|XM_011413424.1|	Metarhizium robertsii ARSEF 23 Sec1 family protein mRNA.	XP_011411726.1	Sec1 family protein	0	918		8	623	615	86.87	|PIF1(1, 210),
1	FoHeli1.10	4898	5512	gi|761853154|ref|XM_011413424.1|	Metarhizium robertsii ARSEF 23 Sec1 family protein mRNA.	XP_011411726.1	Sec1 family protein	0	918		8	623	615	86.87	|PIF1(1, 210),
1	FoHeli1.11	4894	5510	gi|761853154|ref|XM_011413424.1|	Metarhizium robertsii ARSEF 23 Sec1 family protein mRNA.	XP_011411726.1	Sec1 family protein	0	918		6	623	617	86.91	|PIF1(1, 210),
1	FoHeli1.12	4893	5509	gi|761853154|ref|XM_011413424.1|	Metarhizium robertsii ARSEF 23 Sec1 family protein mRNA.	XP_011411726.1	Sec1 family protein	0	918		6	623	617	86.91	|PIF1(1, 210),
1	FoHeli1.13	4900	5519	gi|761853154|ref|XM_011413424.1|	Metarhizium robertsii ARSEF 23 Sec1 family protein mRNA.	XP_011411726.1	Sec1 family protein	0	918		6	623	617	86.5	|PIF1(1, 210),
1	FoHeli1.14	4911	5525	gi|761853154|ref|XM_011413424.1|	Metarhizium robertsii ARSEF 23 Sec1 family protein mRNA.	XP_011411726.1	Sec1 family protein	0	918		8	623	615	86.87	|PIF1(1, 210),
1	FoHeli1.2	4909	5525	gi|761853154|ref|XM_011413424.1|	Metarhizium robertsii ARSEF 23 Sec1 family protein mRNA.	XP_011411726.1	Sec1 family protein	0	918		6	623	617	86.91	|PIF1(1, 210),
1	FoHeli1.3	4894	5510	gi|761853154|ref|XM_011413424.1|	Metarhizium robertsii ARSEF 23 Sec1 family protein mRNA.	XP_011411726.1	Sec1 family protein	0	918		6	623	617	86.91	|PIF1(1, 210),
1	FoHeli1.4	4894	5510	gi|761853154|ref|XM_011413424.1|	Metarhizium robertsii ARSEF 23 Sec1 family protein mRNA.	XP_011411726.1	Sec1 family protein	0	918		6	623	617	86.91	|PIF1(1, 210),
1	FoHeli1.5	4894	5510	gi|761853154|ref|XM_011413424.1|	Metarhizium robertsii ARSEF 23 Sec1 family protein mRNA.	XP_011411726.1	Sec1 family protein	0	918		6	623	617	86.91	|PIF1(1, 210),
1	FoHeli1.6	4897	5511	gi|761853154|ref|XM_011413424.1|	Metarhizium robertsii ARSEF 23 Sec1 family protein mRNA.	XP_011411726.1	Sec1 family protein	0	918		8	623	615	86.55	|PIF1(1, 210),
1	FoHeli1.7	4915	5529	gi|761853154|ref|XM_011413424.1|	Metarhizium robertsii ARSEF 23 Sec1 family protein mRNA.	XP_011411726.1	Sec1 family protein	0	918		8	623	615	86.87	|PIF1(1, 210),
1	FoHeli1.8	4911	5525	gi|761853154|ref|XM_011413424.1|	Metarhizium robertsii ARSEF 23 Sec1 family protein mRNA.	XP_011411726.1	Sec1 family protein	0	918		8	623	615	86.87	|PIF1(1, 210),
1	FoHeli1.9	4911	5525	gi|761853154|ref|XM_011413424.1|	Metarhizium robertsii ARSEF 23 Sec1 family protein mRNA.	XP_011411726.1	Sec1 family protein	0	918		8	623	615	86.87	|PIF1(1, 210),
1	FOXG_22121T0	4894	5510	gi|761853154|ref|XM_011413424.1|	Metarhizium robertsii ARSEF 23 Sec1 family protein mRNA.	XP_011411726.1	Sec1 family protein	0	918		6	623	617	86.91	|PIF1(1, 210),
1	FoHeli1.1	4697	5086	gi|761854159|ref|XM_011413518.1|	Metarhizium robertsii ARSEF 23 hypothetical protein mRNA.	XP_011411820.1	hypothetical protein	0	1149		52	436	384	83.59	|PIF1(9, 250), |Herpes_Helicase(272, 355),
1	FoHeli1.10	4693	5082	gi|761854159|ref|XM_011413518.1|	Metarhizium robertsii ARSEF 23 hypothetical protein mRNA.	XP_011411820.1	hypothetical protein	0	1149		52	436	384	83.59	|PIF1(9, 250), |Herpes_Helicase(272, 355),
1	FoHeli1.11	4691	5080	gi|761854159|ref|XM_011413518.1|	Metarhizium robertsii ARSEF 23 hypothetical protein mRNA.	XP_011411820.1	hypothetical protein	0	1149		52	436	384	83.85	|PIF1(9, 250), |Herpes_Helicase(272, 355),
1	FoHeli1.12	4691	5079	gi|761854159|ref|XM_011413518.1|	Metarhizium robertsii ARSEF 23 hypothetical protein mRNA.	XP_011411820.1	hypothetical protein	0	1149		52	436	384	83.59	|PIF1(9, 250), |Herpes_Helicase(272, 355),
1	FoHeli1.13	4697	5089	gi|761854159|ref|XM_011413518.1|	Metarhizium robertsii ARSEF 23 hypothetical protein mRNA.	XP_011411820.1	hypothetical protein	0	1149		52	436	384	83.46	|PIF1(9, 250), |Herpes_Helicase(272, 355),
1	FoHeli1.14	4706	5095	gi|761854159|ref|XM_011413518.1|	Metarhizium robertsii ARSEF 23 hypothetical protein mRNA.	XP_011411820.1	hypothetical protein	0	1149		52	436	384	83.59	|PIF1(9, 250), |Herpes_Helicase(272, 355),
1	FoHeli1.2	4706	5095	gi|761854159|ref|XM_011413518.1|	Metarhizium robertsii ARSEF 23 hypothetical protein mRNA.	XP_011411820.1	hypothetical protein	0	1149		52	436	384	83.85	|PIF1(9, 250), |Herpes_Helicase(272, 355),
1	FoHeli1.3	4692	5080	gi|761854159|ref|XM_011413518.1|	Metarhizium robertsii ARSEF 23 hypothetical protein mRNA.	XP_011411820.1	hypothetical protein	0	1149		52	436	384	83.59	|PIF1(9, 250), |Herpes_Helicase(272, 355),
1	FoHeli1.4	4691	5080	gi|761854159|ref|XM_011413518.1|	Metarhizium robertsii ARSEF 23 hypothetical protein mRNA.	XP_011411820.1	hypothetical protein	0	1149		52	436	384	83.85	|PIF1(9, 250), |Herpes_Helicase(272, 355),
1	FoHeli1.5	4691	5080	gi|761854159|ref|XM_011413518.1|	Metarhizium robertsii ARSEF 23 hypothetical protein mRNA.	XP_011411820.1	hypothetical protein	0	1149		52	436	384	83.85	|PIF1(9, 250), |Herpes_Helicase(272, 355),
1	FoHeli1.6	4692	5081	gi|761854159|ref|XM_011413518.1|	Metarhizium robertsii ARSEF 23 hypothetical protein mRNA.	XP_011411820.1	hypothetical protein	0	1149		52	436	384	83.42	|PIF1(9, 250), |Herpes_Helicase(272, 355),
1	FoHeli1.7	4710	5099	gi|761854159|ref|XM_011413518.1|	Metarhizium robertsii ARSEF 23 hypothetical protein mRNA.	XP_011411820.1	hypothetical protein	0	1149		52	436	384	83.59	|PIF1(9, 250), |Herpes_Helicase(272, 355),
1	FoHeli1.8	4706	5095	gi|761854159|ref|XM_011413518.1|	Metarhizium robertsii ARSEF 23 hypothetical protein mRNA.	XP_011411820.1	hypothetical protein	0	1149		52	436	384	83.59	|PIF1(9, 250), |Herpes_Helicase(272, 355),
1	FoHeli1.9	4706	5095	gi|761854159|ref|XM_011413518.1|	Metarhizium robertsii ARSEF 23 hypothetical protein mRNA.	XP_011411820.1	hypothetical protein	0	1149		52	436	384	83.59	|PIF1(9, 250), |Herpes_Helicase(272, 355),
1	FOXG_22121T0	4691	5080	gi|761854159|ref|XM_011413518.1|	Metarhizium robertsii ARSEF 23 hypothetical protein mRNA.	XP_011411820.1	hypothetical protein	0	1149		52	436	384	83.85	|PIF1(9, 250), |Herpes_Helicase(272, 355),
1	FoHeli1.1	1	6114	gi|806776680|gb|KP213325.1|	Fusarium oxysporum f. sp. lycopersici isolate IPO1530/B1 genomic sequence.	AKC01507.1	transposase	29128	34866		28815	34922	6107	99.44	|Helitron_like_N(720, 917), |PIF1(1392, 1717),
1	FoHeli1.10	7	6110	gi|806776680|gb|KP213325.1|	Fusarium oxysporum f. sp. lycopersici isolate IPO1530/B1 genomic sequence.	AKC01507.1	transposase	29128	34866		28819	34922	6103	100.0	|Helitron_like_N(720, 917), |PIF1(1392, 1717),
1	FoHeli1.11	1	6108	gi|806776680|gb|KP213325.1|	Fusarium oxysporum f. sp. lycopersici isolate IPO1530/B1 genomic sequence.	AKC01507.1	transposase	29128	34866		28815	34922	6107	99.98	|Helitron_like_N(720, 917), |PIF1(1392, 1717),
1	FoHeli1.12	1	6107	gi|806776680|gb|KP213325.1|	Fusarium oxysporum f. sp. lycopersici isolate IPO1530/B1 genomic sequence.	AKC01507.1	transposase	29128	34866		28815	34922	6107	99.97	|Helitron_like_N(720, 917), |PIF1(1392, 1717),
1	FoHeli1.13	1	6117	gi|806776680|gb|KP213325.1|	Fusarium oxysporum f. sp. lycopersici isolate IPO1530/B1 genomic sequence.	AKC01507.1	transposase	29128	34866		28815	34922	6107	99.71	|Helitron_like_N(720, 917), |PIF1(1392, 1717),
1	FoHeli1.14	1	6123	gi|806776680|gb|KP213325.1|	Fusarium oxysporum f. sp. lycopersici isolate IPO1530/B1 genomic sequence.	AKC01507.1	transposase	29128	34866		28815	34922	6107	99.71	|Helitron_like_N(720, 917), |PIF1(1392, 1717),
1	FoHeli1.2	1	6124	gi|806776680|gb|KP213325.1|	Fusarium oxysporum f. sp. lycopersici isolate IPO1530/B1 genomic sequence.	AKC01507.1	transposase	29128	34866		28815	34922	6107	99.72	|Helitron_like_N(720, 917), |PIF1(1392, 1717),
1	FoHeli1.3	1	6108	gi|806776680|gb|KP213325.1|	Fusarium oxysporum f. sp. lycopersici isolate IPO1530/B1 genomic sequence.	AKC01507.1	transposase	29128	34866		28815	34922	6107	99.93	|Helitron_like_N(720, 917), |PIF1(1392, 1717),
1	FoHeli1.4	1	6108	gi|806776680|gb|KP213325.1|	Fusarium oxysporum f. sp. lycopersici isolate IPO1530/B1 genomic sequence.	AKC01507.1	transposase	29128	34866		28815	34922	6107	99.93	|Helitron_like_N(720, 917), |PIF1(1392, 1717),
1	FoHeli1.5	1	6107	gi|806776680|gb|KP213325.1|	Fusarium oxysporum f. sp. lycopersici isolate IPO1530/B1 genomic sequence.	AKC01507.1	transposase	29128	34866		28815	34921	6106	99.98	|Helitron_like_N(720, 917), |PIF1(1392, 1717),
1	FoHeli1.6	1	6109	gi|806776680|gb|KP213325.1|	Fusarium oxysporum f. sp. lycopersici isolate IPO1530/B1 genomic sequence.	AKC01507.1	transposase	29128	34866		28815	34922	6107	99.93	|Helitron_like_N(720, 917), |PIF1(1392, 1717),
1	FoHeli1.7	1	6127	gi|806776680|gb|KP213325.1|	Fusarium oxysporum f. sp. lycopersici isolate IPO1530/B1 genomic sequence.	AKC01507.1	transposase	29128	34866		28815	34922	6107	99.66	|Helitron_like_N(720, 917), |PIF1(1392, 1717),
1	FoHeli1.8	1	6123	gi|806776680|gb|KP213325.1|	Fusarium oxysporum f. sp. lycopersici isolate IPO1530/B1 genomic sequence.	AKC01507.1	transposase	29128	34866		28815	34922	6107	99.74	|Helitron_like_N(720, 917), |PIF1(1392, 1717),
1	FoHeli1.9	1	6123	gi|806776680|gb|KP213325.1|	Fusarium oxysporum f. sp. lycopersici isolate IPO1530/B1 genomic sequence.	AKC01507.1	transposase	29128	34866		28815	34922	6107	99.76	|Helitron_like_N(720, 917), |PIF1(1392, 1717),
1	FOXG_22121T0	1	6108	gi|806776680|gb|KP213325.1|	Fusarium oxysporum f. sp. lycopersici isolate IPO1530/B1 genomic sequence.	AKC01507.1	transposase	29128	34866		28815	34922	6107	99.98	|Helitron_like_N(720, 917), |PIF1(1392, 1717),
3	FoHeli3.1	3669	6571	gi|302890622|ref|XM_003044149.1|	Nectria haematococca mpVI 77-13-4 hypothetical protein, mRNA.	XP_003044195.1	hypothetical protein	0	3678		730	3641	2911	80.74	|Helitron_like_N(698, 916),
3	FOQG_18559T0	6357	7891	gi|302890622|ref|XM_003044149.1|	Nectria haematococca mpVI 77-13-4 hypothetical protein, mRNA.	XP_003044195.1	hypothetical protein	0	3678		2077	3602	1525	74.21	|Helitron_like_N(698, 916),
3	FOVG_19318T0	2168	4036	gi|302890622|ref|XM_003044149.1|	Nectria haematococca mpVI 77-13-4 hypothetical protein, mRNA.	XP_003044195.1	hypothetical protein	0	3678		1749	3623	1874	81.35	|Helitron_like_N(698, 916),
3	FOXG_06459T0	3647	6549	gi|302890622|ref|XM_003044149.1|	Nectria haematococca mpVI 77-13-4 hypothetical protein, mRNA.	XP_003044195.1	hypothetical protein	0	3678		730	3641	2911	80.48	|Helitron_like_N(698, 916),
3	FOXG_06805T0	3647	6549	gi|302890622|ref|XM_003044149.1|	Nectria haematococca mpVI 77-13-4 hypothetical protein, mRNA.	XP_003044195.1	hypothetical protein	0	3678		730	3641	2911	80.48	|Helitron_like_N(698, 916),
3	FOXG_07365T0	3647	6549	gi|302890622|ref|XM_003044149.1|	Nectria haematococca mpVI 77-13-4 hypothetical protein, mRNA.	XP_003044195.1	hypothetical protein	0	3678		730	3641	2911	80.48	|Helitron_like_N(698, 916),
3	FOXG_16388T0	3647	6549	gi|302890622|ref|XM_003044149.1|	Nectria haematococca mpVI 77-13-4 hypothetical protein, mRNA.	XP_003044195.1	hypothetical protein	0	3678		730	3641	2911	80.48	|Helitron_like_N(698, 916),
3	FOYG_17266T0	1228	1444	gi|302890622|ref|XM_003044149.1|	Nectria haematococca mpVI 77-13-4 hypothetical protein, mRNA.	XP_003044195.1	hypothetical protein	0	3678		1	217	216	100.0	|Helitron_like_N(698, 916),
3	FOYG_17266T0	1751	1840	gi|302890622|ref|XM_003044149.1|	Nectria haematococca mpVI 77-13-4 hypothetical protein, mRNA.	XP_003044195.1	hypothetical protein	0	3678		218	307	89	100.0	|Helitron_like_N(698, 916),
3	FOYG_17266T0	1991	5325	gi|302890622|ref|XM_003044149.1|	Nectria haematococca mpVI 77-13-4 hypothetical protein, mRNA.	XP_003044195.1	hypothetical protein	0	3678		308	3648	3340	98.74	|Helitron_like_N(698, 916),
3	FoHeli3.1	7850	9119	gi|302890624|ref|XM_003044150.1|	Nectria haematococca mpVI 77-13-4 hypothetical protein, mRNA.	XP_003044196.1	hypothetical protein	0	1470		90	1363	1273	83.32	|PIF1(30, 153),
3	FOVG_19318T0	6242	7521	gi|302890624|ref|XM_003044150.1|	Nectria haematococca mpVI 77-13-4 hypothetical protein, mRNA.	XP_003044196.1	hypothetical protein	0	1470		94	1376	1282	84.05	|PIF1(30, 153),
3	FOXG_06459T0	7840	9101	gi|302890624|ref|XM_003044150.1|	Nectria haematococca mpVI 77-13-4 hypothetical protein, mRNA.	XP_003044196.1	hypothetical protein	0	1470		103	1364	1261	82.32	|PIF1(30, 153),
3	FOXG_06805T0	7852	9113	gi|302890624|ref|XM_003044150.1|	Nectria haematococca mpVI 77-13-4 hypothetical protein, mRNA.	XP_003044196.1	hypothetical protein	0	1470		103	1364	1261	82.32	|PIF1(30, 153),
3	FOXG_07365T0	7840	9101	gi|302890624|ref|XM_003044150.1|	Nectria haematococca mpVI 77-13-4 hypothetical protein, mRNA.	XP_003044196.1	hypothetical protein	0	1470		103	1364	1261	82.32	|PIF1(30, 153),
3	FOXG_16388T0	7840	9101	gi|302890624|ref|XM_003044150.1|	Nectria haematococca mpVI 77-13-4 hypothetical protein, mRNA.	XP_003044196.1	hypothetical protein	0	1470		103	1364	1261	82.32	|PIF1(30, 153),
3	FOYG_16843T0	17069	18338	gi|302890624|ref|XM_003044150.1|	Nectria haematococca mpVI 77-13-4 hypothetical protein, mRNA.	XP_003044196.1	hypothetical protein	0	1470		90	1363	1273	83.32	|PIF1(30, 153),
3	FOYG_17266T0	6438	6533	gi|302890624|ref|XM_003044150.1|	Nectria haematococca mpVI 77-13-4 hypothetical protein, mRNA.	XP_003044196.1	hypothetical protein	0	1470		1	96	95	92.71	|PIF1(30, 153),
3	FOYG_17266T0	6593	7868	gi|302890624|ref|XM_003044150.1|	Nectria haematococca mpVI 77-13-4 hypothetical protein, mRNA.	XP_003044196.1	hypothetical protein	0	1470		102	1377	1275	91.54	|PIF1(30, 153),
3	FOQG_18559T0	4350	4536	gi|806776680|gb|KP213325.1|	Fusarium oxysporum f. sp. lycopersici isolate IPO1530/B1 genomic sequence.	AKC01507.1	transposase	29128	34866		34921	34743	-178	87.23	|Helitron_like_N(720, 917), |PIF1(1392, 1717),
3	FoHeli3.1	1208	9571	gi|806776680|gb|KP213325.1|	Fusarium oxysporum f. sp. lycopersici isolate IPO1530/B1 genomic sequence.	AKC01508.1	transposase	36088	42202		44140	35774	-8366	97.01	|Helitron_like_N(630, 848), |PIF1(1527, 1726),
3	FOVG_19318T0	2178	4348	gi|806776680|gb|KP213325.1|	Fusarium oxysporum f. sp. lycopersici isolate IPO1530/B1 genomic sequence.	AKC01508.1	transposase	36088	42202		40648	38486	-2162	75.17	|Helitron_like_N(630, 848), |PIF1(1527, 1726),
3	FOVG_19318T0	1119	2045	gi|806776680|gb|KP213325.1|	Fusarium oxysporum f. sp. lycopersici isolate IPO1530/B1 genomic sequence.	AKC01508.1	transposase	36088	42202		41731	40805	-926	72.8	|Helitron_like_N(630, 848), |PIF1(1527, 1726),
3	FOXG_06459T0	1185	9552	gi|806776680|gb|KP213325.1|	Fusarium oxysporum f. sp. lycopersici isolate IPO1530/B1 genomic sequence.	AKC01508.1	transposase	36088	42202		44140	35774	-8366	99.26	|Helitron_like_N(630, 848), |PIF1(1527, 1726),
3	FOXG_06805T0	7307	9564	gi|806776680|gb|KP213325.1|	Fusarium oxysporum f. sp. lycopersici isolate IPO1530/B1 genomic sequence.	AKC01508.1	transposase	36088	42202		38031	35774	-2257	99.38	|Helitron_like_N(630, 848), |PIF1(1527, 1726),
3	FOXG_06805T0	1185	7076	gi|806776680|gb|KP213325.1|	Fusarium oxysporum f. sp. lycopersici isolate IPO1530/B1 genomic sequence.	AKC01508.1	transposase	36088	42202		44140	38250	-5890	99.29	|Helitron_like_N(630, 848), |PIF1(1527, 1726),
3	FOXG_07365T0	1185	9552	gi|806776680|gb|KP213325.1|	Fusarium oxysporum f. sp. lycopersici isolate IPO1530/B1 genomic sequence.	AKC01508.1	transposase	36088	42202		44140	35774	-8366	99.3	|Helitron_like_N(630, 848), |PIF1(1527, 1726),
3	FOXG_16388T0	1185	9552	gi|806776680|gb|KP213325.1|	Fusarium oxysporum f. sp. lycopersici isolate IPO1530/B1 genomic sequence.	AKC01508.1	transposase	36088	42202		44140	35774	-8366	99.3	|Helitron_like_N(630, 848), |PIF1(1527, 1726),
3	FOYG_16843T0	12510	18790	gi|806776680|gb|KP213325.1|	Fusarium oxysporum f. sp. lycopersici isolate IPO1530/B1 genomic sequence.	AKC01508.1	transposase	36088	42202		42037	35774	-6263	90.49	|Helitron_like_N(630, 848), |PIF1(1527, 1726),
3	FOYG_16843T0	10299	12382	gi|806776680|gb|KP213325.1|	Fusarium oxysporum f. sp. lycopersici isolate IPO1530/B1 genomic sequence.	AKC01508.1	transposase	36088	42202		44129	42033	-2096	82.76	|Helitron_like_N(630, 848), |PIF1(1527, 1726),
3	FOYG_17266T0	2413	7979	gi|806776680|gb|KP213325.1|	Fusarium oxysporum f. sp. lycopersici isolate IPO1530/B1 genomic sequence.	AKC01508.1	transposase	36088	42202		41677	36101	-5576	79.87	|Helitron_like_N(630, 848), |PIF1(1527, 1726),
4	FoHeli4.1	453	1594	gi|302880195|ref|XM_003039026.1|	Nectria haematococca mpVI 77-13-4 hypothetical protein, mRNA.	XP_003039072.1	hypothetical protein	0	1293		1142	1	-1141	73.6	|PIF1(1, 124),
4	FoHeli4.3	376	1648	gi|302880195|ref|XM_003039026.1|	Nectria haematococca mpVI 77-13-4 hypothetical protein, mRNA.	XP_003039072.1	hypothetical protein	0	1293		1273	1	-1272	85.16	|PIF1(1, 124),
4	FoHeli4.4	376	1648	gi|302880195|ref|XM_003039026.1|	Nectria haematococca mpVI 77-13-4 hypothetical protein, mRNA.	XP_003039072.1	hypothetical protein	0	1293		1273	1	-1272	84.93	|PIF1(1, 124),
4	FOTG_18615T0	223	1493	gi|302880195|ref|XM_003039026.1|	Nectria haematococca mpVI 77-13-4 hypothetical protein, mRNA.	XP_003039072.1	hypothetical protein	0	1293		1271	1	-1270	85.44	|PIF1(1, 124),
4	FOVG_18686T0	122	1414	gi|302880195|ref|XM_003039026.1|	Nectria haematococca mpVI 77-13-4 hypothetical protein, mRNA.	XP_003039072.1	hypothetical protein	0	1293		1293	1	-1292	95.28	|PIF1(1, 124),
4	FOXG_12542T0	453	1594	gi|302880195|ref|XM_003039026.1|	Nectria haematococca mpVI 77-13-4 hypothetical protein, mRNA.	XP_003039072.1	hypothetical protein	0	1293		1142	1	-1141	73.6	|PIF1(1, 124),
4	FOXG_12592T0	453	1594	gi|302880195|ref|XM_003039026.1|	Nectria haematococca mpVI 77-13-4 hypothetical protein, mRNA.	XP_003039072.1	hypothetical protein	0	1293		1142	1	-1141	73.6	|PIF1(1, 124),
4	FOXG_13999T0	453	1594	gi|302880195|ref|XM_003039026.1|	Nectria haematococca mpVI 77-13-4 hypothetical protein, mRNA.	XP_003039072.1	hypothetical protein	0	1293		1142	1	-1141	73.66	|PIF1(1, 124),
4	FOXG_19322T0	376	1648	gi|302880195|ref|XM_003039026.1|	Nectria haematococca mpVI 77-13-4 hypothetical protein, mRNA.	XP_003039072.1	hypothetical protein	0	1293		1273	1	-1272	84.85	|PIF1(1, 124),
4	FOZG_17422T0	377	1649	gi|302880195|ref|XM_003039026.1|	Nectria haematococca mpVI 77-13-4 hypothetical protein, mRNA.	XP_003039072.1	hypothetical protein	0	1293		1273	1	-1272	85.16	|PIF1(1, 124),
4	FoHeli4.1	2711	3051	gi|302883346|ref|XM_003040528.1|	Nectria haematococca mpVI 77-13-4 hypothetical protein, mRNA.	XP_003040574.1	hypothetical protein	0	2802		1801	1453	-348	73.58	|Helitron_like_N(317, 456),
4	FoHeli4.3	4876	5817	gi|302883346|ref|XM_003040528.1|	Nectria haematococca mpVI 77-13-4 hypothetical protein, mRNA.	XP_003040574.1	hypothetical protein	0	2802		954	1	-953	81.9	|Helitron_like_N(317, 456),
4	FoHeli4.3	4196	4595	gi|302883346|ref|XM_003040528.1|	Nectria haematococca mpVI 77-13-4 hypothetical protein, mRNA.	XP_003040574.1	hypothetical protein	0	2802		1352	953	-399	86.75	|Helitron_like_N(317, 456),
4	FoHeli4.3	3327	3939	gi|302883346|ref|XM_003040528.1|	Nectria haematococca mpVI 77-13-4 hypothetical protein, mRNA.	XP_003040574.1	hypothetical protein	0	2802		1965	1353	-612	81.96	|Helitron_like_N(317, 456),
4	FoHeli4.3	3139	3267	gi|302883346|ref|XM_003040528.1|	Nectria haematococca mpVI 77-13-4 hypothetical protein, mRNA.	XP_003040574.1	hypothetical protein	0	2802		2093	1965	-128	89.92	|Helitron_like_N(317, 456),
4	FoHeli4.3	2869	3036	gi|302883346|ref|XM_003040528.1|	Nectria haematococca mpVI 77-13-4 hypothetical protein, mRNA.	XP_003040574.1	hypothetical protein	0	2802		2255	2088	-167	94.08	|Helitron_like_N(317, 456),
4	FoHeli4.3	2258	2805	gi|302883346|ref|XM_003040528.1|	Nectria haematococca mpVI 77-13-4 hypothetical protein, mRNA.	XP_003040574.1	hypothetical protein	0	2802		2799	2252	-547	84.03	|Helitron_like_N(317, 456),
4	FoHeli4.4	4876	5817	gi|302883346|ref|XM_003040528.1|	Nectria haematococca mpVI 77-13-4 hypothetical protein, mRNA.	XP_003040574.1	hypothetical protein	0	2802		954	1	-953	81.9	|Helitron_like_N(317, 456),
4	FoHeli4.4	4196	4595	gi|302883346|ref|XM_003040528.1|	Nectria haematococca mpVI 77-13-4 hypothetical protein, mRNA.	XP_003040574.1	hypothetical protein	0	2802		1352	953	-399	86.75	|Helitron_like_N(317, 456),
4	FoHeli4.4	3327	3939	gi|302883346|ref|XM_003040528.1|	Nectria haematococca mpVI 77-13-4 hypothetical protein, mRNA.	XP_003040574.1	hypothetical protein	0	2802		1965	1353	-612	81.96	|Helitron_like_N(317, 456),
4	FoHeli4.4	3139	3267	gi|302883346|ref|XM_003040528.1|	Nectria haematococca mpVI 77-13-4 hypothetical protein, mRNA.	XP_003040574.1	hypothetical protein	0	2802		2093	1965	-128	89.92	|Helitron_like_N(317, 456),
4	FoHeli4.4	2869	3036	gi|302883346|ref|XM_003040528.1|	Nectria haematococca mpVI 77-13-4 hypothetical protein, mRNA.	XP_003040574.1	hypothetical protein	0	2802		2255	2088	-167	94.08	|Helitron_like_N(317, 456),
4	FoHeli4.4	2258	2805	gi|302883346|ref|XM_003040528.1|	Nectria haematococca mpVI 77-13-4 hypothetical protein, mRNA.	XP_003040574.1	hypothetical protein	0	2802		2799	2252	-547	84.03	|Helitron_like_N(317, 456),
4	FOTG_18615T0	4763	5703	gi|302883346|ref|XM_003040528.1|	Nectria haematococca mpVI 77-13-4 hypothetical protein, mRNA.	XP_003040574.1	hypothetical protein	0	2802		951	2	-949	80.88	|Helitron_like_N(317, 456),
4	FOTG_18615T0	3299	3794	gi|302883346|ref|XM_003040528.1|	Nectria haematococca mpVI 77-13-4 hypothetical protein, mRNA.	XP_003040574.1	hypothetical protein	0	2802		1854	1353	-501	82.38	|Helitron_like_N(317, 456),
4	FOVG_18686T0	4643	5589	gi|302883346|ref|XM_003040528.1|	Nectria haematococca mpVI 77-13-4 hypothetical protein, mRNA.	XP_003040574.1	hypothetical protein	0	2802		956	1	-955	93.93	|Helitron_like_N(317, 456),
4	FOVG_18686T0	3963	4364	gi|302883346|ref|XM_003040528.1|	Nectria haematococca mpVI 77-13-4 hypothetical protein, mRNA.	XP_003040574.1	hypothetical protein	0	2802		1354	953	-401	97.01	|Helitron_like_N(317, 456),
4	FOVG_18686T0	3083	3695	gi|302883346|ref|XM_003040528.1|	Nectria haematococca mpVI 77-13-4 hypothetical protein, mRNA.	XP_003040574.1	hypothetical protein	0	2802		1965	1353	-612	96.74	|Helitron_like_N(317, 456),
4	FOVG_18686T0	2895	3023	gi|302883346|ref|XM_003040528.1|	Nectria haematococca mpVI 77-13-4 hypothetical protein, mRNA.	XP_003040574.1	hypothetical protein	0	2802		2093	1965	-128	93.8	|Helitron_like_N(317, 456),
4	FOVG_18686T0	2625	2792	gi|302883346|ref|XM_003040528.1|	Nectria haematococca mpVI 77-13-4 hypothetical protein, mRNA.	XP_003040574.1	hypothetical protein	0	2802		2255	2088	-167	97.02	|Helitron_like_N(317, 456),
4	FOVG_18686T0	2015	2562	gi|302883346|ref|XM_003040528.1|	Nectria haematococca mpVI 77-13-4 hypothetical protein, mRNA.	XP_003040574.1	hypothetical protein	0	2802		2799	2252	-547	94.17	|Helitron_like_N(317, 456),
4	FOXG_12542T0	2713	3053	gi|302883346|ref|XM_003040528.1|	Nectria haematococca mpVI 77-13-4 hypothetical protein, mRNA.	XP_003040574.1	hypothetical protein	0	2802		1801	1453	-348	73.58	|Helitron_like_N(317, 456),
4	FOXG_12592T0	2711	3051	gi|302883346|ref|XM_003040528.1|	Nectria haematococca mpVI 77-13-4 hypothetical protein, mRNA.	XP_003040574.1	hypothetical protein	0	2802		1801	1453	-348	73.58	|Helitron_like_N(317, 456),
4	FOXG_13999T0	2711	3051	gi|302883346|ref|XM_003040528.1|	Nectria haematococca mpVI 77-13-4 hypothetical protein, mRNA.	XP_003040574.1	hypothetical protein	0	2802		1801	1453	-348	73.58	|Helitron_like_N(317, 456),
4	FOXG_19322T0	4876	5819	gi|302883346|ref|XM_003040528.1|	Nectria haematococca mpVI 77-13-4 hypothetical protein, mRNA.	XP_003040574.1	hypothetical protein	0	2802		954	1	-953	81.52	|Helitron_like_N(317, 456),
4	FOXG_19322T0	4196	4595	gi|302883346|ref|XM_003040528.1|	Nectria haematococca mpVI 77-13-4 hypothetical protein, mRNA.	XP_003040574.1	hypothetical protein	0	2802		1352	953	-399	86.75	|Helitron_like_N(317, 456),
4	FOXG_19322T0	3327	3939	gi|302883346|ref|XM_003040528.1|	Nectria haematococca mpVI 77-13-4 hypothetical protein, mRNA.	XP_003040574.1	hypothetical protein	0	2802		1965	1353	-612	81.96	|Helitron_like_N(317, 456),
4	FOXG_19322T0	3139	3267	gi|302883346|ref|XM_003040528.1|	Nectria haematococca mpVI 77-13-4 hypothetical protein, mRNA.	XP_003040574.1	hypothetical protein	0	2802		2093	1965	-128	89.92	|Helitron_like_N(317, 456),
4	FOXG_19322T0	2869	3036	gi|302883346|ref|XM_003040528.1|	Nectria haematococca mpVI 77-13-4 hypothetical protein, mRNA.	XP_003040574.1	hypothetical protein	0	2802		2255	2088	-167	94.08	|Helitron_like_N(317, 456),
4	FOXG_19322T0	2258	2805	gi|302883346|ref|XM_003040528.1|	Nectria haematococca mpVI 77-13-4 hypothetical protein, mRNA.	XP_003040574.1	hypothetical protein	0	2802		2799	2252	-547	84.03	|Helitron_like_N(317, 456),
4	FOZG_17422T0	4877	5818	gi|302883346|ref|XM_003040528.1|	Nectria haematococca mpVI 77-13-4 hypothetical protein, mRNA.	XP_003040574.1	hypothetical protein	0	2802		954	1	-953	81.8	|Helitron_like_N(317, 456),
4	FOZG_17422T0	4195	4596	gi|302883346|ref|XM_003040528.1|	Nectria haematococca mpVI 77-13-4 hypothetical protein, mRNA.	XP_003040574.1	hypothetical protein	0	2802		1354	953	-401	87.56	|Helitron_like_N(317, 456),
4	FOZG_17422T0	3328	3940	gi|302883346|ref|XM_003040528.1|	Nectria haematococca mpVI 77-13-4 hypothetical protein, mRNA.	XP_003040574.1	hypothetical protein	0	2802		1965	1353	-612	81.96	|Helitron_like_N(317, 456),
4	FOZG_17422T0	3140	3268	gi|302883346|ref|XM_003040528.1|	Nectria haematococca mpVI 77-13-4 hypothetical protein, mRNA.	XP_003040574.1	hypothetical protein	0	2802		2093	1965	-128	89.92	|Helitron_like_N(317, 456),
4	FOZG_17422T0	2870	3037	gi|302883346|ref|XM_003040528.1|	Nectria haematococca mpVI 77-13-4 hypothetical protein, mRNA.	XP_003040574.1	hypothetical protein	0	2802		2255	2088	-167	93.49	|Helitron_like_N(317, 456),
4	FOZG_17422T0	2259	2806	gi|302883346|ref|XM_003040528.1|	Nectria haematococca mpVI 77-13-4 hypothetical protein, mRNA.	XP_003040574.1	hypothetical protein	0	2802		2799	2252	-547	84.0	|Helitron_like_N(317, 456),
4	FoHeli4.1	2711	3051	gi|302883368|ref|XM_003040539.1|	Nectria haematococca mpVI 77-13-4 hypothetical protein, mRNA.	XP_003040585.1	hypothetical protein	0	4518		1588	1240	-348	74.72	|Helitron_like_N(126, 344), |PIF1(1005, 1143),
4	FoHeli4.3	4005	5142	gi|302883368|ref|XM_003040539.1|	Nectria haematococca mpVI 77-13-4 hypothetical protein, mRNA.	XP_003040585.1	hypothetical protein	0	4518		1141	1	-1140	82.75	|Helitron_like_N(126, 344), |PIF1(1005, 1143),
4	FoHeli4.3	2869	3940	gi|302883368|ref|XM_003040539.1|	Nectria haematococca mpVI 77-13-4 hypothetical protein, mRNA.	XP_003040585.1	hypothetical protein	0	4518		2210	1139	-1071	86.36	|Helitron_like_N(126, 344), |PIF1(1005, 1143),
4	FoHeli4.3	1635	2805	gi|302883368|ref|XM_003040539.1|	Nectria haematococca mpVI 77-13-4 hypothetical protein, mRNA.	XP_003040585.1	hypothetical protein	0	4518		3383	2207	-1176	81.53	|Helitron_like_N(126, 344), |PIF1(1005, 1143),
4	FoHeli4.4	4005	5142	gi|302883368|ref|XM_003040539.1|	Nectria haematococca mpVI 77-13-4 hypothetical protein, mRNA.	XP_003040585.1	hypothetical protein	0	4518		1141	1	-1140	82.84	|Helitron_like_N(126, 344), |PIF1(1005, 1143),
4	FoHeli4.4	2869	3940	gi|302883368|ref|XM_003040539.1|	Nectria haematococca mpVI 77-13-4 hypothetical protein, mRNA.	XP_003040585.1	hypothetical protein	0	4518		2210	1139	-1071	86.36	|Helitron_like_N(126, 344), |PIF1(1005, 1143),
4	FoHeli4.4	1635	2805	gi|302883368|ref|XM_003040539.1|	Nectria haematococca mpVI 77-13-4 hypothetical protein, mRNA.	XP_003040585.1	hypothetical protein	0	4518		3383	2207	-1176	81.53	|Helitron_like_N(126, 344), |PIF1(1005, 1143),
4	FOTG_18615T0	3877	4871	gi|302883368|ref|XM_003040539.1|	Nectria haematococca mpVI 77-13-4 hypothetical protein, mRNA.	XP_003040585.1	hypothetical protein	0	4518		1141	159	-982	78.23	|Helitron_like_N(126, 344), |PIF1(1005, 1143),
4	FOTG_18615T0	3302	3795	gi|302883368|ref|XM_003040539.1|	Nectria haematococca mpVI 77-13-4 hypothetical protein, mRNA.	XP_003040585.1	hypothetical protein	0	4518		1638	1139	-499	84.1	|Helitron_like_N(126, 344), |PIF1(1005, 1143),
4	FOTG_18615T0	1455	2640	gi|302883368|ref|XM_003040539.1|	Nectria haematococca mpVI 77-13-4 hypothetical protein, mRNA.	XP_003040585.1	hypothetical protein	0	4518		3408	2208	-1200	78.29	|Helitron_like_N(126, 344), |PIF1(1005, 1143),
4	FOVG_18686T0	3774	4914	gi|302883368|ref|XM_003040539.1|	Nectria haematococca mpVI 77-13-4 hypothetical protein, mRNA.	XP_003040585.1	hypothetical protein	0	4518		1141	1	-1140	96.23	|Helitron_like_N(126, 344), |PIF1(1005, 1143),
4	FOVG_18686T0	2625	3696	gi|302883368|ref|XM_003040539.1|	Nectria haematococca mpVI 77-13-4 hypothetical protein, mRNA.	XP_003040585.1	hypothetical protein	0	4518		2210	1139	-1071	97.01	|Helitron_like_N(126, 344), |PIF1(1005, 1143),
4	FOVG_18686T0	1376	2562	gi|302883368|ref|XM_003040539.1|	Nectria haematococca mpVI 77-13-4 hypothetical protein, mRNA.	XP_003040585.1	hypothetical protein	0	4518		3408	2207	-1201	93.93	|Helitron_like_N(126, 344), |PIF1(1005, 1143),
4	FOVG_18686T0	1152	1257	gi|302883368|ref|XM_003040539.1|	Nectria haematococca mpVI 77-13-4 hypothetical protein, mRNA.	XP_003040585.1	hypothetical protein	0	4518		3512	3407	-105	93.4	|Helitron_like_N(126, 344), |PIF1(1005, 1143),
4	FOVG_18686T0	139	1086	gi|302883368|ref|XM_003040539.1|	Nectria haematococca mpVI 77-13-4 hypothetical protein, mRNA.	XP_003040585.1	hypothetical protein	0	4518		4462	3515	-947	94.51	|Helitron_like_N(126, 344), |PIF1(1005, 1143),
4	FOXG_12542T0	2713	3053	gi|302883368|ref|XM_003040539.1|	Nectria haematococca mpVI 77-13-4 hypothetical protein, mRNA.	XP_003040585.1	hypothetical protein	0	4518		1588	1240	-348	74.72	|Helitron_like_N(126, 344), |PIF1(1005, 1143),
4	FOXG_12592T0	2711	3051	gi|302883368|ref|XM_003040539.1|	Nectria haematococca mpVI 77-13-4 hypothetical protein, mRNA.	XP_003040585.1	hypothetical protein	0	4518		1588	1240	-348	74.72	|Helitron_like_N(126, 344), |PIF1(1005, 1143),
4	FOXG_13999T0	2711	3051	gi|302883368|ref|XM_003040539.1|	Nectria haematococca mpVI 77-13-4 hypothetical protein, mRNA.	XP_003040585.1	hypothetical protein	0	4518		1588	1240	-348	74.72	|Helitron_like_N(126, 344), |PIF1(1005, 1143),
4	FOXG_19322T0	4005	5142	gi|302883368|ref|XM_003040539.1|	Nectria haematococca mpVI 77-13-4 hypothetical protein, mRNA.	XP_003040585.1	hypothetical protein	0	4518		1141	1	-1140	82.75	|Helitron_like_N(126, 344), |PIF1(1005, 1143),
4	FOXG_19322T0	2869	3940	gi|302883368|ref|XM_003040539.1|	Nectria haematococca mpVI 77-13-4 hypothetical protein, mRNA.	XP_003040585.1	hypothetical protein	0	4518		2210	1139	-1071	86.36	|Helitron_like_N(126, 344), |PIF1(1005, 1143),
4	FOXG_19322T0	1635	2805	gi|302883368|ref|XM_003040539.1|	Nectria haematococca mpVI 77-13-4 hypothetical protein, mRNA.	XP_003040585.1	hypothetical protein	0	4518		3383	2207	-1176	81.53	|Helitron_like_N(126, 344), |PIF1(1005, 1143),
4	FOZG_17422T0	4006	5143	gi|302883368|ref|XM_003040539.1|	Nectria haematococca mpVI 77-13-4 hypothetical protein, mRNA.	XP_003040585.1	hypothetical protein	0	4518		1141	1	-1140	83.27	|Helitron_like_N(126, 344), |PIF1(1005, 1143),
4	FOZG_17422T0	2870	3941	gi|302883368|ref|XM_003040539.1|	Nectria haematococca mpVI 77-13-4 hypothetical protein, mRNA.	XP_003040585.1	hypothetical protein	0	4518		2210	1139	-1071	86.18	|Helitron_like_N(126, 344), |PIF1(1005, 1143),
4	FOZG_17422T0	1636	2806	gi|302883368|ref|XM_003040539.1|	Nectria haematococca mpVI 77-13-4 hypothetical protein, mRNA.	XP_003040585.1	hypothetical protein	0	4518		3383	2207	-1176	81.51	|Helitron_like_N(126, 344), |PIF1(1005, 1143),
4	FOZG_17422T0	377	1313	gi|302883368|ref|XM_003040539.1|	Nectria haematococca mpVI 77-13-4 hypothetical protein, mRNA.	XP_003040585.1	hypothetical protein	0	4518		4459	3523	-936	84.54	|Helitron_like_N(126, 344), |PIF1(1005, 1143),
4	FOQG_16341T0	1330	2151	gi|302883621|ref|XM_003040664.1|	Nectria haematococca mpVI 77-13-4 hypothetical protein, mRNA.	XP_003040710.1	hypothetical protein	<0	1254		822	1	-821	89.29	|PIF1(1, 114),
4	FOQG_16341T0	491	948	gi|302883621|ref|XM_003040664.1|	Nectria haematococca mpVI 77-13-4 hypothetical protein, mRNA.	XP_003040710.1	hypothetical protein	<0	1254		1254	818	-436	84.93	|PIF1(1, 114),
4	FOXG_14881T0	985	1866	gi|302883621|ref|XM_003040664.1|	Nectria haematococca mpVI 77-13-4 hypothetical protein, mRNA.	XP_003040710.1	hypothetical protein	<0	1254		906	25	-881	76.43	|PIF1(1, 114),
4	FoHeli4.1	663	1594	gi|302890493|ref|XM_003044085.1|	Nectria haematococca mpVI 77-13-4 hypothetical protein, mRNA.	XP_003044131.1	hypothetical protein	<0	>957		956	25	-931	73.52	|PIF1(4, 131),
4	FoHeli4.3	718	1672	gi|302890493|ref|XM_003044085.1|	Nectria haematococca mpVI 77-13-4 hypothetical protein, mRNA.	XP_003044131.1	hypothetical protein	<0	>957		955	1	-954	85.46	|PIF1(4, 131),
4	FoHeli4.4	718	1672	gi|302890493|ref|XM_003044085.1|	Nectria haematococca mpVI 77-13-4 hypothetical protein, mRNA.	XP_003044131.1	hypothetical protein	<0	>957		955	1	-954	85.25	|PIF1(4, 131),
4	FOTG_18615T0	565	1510	gi|302890493|ref|XM_003044085.1|	Nectria haematococca mpVI 77-13-4 hypothetical protein, mRNA.	XP_003044131.1	hypothetical protein	<0	>957		953	8	-945	85.84	|PIF1(4, 131),
4	FOVG_18686T0	482	1438	gi|302890493|ref|XM_003044085.1|	Nectria haematococca mpVI 77-13-4 hypothetical protein, mRNA.	XP_003044131.1	hypothetical protein	<0	>957		957	1	-956	94.88	|PIF1(4, 131),
4	FOXG_12542T0	663	1594	gi|302890493|ref|XM_003044085.1|	Nectria haematococca mpVI 77-13-4 hypothetical protein, mRNA.	XP_003044131.1	hypothetical protein	<0	>957		956	25	-931	73.52	|PIF1(4, 131),
4	FOXG_12592T0	663	1594	gi|302890493|ref|XM_003044085.1|	Nectria haematococca mpVI 77-13-4 hypothetical protein, mRNA.	XP_003044131.1	hypothetical protein	<0	>957		956	25	-931	73.52	|PIF1(4, 131),
4	FOXG_13999T0	663	1594	gi|302890493|ref|XM_003044085.1|	Nectria haematococca mpVI 77-13-4 hypothetical protein, mRNA.	XP_003044131.1	hypothetical protein	<0	>957		956	25	-931	73.59	|PIF1(4, 131),
4	FOXG_19322T0	718	1672	gi|302890493|ref|XM_003044085.1|	Nectria haematococca mpVI 77-13-4 hypothetical protein, mRNA.	XP_003044131.1	hypothetical protein	<0	>957		955	1	-954	85.15	|PIF1(4, 131),
4	FOZG_17422T0	719	1673	gi|302890493|ref|XM_003044085.1|	Nectria haematococca mpVI 77-13-4 hypothetical protein, mRNA.	XP_003044131.1	hypothetical protein	<0	>957		955	1	-954	85.67	|PIF1(4, 131),
4	FoHeli4.1	2711	2946	gi|302890620|ref|XM_003044148.1|	Nectria haematococca mpVI 77-13-4 hypothetical protein, mRNA.	XP_003044194.1	hypothetical protein	0	5142		2272	2037	-235	76.79	|Helitron_like_N(354, 572), |PIF1(1216, 1344),
4	FoHeli4.1	456	1177	gi|302890620|ref|XM_003044148.1|	Nectria haematococca mpVI 77-13-4 hypothetical protein, mRNA.	XP_003044194.1	hypothetical protein	0	5142		4988	4267	-721	74.93	|Helitron_like_N(354, 572), |PIF1(1216, 1344),
4	FoHeli4.3	4005	5817	gi|302890620|ref|XM_003044148.1|	Nectria haematococca mpVI 77-13-4 hypothetical protein, mRNA.	XP_003044194.1	hypothetical protein	0	5142		1825	1	-1824	83.25	|Helitron_like_N(354, 572), |PIF1(1216, 1344),
4	FoHeli4.3	2869	3940	gi|302890620|ref|XM_003044148.1|	Nectria haematococca mpVI 77-13-4 hypothetical protein, mRNA.	XP_003044194.1	hypothetical protein	0	5142		2894	1823	-1071	86.14	|Helitron_like_N(354, 572), |PIF1(1216, 1344),
4	FoHeli4.3	1635	2728	gi|302890620|ref|XM_003044148.1|	Nectria haematococca mpVI 77-13-4 hypothetical protein, mRNA.	XP_003044194.1	hypothetical protein	0	5142		3983	2893	-1090	81.34	|Helitron_like_N(354, 572), |PIF1(1216, 1344),
4	FoHeli4.3	376	1486	gi|302890620|ref|XM_003044148.1|	Nectria haematococca mpVI 77-13-4 hypothetical protein, mRNA.	XP_003044194.1	hypothetical protein	0	5142		5122	4012	-1110	85.16	|Helitron_like_N(354, 572), |PIF1(1216, 1344),
4	FoHeli4.4	4005	5817	gi|302890620|ref|XM_003044148.1|	Nectria haematococca mpVI 77-13-4 hypothetical protein, mRNA.	XP_003044194.1	hypothetical protein	0	5142		1825	1	-1824	83.31	|Helitron_like_N(354, 572), |PIF1(1216, 1344),
4	FoHeli4.4	2869	3940	gi|302890620|ref|XM_003044148.1|	Nectria haematococca mpVI 77-13-4 hypothetical protein, mRNA.	XP_003044194.1	hypothetical protein	0	5142		2894	1823	-1071	86.14	|Helitron_like_N(354, 572), |PIF1(1216, 1344),
4	FoHeli4.4	1635	2728	gi|302890620|ref|XM_003044148.1|	Nectria haematococca mpVI 77-13-4 hypothetical protein, mRNA.	XP_003044194.1	hypothetical protein	0	5142		3983	2893	-1090	81.34	|Helitron_like_N(354, 572), |PIF1(1216, 1344),
4	FoHeli4.4	376	1486	gi|302890620|ref|XM_003044148.1|	Nectria haematococca mpVI 77-13-4 hypothetical protein, mRNA.	XP_003044194.1	hypothetical protein	0	5142		5122	4012	-1110	84.89	|Helitron_like_N(354, 572), |PIF1(1216, 1344),
4	FOTG_18615T0	3877	5703	gi|302890620|ref|XM_003044148.1|	Nectria haematococca mpVI 77-13-4 hypothetical protein, mRNA.	XP_003044194.1	hypothetical protein	0	5142		1825	2	-1823	80.03	|Helitron_like_N(354, 572), |PIF1(1216, 1344),
4	FOTG_18615T0	3299	3795	gi|302890620|ref|XM_003044148.1|	Nectria haematococca mpVI 77-13-4 hypothetical protein, mRNA.	XP_003044194.1	hypothetical protein	0	5142		2325	1823	-502	83.0	|Helitron_like_N(354, 572), |PIF1(1216, 1344),
4	FOTG_18615T0	1456	2564	gi|302890620|ref|XM_003044148.1|	Nectria haematococca mpVI 77-13-4 hypothetical protein, mRNA.	XP_003044194.1	hypothetical protein	0	5142		4007	2893	-1114	77.41	|Helitron_like_N(354, 572), |PIF1(1216, 1344),
4	FOTG_18615T0	223	1334	gi|302890620|ref|XM_003044148.1|	Nectria haematococca mpVI 77-13-4 hypothetical protein, mRNA.	XP_003044194.1	hypothetical protein	0	5142		5120	4009	-1111	84.62	|Helitron_like_N(354, 572), |PIF1(1216, 1344),
4	FOVG_18686T0	3774	5589	gi|302890620|ref|XM_003044148.1|	Nectria haematococca mpVI 77-13-4 hypothetical protein, mRNA.	XP_003044194.1	hypothetical protein	0	5142		1825	1	-1824	96.11	|Helitron_like_N(354, 572), |PIF1(1216, 1344),
4	FOVG_18686T0	2625	3696	gi|302890620|ref|XM_003044148.1|	Nectria haematococca mpVI 77-13-4 hypothetical protein, mRNA.	XP_003044194.1	hypothetical protein	0	5142		2894	1823	-1071	96.74	|Helitron_like_N(354, 572), |PIF1(1216, 1344),
4	FOVG_18686T0	1377	2485	gi|302890620|ref|XM_003044148.1|	Nectria haematococca mpVI 77-13-4 hypothetical protein, mRNA.	XP_003044194.1	hypothetical protein	0	5142		4007	2893	-1114	93.9	|Helitron_like_N(354, 572), |PIF1(1216, 1344),
4	FOVG_18686T0	122	1255	gi|302890620|ref|XM_003044148.1|	Nectria haematococca mpVI 77-13-4 hypothetical protein, mRNA.	XP_003044194.1	hypothetical protein	0	5142		5142	4009	-1133	95.06	|Helitron_like_N(354, 572), |PIF1(1216, 1344),
4	FOXG_12542T0	2713	2948	gi|302890620|ref|XM_003044148.1|	Nectria haematococca mpVI 77-13-4 hypothetical protein, mRNA.	XP_003044194.1	hypothetical protein	0	5142		2272	2037	-235	76.79	|Helitron_like_N(354, 572), |PIF1(1216, 1344),
4	FOXG_12542T0	456	1177	gi|302890620|ref|XM_003044148.1|	Nectria haematococca mpVI 77-13-4 hypothetical protein, mRNA.	XP_003044194.1	hypothetical protein	0	5142		4988	4267	-721	74.93	|Helitron_like_N(354, 572), |PIF1(1216, 1344),
4	FOXG_12592T0	2711	2946	gi|302890620|ref|XM_003044148.1|	Nectria haematococca mpVI 77-13-4 hypothetical protein, mRNA.	XP_003044194.1	hypothetical protein	0	5142		2272	2037	-235	76.79	|Helitron_like_N(354, 572), |PIF1(1216, 1344),
4	FOXG_12592T0	456	1177	gi|302890620|ref|XM_003044148.1|	Nectria haematococca mpVI 77-13-4 hypothetical protein, mRNA.	XP_003044194.1	hypothetical protein	0	5142		4988	4267	-721	74.93	|Helitron_like_N(354, 572), |PIF1(1216, 1344),
4	FOXG_13999T0	2711	2946	gi|302890620|ref|XM_003044148.1|	Nectria haematococca mpVI 77-13-4 hypothetical protein, mRNA.	XP_003044194.1	hypothetical protein	0	5142		2272	2037	-235	76.79	|Helitron_like_N(354, 572), |PIF1(1216, 1344),
4	FOXG_13999T0	456	1177	gi|302890620|ref|XM_003044148.1|	Nectria haematococca mpVI 77-13-4 hypothetical protein, mRNA.	XP_003044194.1	hypothetical protein	0	5142		4988	4267	-721	74.93	|Helitron_like_N(354, 572), |PIF1(1216, 1344),
4	FOXG_19322T0	4005	5819	gi|302890620|ref|XM_003044148.1|	Nectria haematococca mpVI 77-13-4 hypothetical protein, mRNA.	XP_003044194.1	hypothetical protein	0	5142		1825	1	-1824	83.11	|Helitron_like_N(354, 572), |PIF1(1216, 1344),
4	FOXG_19322T0	2869	3940	gi|302890620|ref|XM_003044148.1|	Nectria haematococca mpVI 77-13-4 hypothetical protein, mRNA.	XP_003044194.1	hypothetical protein	0	5142		2894	1823	-1071	86.14	|Helitron_like_N(354, 572), |PIF1(1216, 1344),
4	FOXG_19322T0	1635	2728	gi|302890620|ref|XM_003044148.1|	Nectria haematococca mpVI 77-13-4 hypothetical protein, mRNA.	XP_003044194.1	hypothetical protein	0	5142		3983	2893	-1090	81.34	|Helitron_like_N(354, 572), |PIF1(1216, 1344),
4	FOXG_19322T0	376	1486	gi|302890620|ref|XM_003044148.1|	Nectria haematococca mpVI 77-13-4 hypothetical protein, mRNA.	XP_003044194.1	hypothetical protein	0	5142		5122	4012	-1110	84.8	|Helitron_like_N(354, 572), |PIF1(1216, 1344),
4	FOZG_17422T0	4006	5818	gi|302890620|ref|XM_003044148.1|	Nectria haematococca mpVI 77-13-4 hypothetical protein, mRNA.	XP_003044194.1	hypothetical protein	0	5142		1825	1	-1824	83.58	|Helitron_like_N(354, 572), |PIF1(1216, 1344),
4	FOZG_17422T0	2870	3941	gi|302890620|ref|XM_003044148.1|	Nectria haematococca mpVI 77-13-4 hypothetical protein, mRNA.	XP_003044194.1	hypothetical protein	0	5142		2894	1823	-1071	85.95	|Helitron_like_N(354, 572), |PIF1(1216, 1344),
4	FOZG_17422T0	1636	2729	gi|302890620|ref|XM_003044148.1|	Nectria haematococca mpVI 77-13-4 hypothetical protein, mRNA.	XP_003044194.1	hypothetical protein	0	5142		3983	2893	-1090	81.32	|Helitron_like_N(354, 572), |PIF1(1216, 1344),
4	FOZG_17422T0	377	1487	gi|302890620|ref|XM_003044148.1|	Nectria haematococca mpVI 77-13-4 hypothetical protein, mRNA.	XP_003044194.1	hypothetical protein	0	5142		5122	4012	-1110	85.16	|Helitron_like_N(354, 572), |PIF1(1216, 1344),
4	FoHeli4.1	1540	1620	gi|685421418|ref|XM_009231300.1|	Gaeumannomyces graminis var. tritici R3-111a-1 hypothetical protein partial mRNA.	XP_009229564.1	hypothetical protein	0	5514		4690	4610	-80	88.89	|Helitron_like_N(783, 1001),
4	FoHeli4.1	743	1219	gi|685421418|ref|XM_009231300.1|	Gaeumannomyces graminis var. tritici R3-111a-1 hypothetical protein partial mRNA.	XP_009229564.1	hypothetical protein	0	5514		5166	4690	-476	79.33	|Helitron_like_N(783, 1001),
4	FOXG_12542T0	1540	1620	gi|685421418|ref|XM_009231300.1|	Gaeumannomyces graminis var. tritici R3-111a-1 hypothetical protein partial mRNA.	XP_009229564.1	hypothetical protein	0	5514		4690	4610	-80	88.89	|Helitron_like_N(783, 1001),
4	FOXG_12542T0	743	1219	gi|685421418|ref|XM_009231300.1|	Gaeumannomyces graminis var. tritici R3-111a-1 hypothetical protein partial mRNA.	XP_009229564.1	hypothetical protein	0	5514		5166	4690	-476	79.33	|Helitron_like_N(783, 1001),
4	FOXG_12592T0	1540	1620	gi|685421418|ref|XM_009231300.1|	Gaeumannomyces graminis var. tritici R3-111a-1 hypothetical protein partial mRNA.	XP_009229564.1	hypothetical protein	0	5514		4690	4610	-80	88.89	|Helitron_like_N(783, 1001),
4	FOXG_12592T0	743	1219	gi|685421418|ref|XM_009231300.1|	Gaeumannomyces graminis var. tritici R3-111a-1 hypothetical protein partial mRNA.	XP_009229564.1	hypothetical protein	0	5514		5166	4690	-476	79.33	|Helitron_like_N(783, 1001),
4	FOXG_13999T0	1540	1620	gi|685421418|ref|XM_009231300.1|	Gaeumannomyces graminis var. tritici R3-111a-1 hypothetical protein partial mRNA.	XP_009229564.1	hypothetical protein	0	5514		4690	4610	-80	88.89	|Helitron_like_N(783, 1001),
4	FOXG_13999T0	743	1219	gi|685421418|ref|XM_009231300.1|	Gaeumannomyces graminis var. tritici R3-111a-1 hypothetical protein partial mRNA.	XP_009229564.1	hypothetical protein	0	5514		5166	4690	-476	79.33	|Helitron_like_N(783, 1001),
4	FoHeli4.1	3299	4009	gi|697073224|ref|XM_009653028.1|	Verticillium dahliae VdLs.17 hypothetical protein partial mRNA.	XP_009651323.1	hypothetical protein	0	5235		2078	1368	-710	74.83	|Helitron_like_N(468, 686), |PIF1(1242, 1426),
4	FoHeli4.4	495	1528	gi|697073224|ref|XM_009653028.1|	Verticillium dahliae VdLs.17 hypothetical protein partial mRNA.	XP_009651323.1	hypothetical protein	0	5235		5231	4198	-1033	73.61	|Helitron_like_N(468, 686), |PIF1(1242, 1426),
4	FOXG_12542T0	3301	4011	gi|697073224|ref|XM_009653028.1|	Verticillium dahliae VdLs.17 hypothetical protein partial mRNA.	XP_009651323.1	hypothetical protein	0	5235		2078	1368	-710	74.83	|Helitron_like_N(468, 686), |PIF1(1242, 1426),
4	FOXG_12592T0	3299	4009	gi|697073224|ref|XM_009653028.1|	Verticillium dahliae VdLs.17 hypothetical protein partial mRNA.	XP_009651323.1	hypothetical protein	0	5235		2078	1368	-710	74.83	|Helitron_like_N(468, 686), |PIF1(1242, 1426),
4	FOXG_13999T0	3299	4009	gi|697073224|ref|XM_009653028.1|	Verticillium dahliae VdLs.17 hypothetical protein partial mRNA.	XP_009651323.1	hypothetical protein	0	5235		2078	1368	-710	74.83	|Helitron_like_N(468, 686), |PIF1(1242, 1426),
4	FOXG_19322T0	495	1528	gi|697073224|ref|XM_009653028.1|	Verticillium dahliae VdLs.17 hypothetical protein partial mRNA.	XP_009651323.1	hypothetical protein	0	5235		5231	4198	-1033	73.51	|Helitron_like_N(468, 686), |PIF1(1242, 1426),
4	FoHeli4.1	367	2026	gi|697073237|ref|XM_009653032.1|	Verticillium dahliae VdLs.17 hypothetical protein partial mRNA.	XP_009651327.1	hypothetical protein	0	4662		4582	2920	-1662	77.82	|Helitron_like_N(152, 364), |PIF1(1000, 1182),
4	FOVG_18686T0	236	1414	gi|697073237|ref|XM_009653032.1|	Verticillium dahliae VdLs.17 hypothetical protein partial mRNA.	XP_009651327.1	hypothetical protein	0	4662		4533	3352	-1181	74.67	|Helitron_like_N(152, 364), |PIF1(1000, 1182),
4	FOXG_12542T0	367	2028	gi|697073237|ref|XM_009653032.1|	Verticillium dahliae VdLs.17 hypothetical protein partial mRNA.	XP_009651327.1	hypothetical protein	0	4662		4582	2920	-1662	77.72	|Helitron_like_N(152, 364), |PIF1(1000, 1182),
4	FOXG_12592T0	367	2026	gi|697073237|ref|XM_009653032.1|	Verticillium dahliae VdLs.17 hypothetical protein partial mRNA.	XP_009651327.1	hypothetical protein	0	4662		4582	2920	-1662	77.82	|Helitron_like_N(152, 364), |PIF1(1000, 1182),
4	FOXG_13999T0	367	2026	gi|697073237|ref|XM_009653032.1|	Verticillium dahliae VdLs.17 hypothetical protein partial mRNA.	XP_009651327.1	hypothetical protein	0	4662		4582	2920	-1662	77.82	|Helitron_like_N(152, 364), |PIF1(1000, 1182),
4	FOQG_16341T0	1592	2614	gi|697077493|ref|XM_009654499.1|	Verticillium dahliae VdLs.17 hypothetical protein partial mRNA.	XP_009652794.1	hypothetical protein	0	2124		1467	447	-1020	75.29	|PIF1(185, 423),
4	FoHeli4.3	5746	6423	gi|761843504|ref|XM_007828146.2|	Metarhizium robertsii ARSEF 23 ATP-dependent DNA helicase PIF1 mRNA.	XP_007826337.2	ATP-dependent DNA helicase PIF1	0	5451		993	313	-680	75.0	|Helitron_like_N(644, 862), |PIF1(1494, 1716),
4	FoHeli4.3	3511	3928	gi|761843504|ref|XM_007828146.2|	Metarhizium robertsii ARSEF 23 ATP-dependent DNA helicase PIF1 mRNA.	XP_007826337.2	ATP-dependent DNA helicase PIF1	0	5451		3116	2705	-411	77.01	|Helitron_like_N(644, 862), |PIF1(1494, 1716),
4	FoHeli4.3	999	2805	gi|761843504|ref|XM_007828146.2|	Metarhizium robertsii ARSEF 23 ATP-dependent DNA helicase PIF1 mRNA.	XP_007826337.2	ATP-dependent DNA helicase PIF1	0	5451		5444	3677	-1767	76.97	|Helitron_like_N(644, 862), |PIF1(1494, 1716),
4	FoHeli4.4	5746	6423	gi|761843504|ref|XM_007828146.2|	Metarhizium robertsii ARSEF 23 ATP-dependent DNA helicase PIF1 mRNA.	XP_007826337.2	ATP-dependent DNA helicase PIF1	0	5451		993	313	-680	75.0	|Helitron_like_N(644, 862), |PIF1(1494, 1716),
4	FoHeli4.4	3511	3928	gi|761843504|ref|XM_007828146.2|	Metarhizium robertsii ARSEF 23 ATP-dependent DNA helicase PIF1 mRNA.	XP_007826337.2	ATP-dependent DNA helicase PIF1	0	5451		3116	2705	-411	77.01	|Helitron_like_N(644, 862), |PIF1(1494, 1716),
4	FoHeli4.4	999	2805	gi|761843504|ref|XM_007828146.2|	Metarhizium robertsii ARSEF 23 ATP-dependent DNA helicase PIF1 mRNA.	XP_007826337.2	ATP-dependent DNA helicase PIF1	0	5451		5444	3677	-1767	76.91	|Helitron_like_N(644, 862), |PIF1(1494, 1716),
4	FOTG_18615T0	844	1984	gi|761843504|ref|XM_007828146.2|	Metarhizium robertsii ARSEF 23 ATP-dependent DNA helicase PIF1 mRNA.	XP_007826337.2	ATP-dependent DNA helicase PIF1	0	5451		5444	4304	-1140	81.14	|Helitron_like_N(644, 862), |PIF1(1494, 1716),
4	FOVG_18686T0	5080	5461	gi|761843504|ref|XM_007828146.2|	Metarhizium robertsii ARSEF 23 ATP-dependent DNA helicase PIF1 mRNA.	XP_007826337.2	ATP-dependent DNA helicase PIF1	0	5451		1374	993	-381	79.84	|Helitron_like_N(644, 862), |PIF1(1494, 1716),
4	FOXG_19322T0	5748	6425	gi|761843504|ref|XM_007828146.2|	Metarhizium robertsii ARSEF 23 ATP-dependent DNA helicase PIF1 mRNA.	XP_007826337.2	ATP-dependent DNA helicase PIF1	0	5451		993	313	-680	74.85	|Helitron_like_N(644, 862), |PIF1(1494, 1716),
4	FOXG_19322T0	3511	3928	gi|761843504|ref|XM_007828146.2|	Metarhizium robertsii ARSEF 23 ATP-dependent DNA helicase PIF1 mRNA.	XP_007826337.2	ATP-dependent DNA helicase PIF1	0	5451		3116	2705	-411	77.01	|Helitron_like_N(644, 862), |PIF1(1494, 1716),
4	FOXG_19322T0	999	2805	gi|761843504|ref|XM_007828146.2|	Metarhizium robertsii ARSEF 23 ATP-dependent DNA helicase PIF1 mRNA.	XP_007826337.2	ATP-dependent DNA helicase PIF1	0	5451		5444	3677	-1767	76.86	|Helitron_like_N(644, 862), |PIF1(1494, 1716),
4	FOZG_17422T0	5747	6424	gi|761843504|ref|XM_007828146.2|	Metarhizium robertsii ARSEF 23 ATP-dependent DNA helicase PIF1 mRNA.	XP_007826337.2	ATP-dependent DNA helicase PIF1	0	5451		993	313	-680	74.85	|Helitron_like_N(644, 862), |PIF1(1494, 1716),
4	FOZG_17422T0	3512	3929	gi|761843504|ref|XM_007828146.2|	Metarhizium robertsii ARSEF 23 ATP-dependent DNA helicase PIF1 mRNA.	XP_007826337.2	ATP-dependent DNA helicase PIF1	0	5451		3116	2705	-411	77.01	|Helitron_like_N(644, 862), |PIF1(1494, 1716),
4	FOZG_17422T0	1000	2806	gi|761843504|ref|XM_007828146.2|	Metarhizium robertsii ARSEF 23 ATP-dependent DNA helicase PIF1 mRNA.	XP_007826337.2	ATP-dependent DNA helicase PIF1	0	5451		5444	3677	-1767	76.97	|Helitron_like_N(644, 862), |PIF1(1494, 1716),
4	FoHeli4.3	2868	3718	gi|761844965|ref|XM_007818382.2|	Metarhizium robertsii ARSEF 23 PIF1 protein mRNA.	XP_007816573.2	PIF1 protein	0	3192		1338	485	-853	80.51	|Helitron_like_N(1, 126), |PIF1(722, 936),
4	FoHeli4.4	2868	3718	gi|761844965|ref|XM_007818382.2|	Metarhizium robertsii ARSEF 23 PIF1 protein mRNA.	XP_007816573.2	PIF1 protein	0	3192		1338	485	-853	80.51	|Helitron_like_N(1, 126), |PIF1(722, 936),
4	FOTG_18615T0	3883	4363	gi|761844965|ref|XM_007818382.2|	Metarhizium robertsii ARSEF 23 PIF1 protein mRNA.	XP_007816573.2	PIF1 protein	0	3192		481	1	-480	77.07	|Helitron_like_N(1, 126), |PIF1(722, 936),
4	FOVG_18686T0	3780	4260	gi|761844965|ref|XM_007818382.2|	Metarhizium robertsii ARSEF 23 PIF1 protein mRNA.	XP_007816573.2	PIF1 protein	0	3192		481	1	-480	87.32	|Helitron_like_N(1, 126), |PIF1(722, 936),
4	FOVG_18686T0	2624	3471	gi|761844965|ref|XM_007818382.2|	Metarhizium robertsii ARSEF 23 PIF1 protein mRNA.	XP_007816573.2	PIF1 protein	0	3192		1338	485	-853	81.61	|Helitron_like_N(1, 126), |PIF1(722, 936),
4	FOVG_18686T0	764	2557	gi|761844965|ref|XM_007818382.2|	Metarhizium robertsii ARSEF 23 PIF1 protein mRNA.	XP_007816573.2	PIF1 protein	0	3192		3129	1339	-1790	82.88	|Helitron_like_N(1, 126), |PIF1(722, 936),
4	FOXG_19322T0	2868	3718	gi|761844965|ref|XM_007818382.2|	Metarhizium robertsii ARSEF 23 PIF1 protein mRNA.	XP_007816573.2	PIF1 protein	0	3192		1338	485	-853	80.51	|Helitron_like_N(1, 126), |PIF1(722, 936),
4	FOZG_17422T0	2869	3719	gi|761844965|ref|XM_007818382.2|	Metarhizium robertsii ARSEF 23 PIF1 protein mRNA.	XP_007816573.2	PIF1 protein	0	3192		1338	485	-853	80.51	|Helitron_like_N(1, 126), |PIF1(722, 936),
4	FOTG_18615T0	5175	6156	gi|761853207|ref|XM_011413438.1|	Metarhizium robertsii ARSEF 23 VrtJ mRNA.	XP_011411740.1	VrtJ	0	2316		1562	590	-972	81.91	|Helitron_like_N(694, 742),
4	FOVG_18686T0	4427	6041	gi|761853207|ref|XM_011413438.1|	Metarhizium robertsii ARSEF 23 VrtJ mRNA.	XP_011411740.1	VrtJ	0	2316		2192	590	-1602	81.97	|Helitron_like_N(694, 742),
5	FoHeli5.1	2499	3039	gi|116181691|ref|XM_001220694.1|	Chaetomium globosum CBS 148.51 hypothetical protein (CHGG_01474) partial mRNA.	XP_001220695.1	hypothetical protein	0	1152		540	6	-534	80.85	|PIF1(1, 98), |HA(147, 188),
5	FOMG_18625T0	2513	3047	gi|116181691|ref|XM_001220694.1|	Chaetomium globosum CBS 148.51 hypothetical protein (CHGG_01474) partial mRNA.	XP_001220695.1	hypothetical protein	0	1152		540	6	-534	80.63	|PIF1(1, 98), |HA(147, 188),
5	FOTG_15771T0	2502	3036	gi|116181691|ref|XM_001220694.1|	Chaetomium globosum CBS 148.51 hypothetical protein (CHGG_01474) partial mRNA.	XP_001220695.1	hypothetical protein	0	1152		540	6	-534	81.01	|PIF1(1, 98), |HA(147, 188),
5	FOXG_06452T0	2486	3020	gi|116181691|ref|XM_001220694.1|	Chaetomium globosum CBS 148.51 hypothetical protein (CHGG_01474) partial mRNA.	XP_001220695.1	hypothetical protein	0	1152		540	6	-534	80.45	|PIF1(1, 98), |HA(147, 188),
5	FOXG_19766T0	2485	3019	gi|116181691|ref|XM_001220694.1|	Chaetomium globosum CBS 148.51 hypothetical protein (CHGG_01474) partial mRNA.	XP_001220695.1	hypothetical protein	0	1152		540	6	-534	80.45	|PIF1(1, 98), |HA(147, 188),
5	FOXG_22453T0	2485	3019	gi|116181691|ref|XM_001220694.1|	Chaetomium globosum CBS 148.51 hypothetical protein (CHGG_01474) partial mRNA.	XP_001220695.1	hypothetical protein	0	1152		540	6	-534	80.45	|PIF1(1, 98), |HA(147, 188),
5	FoHeli5.1	3011	3215	gi|116197173|ref|XM_001224398.1|	Chaetomium globosum CBS 148.51 hypothetical protein (CHGG_05185) partial mRNA.	XP_001224399.1	hypothetical protein	0	684		367	163	-204	79.02	|PIF1(43, 127), |HA(162, 203),
5	FOMG_18625T0	3019	3223	gi|116197173|ref|XM_001224398.1|	Chaetomium globosum CBS 148.51 hypothetical protein (CHGG_05185) partial mRNA.	XP_001224399.1	hypothetical protein	0	684		367	163	-204	78.54	|PIF1(43, 127), |HA(162, 203),
5	FOTG_15771T0	3008	3212	gi|116197173|ref|XM_001224398.1|	Chaetomium globosum CBS 148.51 hypothetical protein (CHGG_05185) partial mRNA.	XP_001224399.1	hypothetical protein	0	684		367	163	-204	79.02	|PIF1(43, 127), |HA(162, 203),
5	FOXG_06452T0	2992	3196	gi|116197173|ref|XM_001224398.1|	Chaetomium globosum CBS 148.51 hypothetical protein (CHGG_05185) partial mRNA.	XP_001224399.1	hypothetical protein	0	684		367	163	-204	79.02	|PIF1(43, 127), |HA(162, 203),
5	FOXG_19766T0	2991	3195	gi|116197173|ref|XM_001224398.1|	Chaetomium globosum CBS 148.51 hypothetical protein (CHGG_05185) partial mRNA.	XP_001224399.1	hypothetical protein	0	684		367	163	-204	79.02	|PIF1(43, 127), |HA(162, 203),
5	FOXG_22453T0	2991	3195	gi|116197173|ref|XM_001224398.1|	Chaetomium globosum CBS 148.51 hypothetical protein (CHGG_05185) partial mRNA.	XP_001224399.1	hypothetical protein	0	684		367	163	-204	79.02	|PIF1(43, 127), |HA(162, 203),
5	FoHeli5.1	1753	3215	gi|116200030|ref|XM_001225826.1|	Chaetomium globosum CBS 148.51 hypothetical protein (CHGG_08171) partial mRNA.	XP_001225827.1	hypothetical protein	0	1518		1454	1	-1453	77.31	|PIF1(2, 155), |UvrD_C_2(317, 431),
5	FOMG_18625T0	1767	3223	gi|116200030|ref|XM_001225826.1|	Chaetomium globosum CBS 148.51 hypothetical protein (CHGG_08171) partial mRNA.	XP_001225827.1	hypothetical protein	0	1518		1454	1	-1453	77.15	|PIF1(2, 155), |UvrD_C_2(317, 431),
5	FOTG_15771T0	1756	3212	gi|116200030|ref|XM_001225826.1|	Chaetomium globosum CBS 148.51 hypothetical protein (CHGG_08171) partial mRNA.	XP_001225827.1	hypothetical protein	0	1518		1454	1	-1453	77.37	|PIF1(2, 155), |UvrD_C_2(317, 431),
5	FOXG_06452T0	1740	3196	gi|116200030|ref|XM_001225826.1|	Chaetomium globosum CBS 148.51 hypothetical protein (CHGG_08171) partial mRNA.	XP_001225827.1	hypothetical protein	0	1518		1454	1	-1453	77.22	|PIF1(2, 155), |UvrD_C_2(317, 431),
5	FOXG_19766T0	1739	3195	gi|116200030|ref|XM_001225826.1|	Chaetomium globosum CBS 148.51 hypothetical protein (CHGG_08171) partial mRNA.	XP_001225827.1	hypothetical protein	0	1518		1454	1	-1453	77.22	|PIF1(2, 155), |UvrD_C_2(317, 431),
5	FOXG_22453T0	1739	3195	gi|116200030|ref|XM_001225826.1|	Chaetomium globosum CBS 148.51 hypothetical protein (CHGG_08171) partial mRNA.	XP_001225827.1	hypothetical protein	0	1518		1454	1	-1453	77.22	|PIF1(2, 155), |UvrD_C_2(317, 431),
5	FoHeli5.1	2977	3215	gi|116200671|ref|XM_001226147.1|	Chaetomium globosum CBS 148.51 hypothetical protein (CHGG_10881) partial mRNA.	XP_001226148.1	hypothetical protein	0	918		239	1	-238	80.42	|PIF1(2, 93),
5	FOMG_18625T0	2985	3223	gi|116200671|ref|XM_001226147.1|	Chaetomium globosum CBS 148.51 hypothetical protein (CHGG_10881) partial mRNA.	XP_001226148.1	hypothetical protein	0	918		239	1	-238	80.0	|PIF1(2, 93),
5	FOTG_15771T0	2974	3212	gi|116200671|ref|XM_001226147.1|	Chaetomium globosum CBS 148.51 hypothetical protein (CHGG_10881) partial mRNA.	XP_001226148.1	hypothetical protein	0	918		239	1	-238	80.42	|PIF1(2, 93),
5	FOXG_06452T0	2958	3196	gi|116200671|ref|XM_001226147.1|	Chaetomium globosum CBS 148.51 hypothetical protein (CHGG_10881) partial mRNA.	XP_001226148.1	hypothetical protein	0	918		239	1	-238	80.42	|PIF1(2, 93),
5	FOXG_19766T0	2957	3195	gi|116200671|ref|XM_001226147.1|	Chaetomium globosum CBS 148.51 hypothetical protein (CHGG_10881) partial mRNA.	XP_001226148.1	hypothetical protein	0	918		239	1	-238	80.42	|PIF1(2, 93),
5	FOXG_22453T0	2957	3195	gi|116200671|ref|XM_001226147.1|	Chaetomium globosum CBS 148.51 hypothetical protein (CHGG_10881) partial mRNA.	XP_001226148.1	hypothetical protein	0	918		239	1	-238	80.42	|PIF1(2, 93),
5	FoHeli5.1	2284	3409	gi|116202682|ref|XM_001227152.1|	Chaetomium globosum CBS 148.51 hypothetical protein (CHGG_09226) partial mRNA.	XP_001227153.1	hypothetical protein	0	2079		1534	416	-1118	78.62	|PIF1(173, 319), |UvrD_C_2(506, 608),
5	FOMG_18625T0	2298	3415	gi|116202682|ref|XM_001227152.1|	Chaetomium globosum CBS 148.51 hypothetical protein (CHGG_09226) partial mRNA.	XP_001227153.1	hypothetical protein	0	2079		1534	416	-1118	78.42	|PIF1(173, 319), |UvrD_C_2(506, 608),
5	FOTG_15771T0	2287	3374	gi|116202682|ref|XM_001227152.1|	Chaetomium globosum CBS 148.51 hypothetical protein (CHGG_09226) partial mRNA.	XP_001227153.1	hypothetical protein	0	2079		1534	448	-1086	79.16	|PIF1(173, 319), |UvrD_C_2(506, 608),
5	FOXG_06452T0	2271	3390	gi|116202682|ref|XM_001227152.1|	Chaetomium globosum CBS 148.51 hypothetical protein (CHGG_09226) partial mRNA.	XP_001227153.1	hypothetical protein	0	2079		1534	416	-1118	78.51	|PIF1(173, 319), |UvrD_C_2(506, 608),
5	FOXG_19766T0	2270	3389	gi|116202682|ref|XM_001227152.1|	Chaetomium globosum CBS 148.51 hypothetical protein (CHGG_09226) partial mRNA.	XP_001227153.1	hypothetical protein	0	2079		1534	416	-1118	78.51	|PIF1(173, 319), |UvrD_C_2(506, 608),
5	FOXG_22453T0	2270	3389	gi|116202682|ref|XM_001227152.1|	Chaetomium globosum CBS 148.51 hypothetical protein (CHGG_09226) partial mRNA.	XP_001227153.1	hypothetical protein	0	2079		1534	416	-1118	78.51	|PIF1(173, 319), |UvrD_C_2(506, 608),
5	FoHeli5.1	2404	3353	gi|631239507|ref|XM_007916485.1|	Togninia minima UCRPA7 hypothetical protein mRNA.	XP_007914676.1	hypothetical protein	0	948		944	1	-943	76.1	|PIF1(15, 208),
5	FOTG_15771T0	2407	3350	gi|631239507|ref|XM_007916485.1|	Togninia minima UCRPA7 hypothetical protein mRNA.	XP_007914676.1	hypothetical protein	0	948		944	1	-943	76.26	|PIF1(15, 208),
1	FoHeli1.14	5450	5915	gi|629735132|ref|XM_007827957.1|	Metarhizium robertsii ARSEF 23 ATP-dependent DNA helicase PIF1 mRNA.	XP_007826148.1	ATP-dependent DNA helicase PIF1	0	480		26	480	454	83.91
1	FoHeli1.11	5435	5900	gi|629735132|ref|XM_007827957.1|	Metarhizium robertsii ARSEF 23 ATP-dependent DNA helicase PIF1 mRNA.	XP_007826148.1	ATP-dependent DNA helicase PIF1	0	480		26	480	454	83.91
1	FoHeli1.10	5437	5902	gi|629735132|ref|XM_007827957.1|	Metarhizium robertsii ARSEF 23 ATP-dependent DNA helicase PIF1 mRNA.	XP_007826148.1	ATP-dependent DNA helicase PIF1	0	480		26	480	454	83.91
1	FoHeli1.13	5444	5909	gi|629735132|ref|XM_007827957.1|	Metarhizium robertsii ARSEF 23 ATP-dependent DNA helicase PIF1 mRNA.	XP_007826148.1	ATP-dependent DNA helicase PIF1	0	480		26	480	454	83.91
1	FoHeli1.12	5434	5899	gi|629735132|ref|XM_007827957.1|	Metarhizium robertsii ARSEF 23 ATP-dependent DNA helicase PIF1 mRNA.	XP_007826148.1	ATP-dependent DNA helicase PIF1	0	480		26	480	454	83.91
1	FOXG_22121T0	5435	5900	gi|629735132|ref|XM_007827957.1|	Metarhizium robertsii ARSEF 23 ATP-dependent DNA helicase PIF1 mRNA.	XP_007826148.1	ATP-dependent DNA helicase PIF1	0	480		26	480	454	83.91
1	FoHeli1.5	5435	5900	gi|629735132|ref|XM_007827957.1|	Metarhizium robertsii ARSEF 23 ATP-dependent DNA helicase PIF1 mRNA.	XP_007826148.1	ATP-dependent DNA helicase PIF1	0	480		26	480	454	83.91
1	FoHeli1.4	5435	5900	gi|629735132|ref|XM_007827957.1|	Metarhizium robertsii ARSEF 23 ATP-dependent DNA helicase PIF1 mRNA.	XP_007826148.1	ATP-dependent DNA helicase PIF1	0	480		26	480	454	83.48
1	FoHeli1.7	5454	5919	gi|629735132|ref|XM_007827957.1|	Metarhizium robertsii ARSEF 23 ATP-dependent DNA helicase PIF1 mRNA.	XP_007826148.1	ATP-dependent DNA helicase PIF1	0	480		26	480	454	83.91
1	FoHeli1.6	5436	5901	gi|629735132|ref|XM_007827957.1|	Metarhizium robertsii ARSEF 23 ATP-dependent DNA helicase PIF1 mRNA.	XP_007826148.1	ATP-dependent DNA helicase PIF1	0	480		26	480	454	83.91
1	FoHeli1.1	5441	5906	gi|629735132|ref|XM_007827957.1|	Metarhizium robertsii ARSEF 23 ATP-dependent DNA helicase PIF1 mRNA.	XP_007826148.1	ATP-dependent DNA helicase PIF1	0	480		26	480	454	83.91
1	FoHeli1.3	5435	5900	gi|629735132|ref|XM_007827957.1|	Metarhizium robertsii ARSEF 23 ATP-dependent DNA helicase PIF1 mRNA.	XP_007826148.1	ATP-dependent DNA helicase PIF1	0	480		26	480	454	83.91
1	FoHeli1.2	5450	5916	gi|629735132|ref|XM_007827957.1|	Metarhizium robertsii ARSEF 23 ATP-dependent DNA helicase PIF1 mRNA.	XP_007826148.1	ATP-dependent DNA helicase PIF1	0	480		26	480	454	83.73
1	FoHeli1.9	5450	5915	gi|629735132|ref|XM_007827957.1|	Metarhizium robertsii ARSEF 23 ATP-dependent DNA helicase PIF1 mRNA.	XP_007826148.1	ATP-dependent DNA helicase PIF1	0	480		26	480	454	83.91
1	FoHeli1.8	5450	5915	gi|629735132|ref|XM_007827957.1|	Metarhizium robertsii ARSEF 23 ATP-dependent DNA helicase PIF1 mRNA.	XP_007826148.1	ATP-dependent DNA helicase PIF1	0	480		26	480	454	83.91
1	FoHeli1.14	3355	4413	gi|761845975|ref|XM_007828338.2|	Metarhizium robertsii ARSEF 23 ATP-dependent DNA helicase PIF1 mRNA.	XP_007826529.2	ATP-dependent DNA helicase PIF1	0	1275		3	1061	1058	79.98	|Peptidase_C21(320, 353), (352, 380),
1	FoHeli1.14	4331	4493	gi|761845975|ref|XM_007828338.2|	Metarhizium robertsii ARSEF 23 ATP-dependent DNA helicase PIF1 mRNA.	XP_007826529.2	ATP-dependent DNA helicase PIF1	0	1275		1060	1222	162	81.6	|Peptidase_C21(320, 353), (352, 380),
1	FoHeli1.11	3340	4398	gi|761845975|ref|XM_007828338.2|	Metarhizium robertsii ARSEF 23 ATP-dependent DNA helicase PIF1 mRNA.	XP_007826529.2	ATP-dependent DNA helicase PIF1	0	1275		3	1061	1058	79.98	|Peptidase_C21(320, 353), (352, 380),
1	FoHeli1.11	4316	4478	gi|761845975|ref|XM_007828338.2|	Metarhizium robertsii ARSEF 23 ATP-dependent DNA helicase PIF1 mRNA.	XP_007826529.2	ATP-dependent DNA helicase PIF1	0	1275		1060	1222	162	81.6	|Peptidase_C21(320, 353), (352, 380),
1	FoHeli1.10	3342	4400	gi|761845975|ref|XM_007828338.2|	Metarhizium robertsii ARSEF 23 ATP-dependent DNA helicase PIF1 mRNA.	XP_007826529.2	ATP-dependent DNA helicase PIF1	0	1275		3	1061	1058	79.98	|Peptidase_C21(320, 353), (352, 380),
1	FoHeli1.10	4318	4480	gi|761845975|ref|XM_007828338.2|	Metarhizium robertsii ARSEF 23 ATP-dependent DNA helicase PIF1 mRNA.	XP_007826529.2	ATP-dependent DNA helicase PIF1	0	1275		1060	1222	162	81.6	|Peptidase_C21(320, 353), (352, 380),
1	FoHeli1.13	3346	4404	gi|761845975|ref|XM_007828338.2|	Metarhizium robertsii ARSEF 23 ATP-dependent DNA helicase PIF1 mRNA.	XP_007826529.2	ATP-dependent DNA helicase PIF1	0	1275		3	1061	1058	79.98	|Peptidase_C21(320, 353), (352, 380),
1	FoHeli1.13	4322	4484	gi|761845975|ref|XM_007828338.2|	Metarhizium robertsii ARSEF 23 ATP-dependent DNA helicase PIF1 mRNA.	XP_007826529.2	ATP-dependent DNA helicase PIF1	0	1275		1060	1222	162	81.6	|Peptidase_C21(320, 353), (352, 380),
1	FoHeli1.12	3340	4398	gi|761845975|ref|XM_007828338.2|	Metarhizium robertsii ARSEF 23 ATP-dependent DNA helicase PIF1 mRNA.	XP_007826529.2	ATP-dependent DNA helicase PIF1	0	1275		3	1061	1058	79.98	|Peptidase_C21(320, 353), (352, 380),
1	FoHeli1.12	4316	4478	gi|761845975|ref|XM_007828338.2|	Metarhizium robertsii ARSEF 23 ATP-dependent DNA helicase PIF1 mRNA.	XP_007826529.2	ATP-dependent DNA helicase PIF1	0	1275		1060	1222	162	81.6	|Peptidase_C21(320, 353), (352, 380),
1	FOXG_22121T0	3340	4398	gi|761845975|ref|XM_007828338.2|	Metarhizium robertsii ARSEF 23 ATP-dependent DNA helicase PIF1 mRNA.	XP_007826529.2	ATP-dependent DNA helicase PIF1	0	1275		3	1061	1058	79.98	|Peptidase_C21(320, 353), (352, 380),
1	FOXG_22121T0	4316	4478	gi|761845975|ref|XM_007828338.2|	Metarhizium robertsii ARSEF 23 ATP-dependent DNA helicase PIF1 mRNA.	XP_007826529.2	ATP-dependent DNA helicase PIF1	0	1275		1060	1222	162	81.6	|Peptidase_C21(320, 353), (352, 380),
1	FoHeli1.5	3340	4398	gi|761845975|ref|XM_007828338.2|	Metarhizium robertsii ARSEF 23 ATP-dependent DNA helicase PIF1 mRNA.	XP_007826529.2	ATP-dependent DNA helicase PIF1	0	1275		3	1061	1058	79.98	|Peptidase_C21(320, 353), (352, 380),
1	FoHeli1.5	4316	4478	gi|761845975|ref|XM_007828338.2|	Metarhizium robertsii ARSEF 23 ATP-dependent DNA helicase PIF1 mRNA.	XP_007826529.2	ATP-dependent DNA helicase PIF1	0	1275		1060	1222	162	81.6	|Peptidase_C21(320, 353), (352, 380),
1	FoHeli1.4	3340	4398	gi|761845975|ref|XM_007828338.2|	Metarhizium robertsii ARSEF 23 ATP-dependent DNA helicase PIF1 mRNA.	XP_007826529.2	ATP-dependent DNA helicase PIF1	0	1275		3	1061	1058	80.08	|Peptidase_C21(320, 353), (352, 380),
1	FoHeli1.4	4316	4478	gi|761845975|ref|XM_007828338.2|	Metarhizium robertsii ARSEF 23 ATP-dependent DNA helicase PIF1 mRNA.	XP_007826529.2	ATP-dependent DNA helicase PIF1	0	1275		1060	1222	162	81.6	|Peptidase_C21(320, 353), (352, 380),
1	FoHeli1.7	3359	4417	gi|761845975|ref|XM_007828338.2|	Metarhizium robertsii ARSEF 23 ATP-dependent DNA helicase PIF1 mRNA.	XP_007826529.2	ATP-dependent DNA helicase PIF1	0	1275		3	1061	1058	79.98	|Peptidase_C21(320, 353), (352, 380),
1	FoHeli1.7	4335	4497	gi|761845975|ref|XM_007828338.2|	Metarhizium robertsii ARSEF 23 ATP-dependent DNA helicase PIF1 mRNA.	XP_007826529.2	ATP-dependent DNA helicase PIF1	0	1275		1060	1222	162	81.6	|Peptidase_C21(320, 353), (352, 380),
1	FoHeli1.6	3341	4399	gi|761845975|ref|XM_007828338.2|	Metarhizium robertsii ARSEF 23 ATP-dependent DNA helicase PIF1 mRNA.	XP_007826529.2	ATP-dependent DNA helicase PIF1	0	1275		3	1061	1058	79.98	|Peptidase_C21(320, 353), (352, 380),
1	FoHeli1.6	4317	4479	gi|761845975|ref|XM_007828338.2|	Metarhizium robertsii ARSEF 23 ATP-dependent DNA helicase PIF1 mRNA.	XP_007826529.2	ATP-dependent DNA helicase PIF1	0	1275		1060	1222	162	81.6	|Peptidase_C21(320, 353), (352, 380),
1	FoHeli1.1	3346	4404	gi|761845975|ref|XM_007828338.2|	Metarhizium robertsii ARSEF 23 ATP-dependent DNA helicase PIF1 mRNA.	XP_007826529.2	ATP-dependent DNA helicase PIF1	0	1275		3	1061	1058	79.98	|Peptidase_C21(320, 353), (352, 380),
1	FoHeli1.1	4322	4484	gi|761845975|ref|XM_007828338.2|	Metarhizium robertsii ARSEF 23 ATP-dependent DNA helicase PIF1 mRNA.	XP_007826529.2	ATP-dependent DNA helicase PIF1	0	1275		1060	1222	162	81.6	|Peptidase_C21(320, 353), (352, 380),
1	FoHeli1.3	3340	4398	gi|761845975|ref|XM_007828338.2|	Metarhizium robertsii ARSEF 23 ATP-dependent DNA helicase PIF1 mRNA.	XP_007826529.2	ATP-dependent DNA helicase PIF1	0	1275		3	1061	1058	79.98	|Peptidase_C21(320, 353), (352, 380),
1	FoHeli1.3	4316	4478	gi|761845975|ref|XM_007828338.2|	Metarhizium robertsii ARSEF 23 ATP-dependent DNA helicase PIF1 mRNA.	XP_007826529.2	ATP-dependent DNA helicase PIF1	0	1275		1060	1222	162	81.6	|Peptidase_C21(320, 353), (352, 380),
1	FoHeli1.2	3355	4413	gi|761845975|ref|XM_007828338.2|	Metarhizium robertsii ARSEF 23 ATP-dependent DNA helicase PIF1 mRNA.	XP_007826529.2	ATP-dependent DNA helicase PIF1	0	1275		3	1061	1058	79.98	|Peptidase_C21(320, 353), (352, 380),
1	FoHeli1.2	4331	4493	gi|761845975|ref|XM_007828338.2|	Metarhizium robertsii ARSEF 23 ATP-dependent DNA helicase PIF1 mRNA.	XP_007826529.2	ATP-dependent DNA helicase PIF1	0	1275		1060	1222	162	81.6	|Peptidase_C21(320, 353), (352, 380),
1	FoHeli1.9	3355	4413	gi|761845975|ref|XM_007828338.2|	Metarhizium robertsii ARSEF 23 ATP-dependent DNA helicase PIF1 mRNA.	XP_007826529.2	ATP-dependent DNA helicase PIF1	0	1275		3	1061	1058	79.98	|Peptidase_C21(320, 353), (352, 380),
1	FoHeli1.9	4331	4493	gi|761845975|ref|XM_007828338.2|	Metarhizium robertsii ARSEF 23 ATP-dependent DNA helicase PIF1 mRNA.	XP_007826529.2	ATP-dependent DNA helicase PIF1	0	1275		1060	1222	162	81.6	|Peptidase_C21(320, 353), (352, 380),
1	FoHeli1.8	3355	4413	gi|761845975|ref|XM_007828338.2|	Metarhizium robertsii ARSEF 23 ATP-dependent DNA helicase PIF1 mRNA.	XP_007826529.2	ATP-dependent DNA helicase PIF1	0	1275		3	1061	1058	79.98	|Peptidase_C21(320, 353), (352, 380),
1	FoHeli1.8	4331	4493	gi|761845975|ref|XM_007828338.2|	Metarhizium robertsii ARSEF 23 ATP-dependent DNA helicase PIF1 mRNA.	XP_007826529.2	ATP-dependent DNA helicase PIF1	0	1275		1060	1222	162	81.6	|Peptidase_C21(320, 353), (352, 380),
1	FoHeli1.14	1179	1864	gi|761851193|ref|XM_007828535.2|	Metarhizium robertsii ARSEF 23 ATP-dependent DNA helicase PIF1 mRNA.	XP_007826726.2	ATP-dependent DNA helicase PIF1	0	729		38	720	682	85.57
1	FoHeli1.11	1179	1864	gi|761851193|ref|XM_007828535.2|	Metarhizium robertsii ARSEF 23 ATP-dependent DNA helicase PIF1 mRNA.	XP_007826726.2	ATP-dependent DNA helicase PIF1	0	729		38	720	682	85.57
1	FoHeli1.10	1181	1866	gi|761851193|ref|XM_007828535.2|	Metarhizium robertsii ARSEF 23 ATP-dependent DNA helicase PIF1 mRNA.	XP_007826726.2	ATP-dependent DNA helicase PIF1	0	729		38	720	682	85.57
1	FoHeli1.13	1179	1863	gi|761851193|ref|XM_007828535.2|	Metarhizium robertsii ARSEF 23 ATP-dependent DNA helicase PIF1 mRNA.	XP_007826726.2	ATP-dependent DNA helicase PIF1	0	729		38	720	682	85.28
1	FoHeli1.12	1179	1864	gi|761851193|ref|XM_007828535.2|	Metarhizium robertsii ARSEF 23 ATP-dependent DNA helicase PIF1 mRNA.	XP_007826726.2	ATP-dependent DNA helicase PIF1	0	729		38	720	682	85.57
1	FOXG_22121T0	1179	1864	gi|761851193|ref|XM_007828535.2|	Metarhizium robertsii ARSEF 23 ATP-dependent DNA helicase PIF1 mRNA.	XP_007826726.2	ATP-dependent DNA helicase PIF1	0	729		38	720	682	85.57
1	FoHeli1.5	1179	1864	gi|761851193|ref|XM_007828535.2|	Metarhizium robertsii ARSEF 23 ATP-dependent DNA helicase PIF1 mRNA.	XP_007826726.2	ATP-dependent DNA helicase PIF1	0	729		38	720	682	85.57
1	FoHeli1.4	1179	1864	gi|761851193|ref|XM_007828535.2|	Metarhizium robertsii ARSEF 23 ATP-dependent DNA helicase PIF1 mRNA.	XP_007826726.2	ATP-dependent DNA helicase PIF1	0	729		38	720	682	85.57
1	FoHeli1.7	1179	1868	gi|761851193|ref|XM_007828535.2|	Metarhizium robertsii ARSEF 23 ATP-dependent DNA helicase PIF1 mRNA.	XP_007826726.2	ATP-dependent DNA helicase PIF1	0	729		38	720	682	84.8
1	FoHeli1.6	1179	1865	gi|761851193|ref|XM_007828535.2|	Metarhizium robertsii ARSEF 23 ATP-dependent DNA helicase PIF1 mRNA.	XP_007826726.2	ATP-dependent DNA helicase PIF1	0	729		38	720	682	85.3
1	FoHeli1.1	1179	1870	gi|761851193|ref|XM_007828535.2|	Metarhizium robertsii ARSEF 23 ATP-dependent DNA helicase PIF1 mRNA.	XP_007826726.2	ATP-dependent DNA helicase PIF1	0	729		38	720	682	81.62
1	FoHeli1.3	1179	1864	gi|761851193|ref|XM_007828535.2|	Metarhizium robertsii ARSEF 23 ATP-dependent DNA helicase PIF1 mRNA.	XP_007826726.2	ATP-dependent DNA helicase PIF1	0	729		38	720	682	85.57
1	FoHeli1.2	1179	1864	gi|761851193|ref|XM_007828535.2|	Metarhizium robertsii ARSEF 23 ATP-dependent DNA helicase PIF1 mRNA.	XP_007826726.2	ATP-dependent DNA helicase PIF1	0	729		38	720	682	85.57
1	FoHeli1.9	1179	1864	gi|761851193|ref|XM_007828535.2|	Metarhizium robertsii ARSEF 23 ATP-dependent DNA helicase PIF1 mRNA.	XP_007826726.2	ATP-dependent DNA helicase PIF1	0	729		38	720	682	85.57
1	FoHeli1.8	1179	1864	gi|761851193|ref|XM_007828535.2|	Metarhizium robertsii ARSEF 23 ATP-dependent DNA helicase PIF1 mRNA.	XP_007826726.2	ATP-dependent DNA helicase PIF1	0	729		38	720	682	85.57
1	FoHeli1.14	5492	5766	gi|667662604|ref|XM_008604912.1|	Beauveria bassiana ARSEF 2860 ATP-dependent DNA helicase PIF1 partial mRNA.	XP_008603134.1	ATP-dependent DNA helicase PIF1	0	669		340	614	274	81.16
1	FoHeli1.11	5477	5751	gi|667662604|ref|XM_008604912.1|	Beauveria bassiana ARSEF 2860 ATP-dependent DNA helicase PIF1 partial mRNA.	XP_008603134.1	ATP-dependent DNA helicase PIF1	0	669		340	614	274	81.16
1	FoHeli1.10	5479	5753	gi|667662604|ref|XM_008604912.1|	Beauveria bassiana ARSEF 2860 ATP-dependent DNA helicase PIF1 partial mRNA.	XP_008603134.1	ATP-dependent DNA helicase PIF1	0	669		340	614	274	81.16
1	FoHeli1.13	5486	5760	gi|667662604|ref|XM_008604912.1|	Beauveria bassiana ARSEF 2860 ATP-dependent DNA helicase PIF1 partial mRNA.	XP_008603134.1	ATP-dependent DNA helicase PIF1	0	669		340	614	274	81.16
1	FoHeli1.12	5476	5750	gi|667662604|ref|XM_008604912.1|	Beauveria bassiana ARSEF 2860 ATP-dependent DNA helicase PIF1 partial mRNA.	XP_008603134.1	ATP-dependent DNA helicase PIF1	0	669		340	614	274	81.16
1	FOXG_22121T0	5477	5751	gi|667662604|ref|XM_008604912.1|	Beauveria bassiana ARSEF 2860 ATP-dependent DNA helicase PIF1 partial mRNA.	XP_008603134.1	ATP-dependent DNA helicase PIF1	0	669		340	614	274	81.16
1	FoHeli1.5	5477	5751	gi|667662604|ref|XM_008604912.1|	Beauveria bassiana ARSEF 2860 ATP-dependent DNA helicase PIF1 partial mRNA.	XP_008603134.1	ATP-dependent DNA helicase PIF1	0	669		340	614	274	81.16
1	FoHeli1.4	5477	5751	gi|667662604|ref|XM_008604912.1|	Beauveria bassiana ARSEF 2860 ATP-dependent DNA helicase PIF1 partial mRNA.	XP_008603134.1	ATP-dependent DNA helicase PIF1	0	669		340	614	274	81.16
1	FoHeli1.7	5496	5770	gi|667662604|ref|XM_008604912.1|	Beauveria bassiana ARSEF 2860 ATP-dependent DNA helicase PIF1 partial mRNA.	XP_008603134.1	ATP-dependent DNA helicase PIF1	0	669		340	614	274	81.16
1	FoHeli1.6	5478	5752	gi|667662604|ref|XM_008604912.1|	Beauveria bassiana ARSEF 2860 ATP-dependent DNA helicase PIF1 partial mRNA.	XP_008603134.1	ATP-dependent DNA helicase PIF1	0	669		340	614	274	81.16
1	FoHeli1.1	5483	5757	gi|667662604|ref|XM_008604912.1|	Beauveria bassiana ARSEF 2860 ATP-dependent DNA helicase PIF1 partial mRNA.	XP_008603134.1	ATP-dependent DNA helicase PIF1	0	669		340	614	274	81.16
1	FoHeli1.3	5477	5751	gi|667662604|ref|XM_008604912.1|	Beauveria bassiana ARSEF 2860 ATP-dependent DNA helicase PIF1 partial mRNA.	XP_008603134.1	ATP-dependent DNA helicase PIF1	0	669		340	614	274	81.16
1	FoHeli1.2	5492	5767	gi|667662604|ref|XM_008604912.1|	Beauveria bassiana ARSEF 2860 ATP-dependent DNA helicase PIF1 partial mRNA.	XP_008603134.1	ATP-dependent DNA helicase PIF1	0	669		340	614	274	80.87
1	FoHeli1.9	5492	5766	gi|667662604|ref|XM_008604912.1|	Beauveria bassiana ARSEF 2860 ATP-dependent DNA helicase PIF1 partial mRNA.	XP_008603134.1	ATP-dependent DNA helicase PIF1	0	669		340	614	274	81.16
1	FoHeli1.8	5492	5766	gi|667662604|ref|XM_008604912.1|	Beauveria bassiana ARSEF 2860 ATP-dependent DNA helicase PIF1 partial mRNA.	XP_008603134.1	ATP-dependent DNA helicase PIF1	0	669		340	614	274	81.16
1	FoHeli1.14	1517	2304	gi|761852308|ref|XM_007818911.2|	Metarhizium robertsii ARSEF 23 ATP-dependent DNA helicase PIF1 mRNA.	XP_007817102.2	ATP-dependent DNA helicase PIF1	0	834		4	776	772	87.31
1	FoHeli1.11	1517	2304	gi|761852308|ref|XM_007818911.2|	Metarhizium robertsii ARSEF 23 ATP-dependent DNA helicase PIF1 mRNA.	XP_007817102.2	ATP-dependent DNA helicase PIF1	0	834		4	776	772	87.31
1	FoHeli1.10	1519	2306	gi|761852308|ref|XM_007818911.2|	Metarhizium robertsii ARSEF 23 ATP-dependent DNA helicase PIF1 mRNA.	XP_007817102.2	ATP-dependent DNA helicase PIF1	0	834		4	776	772	87.31
1	FoHeli1.13	1516	2306	gi|761852308|ref|XM_007818911.2|	Metarhizium robertsii ARSEF 23 ATP-dependent DNA helicase PIF1 mRNA.	XP_007817102.2	ATP-dependent DNA helicase PIF1	0	834		4	776	772	86.98
1	FoHeli1.12	1517	2304	gi|761852308|ref|XM_007818911.2|	Metarhizium robertsii ARSEF 23 ATP-dependent DNA helicase PIF1 mRNA.	XP_007817102.2	ATP-dependent DNA helicase PIF1	0	834		4	776	772	87.31
1	FOXG_22121T0	1517	2304	gi|761852308|ref|XM_007818911.2|	Metarhizium robertsii ARSEF 23 ATP-dependent DNA helicase PIF1 mRNA.	XP_007817102.2	ATP-dependent DNA helicase PIF1	0	834		4	776	772	87.31
1	FoHeli1.5	1517	2304	gi|761852308|ref|XM_007818911.2|	Metarhizium robertsii ARSEF 23 ATP-dependent DNA helicase PIF1 mRNA.	XP_007817102.2	ATP-dependent DNA helicase PIF1	0	834		4	776	772	87.31
1	FoHeli1.4	1517	2304	gi|761852308|ref|XM_007818911.2|	Metarhizium robertsii ARSEF 23 ATP-dependent DNA helicase PIF1 mRNA.	XP_007817102.2	ATP-dependent DNA helicase PIF1	0	834		4	776	772	87.31
1	FoHeli1.7	1521	2308	gi|761852308|ref|XM_007818911.2|	Metarhizium robertsii ARSEF 23 ATP-dependent DNA helicase PIF1 mRNA.	XP_007817102.2	ATP-dependent DNA helicase PIF1	0	834		4	776	772	87.31
1	FoHeli1.6	1518	2305	gi|761852308|ref|XM_007818911.2|	Metarhizium robertsii ARSEF 23 ATP-dependent DNA helicase PIF1 mRNA.	XP_007817102.2	ATP-dependent DNA helicase PIF1	0	834		4	776	772	87.18
1	FoHeli1.1	1517	2310	gi|761852308|ref|XM_007818911.2|	Metarhizium robertsii ARSEF 23 ATP-dependent DNA helicase PIF1 mRNA.	XP_007817102.2	ATP-dependent DNA helicase PIF1	0	834		4	776	772	84.36
1	FoHeli1.3	1517	2304	gi|761852308|ref|XM_007818911.2|	Metarhizium robertsii ARSEF 23 ATP-dependent DNA helicase PIF1 mRNA.	XP_007817102.2	ATP-dependent DNA helicase PIF1	0	834		4	776	772	87.31
1	FoHeli1.2	1517	2304	gi|761852308|ref|XM_007818911.2|	Metarhizium robertsii ARSEF 23 ATP-dependent DNA helicase PIF1 mRNA.	XP_007817102.2	ATP-dependent DNA helicase PIF1	0	834		4	776	772	87.31
1	FoHeli1.9	1517	2304	gi|761852308|ref|XM_007818911.2|	Metarhizium robertsii ARSEF 23 ATP-dependent DNA helicase PIF1 mRNA.	XP_007817102.2	ATP-dependent DNA helicase PIF1	0	834		4	776	772	87.31
1	FoHeli1.8	1517	2304	gi|761852308|ref|XM_007818911.2|	Metarhizium robertsii ARSEF 23 ATP-dependent DNA helicase PIF1 mRNA.	XP_007817102.2	ATP-dependent DNA helicase PIF1	0	834		4	776	772	87.31
