# Supplementary material for: Non-canonical Helitrons in Fusarium oxysporum
Source: Mob DNA. 2016 Dec 9;7:27. doi: 10.1186/s13100-016-0083-7 (PMC5148889; doi:10.1186/s13100-016-0083-7)
Supplement: Additional file 8: — Table S8: Number of protiens with a Rep and/or Hel domain found in queried species. (XLSX 22 kb) [file 13100_2016_83_MOESM8_ESM.xlsx]

## Sheet: Rep and Hel domains per species
species name	PF14214	PF05970	both	both in right order
Claviceps purpurea 20.1	0	0	0	0
Acidomyces richmondensis	0	0	0	0
Lepidopterella palustris	0	0	0	0
Botryosphaeria dothidea	0	0	0	0
Aplosporella prunicola CBS 121.167	0	0	0	0
Macrophomina phaseolina MS6	4	7	0	0
Neofusicoccum parvum UCRNP2	1	1	1	1
Aulographum hederae	0	0	0	0
Patellaria atrata	0	0	0	0
Trypethelium eluteriae	0	0	0	0
Zopfia rhizophila	0	0	0	0
Polychaeton citri	0	0	0	0
Dissoconium aciculare	0	0	0	0
Cercospora zeae-maydis	0	0	0	0
Dothistroma septosporum NZE10	0	2	0	0
Cladosporium fulvum	1	5	0	0
Mycosphaerella fijiensis	0	0	0	0
Septoria populicola	0	0	0	0
Septoria musiva SO2202	0	0	0	0
Zasmidium cellare ATCC 36951	0	0	0	0
Mycosphaerella graminicola	0	2	1	1
Piedraia hortae CBS 480.64	0	0	0	0
Baudoinia compniacensis UAMH 10762	0	0	0	0
Aureobasidium pullulans var. namibiae	0	0	0	0
Aureobasidium pullulans var. melanogenum	0	0	0	0
Aureobasidium pullulans var. pullulans EXF-150	0	0	0	0
Aureobasidium pullulans var. subglaciale EXF-2481	0	0	0	0
Myriangium duriaei CBS 260.36	0	0	0	0
Cenococcum geophilum 1.58	0	0	0	0
Hysterium pulicare	0	3	1	1
Rhytidhysteron rufulum	0	3	0	0
Cucurbitaria berberidis CBS 394.84	0	0	0	0
Lophiostoma macrostomum	0	0	0	0
Lentithecium fluviatile	0	0	0	0
Melanomma pulvis-pyrius	0	0	0	0
Pleomassaria siparia	0	0	0	0
Didymella exigua CBS 183.55	0	0	0	0
Leptosphaeria maculans	0	3	0	0
Stagonospora nodorum SN15	0	2	0	0
Cochliobolus heterostrophus C4	0	3	0	0
Cochliobolus heterostrophus C5	0	2	0	0
Cochliobolus miyabeanus ATCC 44560	0	1	0	0
Cochliobolus sativus ND90Pr	0	1	0	0
Cochliobolus victoriae FI3	0	0	0	0
Cochliobolus carbonum 26-R-13	0	1	0	0
Cochliobolus lunatus m118	0	0	0	0
Pyrenophora teres f. teres	0	5	0	0
Setosphaeria turcica Et28A	0	0	0	0
Phialophora europaea CBS 101466	0	0	0	0
Capronia coronata CBS 617.96	0	0	0	0
Capronia epimyces CBS 606.96	0	0	0	0
Cladophialophora carrionii CBS 160.54	0	0	0	0
Cladophialophora psammophila CBS 110553	0	0	0	0
Cladophialophora yegresii CBS 114405	0	0	0	0
Coniosporium apollinis CBS 100218	0	0	0	0
Exophiala aquamarina CBS 119918	0	0	0	0
Exophiala dermatitidis UT8656	0	0	0	0
Aspergillus glaucus	0	0	0	0
Aspergillus acidus	0	0	0	0
Aspergillus zonatus	0	0	0	0
Aspergillus kawachii	0	1	0	0
Aspergillus nidulans	0	1	1	1
Aspergillus tubingensis	0	0	0	0
Aspergillus versicolor	0	0	0	0
Aspergillus sydowii	0	0	0	0
Aspergillus brasiliensis	0	0	0	0
Eurotium rubrum	0	0	0	0
Aspergillus wentii	0	0	0	0
Aspergillus aculeatus ATCC16872	0	0	0	0
Aspergillus carbonarius ITEM 5010	0	0	0	0
Aspergillus clavatus NRRL 1	0	1	0	0
Aspergillus flavus NRRL 3357	0	2	0	0
Aspergillus fumigatus Af293	0	1	0	0
Aspergillus niger ATCC 1015	0	0	0	0
Aspergillus niger CBS 513.88	0	1	0	0
Aspergillus oryzae RIB40	0	1	0	0
Aspergillus terreus NIH 2624	0	1	0	0
Monascus purpureus	0	0	0	0
Monascus ruber NRRL 1597	0	0	0	0
Neosartorya fischeri NRRL 181	0	1	1	1
Penicillium brevicompactum	0	0	0	0
Penicillium bilaiae ATCC 20851	0	0	0	0
Penicillium canescens ATCC 10419	0	0	0	0
Penicillium chrysogenum	0	0	0	0
Penicillium chrysogenum Wisconsin 54-1255	0	0	0	0
Penicillium digitatum PHI26	0	1	0	0
Penicillium digitatum Pd1	0	1	1	1
Penicillium expansum ATCC 24692	0	0	0	0
Penicillium fellutanum ATCC 48694	0	0	0	0
Penicillium glabrum DAOM 239074	0	0	0	0
Penicillium lanosocoeruleum ATCC 48919	0	0	0	0
Thermoascus aurantiacus	0	0	0	0
Talaromyces marneffei ATCC 18224	0	0	0	0
Talaromyces stipitatus ATCC 10500	0	0	0	0
Histoplasma capsulatum H143	0	1	0	0
Histoplasma capsulatum H88	0	1	0	0
Histoplasma capsulatum NAm1	0	1	2	2
Histoplasma capsulatum G186AR	0	1	0	0
Blastomyces dermatitidis SLH14081	0	1	0	0
Blastomyces dermatitidis ATCC 18188	0	1	0	0
Blastomyces dermatitidis ATCC 26199	0	2	0	0
Blastomyces dermatitidis ER-3	0	1	0	0
Arthroderma benhamiae CBS 112371	0	1	0	0
Microsporum gypseum CBS 118893	0	1	0	0
Microsporum canis CBS 113480	0	1	1	1
Trichophyton tonsurans	0	2	0	0
Trichophyton equinum CBS127.97	0	2	0	0
Trichophyton rubrum CBS 118892	0	2	0	0
Trichophyton verrucosum HKI 0517	0	1	1	1
Gymnascella aurantiaca NRRL 5967	0	0	0	0
Gymnascella citrina NRRL 5970	0	0	0	0
Coccidioides immitis RMSCC 2394	0	1	0	0
Coccidioides immitis RMSCC 3703	0	1	0	0
Coccidioides immitis RS	0	1	0	0
Coccidioides immitis H538.4	0	1	0	0
Coccidioides posadasii RMSCC 3488	0	1	0	0
Coccidioides posadasii Silveira	0	1	0	0
Paracoccidioides brasiliensis Pb03	0	1	0	0
Paracoccidioides brasiliensis Pb18	0	1	0	0
Paracoccidioides brasiliensis Pb01	0	1	0	0
Uncinocarpus reesii	0	0	0	0
Cladonia grayi Cgr_DA2myc_ss	0	0	0	0
Xanthoria parietina 46-1	0	0	0	0
Blumeria graminis f. sp. hordei DH14	0	2	0	0
Marssonina brunnea f. sp. multigermtubi MB_m1	1	2	0	0
Glarea lozoyensis 74030	0	0	0	0
Meliniomyces bicolor E	0	0	0	0
Meliniomyces variabilis F	0	0	0	0
Chalara longipes BDJ	0	0	0	0
Botryotinia fuckeliana BcDW1	0	2	0	0
Botryotinia fuckeliana T4	0	2	0	0
Botryotinia fuckeliana B05.10	0	2	0	0
Sclerotinia sclerotiorum	0	2	0	0
Amorphotheca resinae	0	0	0	0
Oidiodendron maius Zn	0	0	0	0
Geomyces destructans	1	2	0	0
Colletotrichum fioriniae MH 18	0	0	0	0
Colletotrichum gloeosporioides 23	0	0	0	0
Colletotrichum graminicola M1.001	0	2	0	0
Colletotrichum higginsianum IMI 349063	0	3	0	0
Colletotrichum orbiculare MAFF 240422	0	3	0	0
Acremonium alcalophilum	0	0	0	0
Verticillium alfalfae VaMs.102	0	1	0	0
Verticillium dahliae VdLs.17	0	2	2	2
Sodiomyces alkalinus	0	0	0	0
Metarhizium acridum CQMa 102	0	4	4	4
Metarhizium anisopliae ARSEF 23	3	14	8	8
Cordyceps militaris CM01	0	2	0	0
Beauveria bassiana ARSEF 2860	0	2	0	0
Trichoderma reesei	0	1	0	0
Trichoderma atroviride	0	3	0	0
Trichoderma citrinoviride	0	0	0	0
Trichoderma asperellum CBS 433.97	0	0	0	0
Trichoderma harzianum CBS 226.95	0	0	0	0
Trichoderma longibrachiatum ATCC 18648	0	0	0	0
Trichoderma reesei RUT C-30	0	0	0	0
Trichoderma virens Gv29-8	0	0	0	0
Ilyonectria sp.	0	0	0	0
Fusarium fujikuroi IMI 58289	0	2	0	0
Fusarium verticillioides 7600	0	0	0	0
Fusarium oxysporum II5	3	1	0	0
Fusarium oxysporum PHW815	5	3	2	2
Fusarium oxysporum PHW808	1	4	1	1
Fusarium oxysporum 5176	8	3	1	1
Fusarium oxysporum MN25	4	1	1	1
Fusarium oxysporum Fo47	2	0	1	1
Fusarium oxysporum CL57	1	1	0	0
Fusarium oxysporum FOSC 3-a	5	2	3	3
Fusarium oxysporum HDV247	3	4	5	5
Fusarium oxysporum Cotton	5	2	3	3
Fusarium oxysporum f. sp. cubense race 1	1	3	0	0
Fusarium oxysporum 4287	19	5	14	14
Fusarium oxysporum melonis	2	4	3	3
Fusarium graminearum PH-1	0	2	0	0
Fusarium pseudograminearum CS3096	0	2	0	0
Nectria haematococca	6	4	2	2
Togninia minima UCRPA7	0	2	0	0
Cryphonectria parasitica EP155	0	0	0	0
Gaeumannomyces graminis var. tritici	0	0	0	0
Magnaporthe oryzae	0	1	0	0
Magnaporthe poae	0	0	0	0
Grosmannia clavigera kw1407	0	2	0	0
Chaetomium globosum	6	46	16	16
Chaetomium thermophilum DSM 1495	0	1	0	0
Myceliophthora thermophila	0	0	0	0
Thielavia heterothallica ATCC 42464	0	0	0	0
Thielavia terrestris	0	1	0	0
Neurospora crassa OR74A	0	3	0	0
Neurospora discreta FGSC 8579 mat A	0	0	0	0
Neurospora tetrasperma FGSC 2508 mat A	0	0	0	0
Neurospora tetrasperma FGSC 2509 mat a	0	0	0	0
Apiospora montagnei NRRL 25634	0	0	0	0
Anthostoma avocetta NRRL 3190	0	0	0	0
Eutypa lata UCREL1	0	2	1	1
Daldinia eschscholzii EC12	0	0	0	0
Hypoxylon sp. CI-4A	0	0	0	0
Hypoxylon sp. CO27-5	0	0	0	0
Hypoxylon sp. EC38	0	0	0	0
Xylona heveae TC161	0	0	0	0
Arthrobotrys oligospora ATCC 24927	0	2	0	0
Ascobolus immersus RN42	0	0	0	0
Wilcoxina mikolae CBS 423.85	0	0	0	0
Tuber melanosporum	0	0	0	0

## Sheet: Number of Helitrons per species
Aspergillus nidulans	1
Chaetomium globosum	16
Eutypa lata UCREL1	1
Fusarium oxysporum Fo47	2
Fusarium oxysporum PHW808	1
Fusarium oxysporum 5176	1
Fusarium oxysporum Cotton	3
Fusarium oxysporum FOSC 3-a	5
Fusarium oxysporum 4287	37
Fusarium oxysporum MN25	2
Fusarium oxysporum melonis	3
Fusarium oxysporum HDV247	5
Fusarium oxysporum PHW815	5
Nectria haematococca	2
Histoplasma capsulatum NAm1	2
Hysterium pulicare	1
Metarhizium acridum CQMa 102	4
Metarhizium anisopliae ARSEF 23	9
Microsporum canis CBS 113480	1
Mycosphaerella graminicola	1
Neosartorya fischeri NRRL 181	1
Neofusicoccum parvum UCRNP2	1
Penicillium digitatum Pd1	1
Pyrenophora teres f. teres	1
Trichophyton verrucosum HKI 0517	1
Verticillium dahliae VdLs.17	2

## Sheet: species that were queried
1	Arthrobotrys oligospora ATCC 24927
2	Arthroderma benhamiae CBS 112371
3	Aspergillus carbonarius ITEM 5010
4	Aspergillus clavatus NRRL 1
5	Aspergillus flavus NRRL 3357
6	Aspergillus fumigatus Af293
7	Aspergillus kawachii
8	Aspergillus nidulans
9	Aspergillus niger CBS 513.88
10	Aspergillus oryzae RIB40
11	Aspergillus terreus NIH 2624
12	Beauveria bassiana ARSEF 2860
13	Blastomyces dermatitidis ATCC 18188
14	Blastomyces dermatitidis ATCC 26199
15	Blastomyces dermatitidis ER-3
16	Blastomyces dermatitidis SLH14081
17	Blumeria graminis f. sp. hordei DH14
18	Botryotinia fuckeliana B05.10
19	Botryotinia fuckeliana BcDW1
20	Botryotinia fuckeliana T4
21	Chaetomium globosum
22	Chaetomium thermophilum DSM 1495
23	Cladosporium fulvum
24	Coccidioides immitis H538.4
25	Coccidioides immitis RMSCC 2394
26	Coccidioides immitis RMSCC 3703
27	Coccidioides immitis RS
28	Coccidioides posadasii RMSCC 3488
29	Coccidioides posadasii Silveira
30	Cochliobolus carbonum 26-R-13
31	Cochliobolus heterostrophus C4
32	Cochliobolus heterostrophus C5
33	Cochliobolus miyabeanus ATCC 44560
34	Cochliobolus sativus ND90Pr
35	Cochliobolus victoriae FI3
36	Colletotrichum graminicola M1.001
37	Colletotrichum higginsianum IMI 349063
38	Colletotrichum orbiculare MAFF 240422
39	Cordyceps militaris CM01
40	Dothistroma septosporum NZE10
41	Eutypa lata UCREL1
42	Fusarium fujikuroi IMI 58289
43	Fusarium graminearum PH-1
44	Fusarium oxysporum 4287
45	Fusarium oxysporum 5176
46	Fusarium oxysporum CL57
47	Fusarium oxysporum Cotton
48	Fusarium oxysporum f. sp. cubense race 1
49	Fusarium oxysporum Fo47
50	Fusarium oxysporum FOSC 3-a
51	Fusarium oxysporum HDV247
52	Fusarium oxysporum II5
53	Fusarium oxysporum melonis
54	Fusarium oxysporum MN25
55	Fusarium oxysporum PHW808
56	Fusarium oxysporum PHW815
57	Fusarium pseudograminearum CS3096
58	Fusarium verticillioides 7600
59	Geomyces destructans
60	Glarea lozoyensis 74030
61	Grosmannia clavigera kw1407
62	Histoplasma capsulatum G186AR
63	Histoplasma capsulatum H143
64	Histoplasma capsulatum H88
65	Histoplasma capsulatum NAm1
66	Hysterium pulicare
67	Leptosphaeria maculans
68	Macrophomina phaseolina MS6
69	Magnaporthe oryzae
70	Marssonina brunnea f. sp. multigermtubi MB_m1
71	Metarhizium acridum CQMa 102
72	Metarhizium anisopliae ARSEF 23
73	Microsporum canis CBS 113480
74	Microsporum gypseum CBS 118893
75	Myceliophthora thermophila
76	Mycosphaerella graminicola
77	Nectria haematococca
78	Neofusicoccum parvum UCRNP2
79	Neosartorya fischeri NRRL 181
80	Neurospora crassa OR74A
81	Paracoccidioides brasiliensis Pb01
82	Paracoccidioides brasiliensis Pb03
83	Paracoccidioides brasiliensis Pb18
84	Penicillium chrysogenum Wisconsin 54-1255
85	Penicillium digitatum Pd1
86	Penicillium digitatum PHI26
87	Pyrenophora teres f. teres
88	Rhytidhysteron rufulum
89	Sclerotinia sclerotiorum
90	Setosphaeria turcica Et28A
91	Stagonospora nodorum SN15
92	Thielavia heterothallica ATCC 42464
93	Thielavia terrestris
94	Togninia minima UCRPA7
95	Trichoderma atroviride
96	Trichoderma reesei
97	Trichophyton equinum CBS127.97
98	Trichophyton rubrum CBS 118892
99	Trichophyton tonsurans
100	Trichophyton verrucosum HKI 0517
101	Verticillium alfalfae VaMs.102
102	Verticillium dahliae VdLs.17
