# Supplementary material for: Non-canonical Helitrons in Fusarium oxysporum
Source: Mob DNA. 2016 Dec 9;7:27. doi: 10.1186/s13100-016-0083-7 (PMC5148889; doi:10.1186/s13100-016-0083-7)
Supplement: Additional file 9: — Table S9: FoHeli-like sequences found in other species. (XLSX 39 kb) [file 13100_2016_83_MOESM9_ESM.xlsx]

## Sheet: Sheet1
FoHeli subgroup	species	scaffold	start-end	5' terminus?	3' terminus?	comments
FoHeli1	Fusarium solani	sca_64_chr4_4_0	73160-68018	GCCTTATTCAGCCGAAGGCTAACTCTATATTAATTTATAAGTTTTCC	CATCGCCGCTCTAATGTGCATGGGGTGGCGTAGTATTTTAAT-TTAAACCATGA	RIPped
	Fusarium solani	sca_2_chr3_3_0	2784277-2790383	CGTTATTTAGCCGAAGGCTGACTCTATATTAATTCATAAGTTTTCC	CATCGCCGCTCCAATGTGCATGGGGTGGCGTAGTATTTTTGACTCTTGCGCTG	RIPped
	Fusarium solani	sca_217_unmapped	12996-19102	ACTAATTTAGCCGAAGGCTGACTCTATATTAATTCATAAGTTTTCCC	TATCGCCGCTCTAATGTGCATGGGGTGGCGTAGTATTTTAAGACTATACTC	RIPped
	Fusarium solani	sca_45_unmapped	88621-86539	TAGTTCAGCCGAAGGCTGACTCTACATTAATCCATAAGTT	CATCACCGCTCCAATGTGCATGGGGTGACGTAGTATTTTATAGTCACGTGA	large deletion: NA element?
	Metarhizium anisopliae ARSEF 23	gi|322711353|gb|GL698711.1	1351538-1362426	GTAGAATCATCCGAAGGCTGAGTGTCCGCG	CATCACCGCGCTAAAATGCAAGGGGTGACGTAGTATTTTACTAATACCATGCTGT	many large insertions, 5' end poorly conserved	deprecated assembly
	Metarhizium anisopliae ARSEF 23	gi|322711353|gb|GL698711.1	?-1594395 (plus strand)	ND	ACCCACAGCTCTAACGTGCAAGGGGTGGCGTAGTATTTTAATTTGGTTAGTCTT	3' end well-conserved	deprecated assembly
	Metarhizium anisopliae ARSEF 23	gi|322711353|gb|GL698711.1	1571965-1565930	AGTTTATTCAGCCCGAAGGGCGTTCTA	TCCCTTGCCTTGGCAACTTAACGGGTGTTCGAAGTATTTTAGAGAGTTTAATGTGGT		deprecated assembly
	Metarhizium anisopliae ARSEF 23	gi|322711353|gb|GL698711.1	?-3543605 (plus strand)	ND	CACCACTGCTCCAACATGCAAGGGATGACATAGTATTTTATTTACTACACTGGGA	3' end well-conserved	deprecated assembly
	Metarhizium anisopliae ARSEF 23	gi|322703795|gb|GL698742.1	?-112004 (plus strand)	ND	CACCACCGCTCTAAAGTGCAAGGTGTGACGTAGTATTTTAGAAAATTACACTTT	first ~100bp not conserved, no clear 5' terminus
	Metarhizium acridum CQMa 102	gi|322698874|gb|GL698488.1	?-102252 (plus strand)	ND	ACCCACAGCTCTAACGTGCAAGGGGTGGCGTAGTATTTTATTTGGTACTAGCCGTCCA	no 5' terminus
	Metarhizium acridum CQMa 102	gi|322698874|gb|GL698488.1	?-108048 (plus strand)	ND	ACCCACAGCTCTAACGTGCAAGGGGTGGCGTAGTATTTTATTTGGTACTAGCCGTCCA	no 5' terminus (due to Helitron insertion?)
	Metarhizium acridum CQMa 102	gi|322698874|gb|GL698488.1	?-113558 (plus strand)	ND	ACCCACAGCTCTAACGTGCAAGGGGTGGCGTAGTATTTTATTTGGTACTAGCCGTCC	no 5' terminus (due to Helitron insertion?)
FoHeli2	Fusarium acuminatum CS5907	gi|520992742|gb|HG323942.1	20275997-20281257	GATCTATAATCTGGATTATTAAGTCCGAAGGACTTCTATTACGACGATAACTTGT TAAGTCCGAAGGACTTCTATTACGACGATAACTTGAAC	TACGCCCTCCCCACCTCCGGTGAGGGTGTCACCATATTTTAAAGGTGATAGGTGCCAG	multiple 5' termini
	Fusarium acuminatum CS5907	gi|531489257|gb|HG321886.1	1606-6830	GATCTATAATCTGGATTATTAAGTCCGAAGGACTTCTATTACGACGATAACTTGT TAAGTCCGAAGGACTTCTATTACGACGATAA	TACGCCCTCCCCACCTCCGGTGAGGGTGTCACCATATTTTAAAGGTGATAGGTGCCAG	multiple 5' termini, sequence identical to sequence above: assembly error?
	Fusarium solani	sca_82_chr10_2_0	138687-144023	AATGAATAGTAACATAATTAAGTCCGAAGGACTTCTATTACGACGATAACTTC	TACGCCCTCCCCACCTCCGGTGAGGGTGTCACCATATTTTAAAACATGACCAAAAGAAC
	Fusarium virguliforme Mont-1	gi|590426833|gb|AEYB01001343.1	?-5864 (plus strand)	ND	TACGCCCTCCCTACCTCCGGTGAGGGTATCACTATATTTTATATAAGTTTAATGACCTC	no clear 5' terminus, maybe due to contig break (Helitorn lies at start of scaffold)
FoHeli3	Fusarium solani	sca_24_chr14_5_0	137484-128946	TCCCACCGCTTGTTCAGTATGCCTTTGAGGAACGAAAAGGTTCTTTCTTCCGCG	AAGGCATTGGCGGACCCCATAGGGGACCGGTCTCCTGTGCCTTTTGCCTTTCGGAACGA
	Fusarium virguliforme Mont-1	gi|590426768|gb|AEYB01001373.1	?-12096 (minus strand)	ND	CCGCAGGGACCGGTCTCCTGTTTTCACAGCCGGCTGTGTGCGTAAGTCA	no clear 5' terminus
FoHeli4	Fusarium solani	sca_59_chr4_1_0	7741-? (minus strand)	TTGACTTAGTTGCACACGTGCCTTGAGGAACGAAAGGTCTTTATGCCCCACCCCGCT TGCCTTGAGGAACGAAAGGTCTTATGCCCCACCCC	ND	multiple 5' termini, 3' end falls of scaffold
	Fusarium solani	sca_24_chr14_5_0	108415-117618	TTCAGCCCGAAGGGCGTTTGCCTTGAGGAACGAAAGG	AGGCCTTTGCGCAACCCGTGGTCGGGTTGCCTCTCCTATTACTCAGTCAG
	Fusarium virguliforme Mont-1	gi|590426530|gb|AEYB01001492.1	55820-45752	GATGAAAGGAGGGACAATGCCTTGAGGAACGAAGAGACGAAAGGCCTTCTGCCCCACCCC	CTCTTTCTGGGCAACCCGCCTGCGGGTTGCGTCTCCTGTAATCACGTGACT
	Verticillium dahliae VdLs.17	Supercontig_1.4	109604-127979	GTGGTCGACCTGATCTGATGCCTTGAGGAACGAAGCGGGGCGGAGAGACGAAAGGTCTTCTGCCGCTAT	ATCCTTCTGGGCAGCCCGCTTGCGGGCTGCGTCTCCTGTTCACCTCTGAGCGCGT
	Fusarium solani	sca_25_chr15_3_0	89948-80781	GACGTGCGCCTTCCCCTGTGCCTTGAGGAACGAAAGGTC	AGGCCTTTGCGCAACCCGTGGTCGGGTTGCCTCTCCTGTTACTCAGTCAGAAAAAAAGAGCATAAAACTTTTTCTG
	Fusarium virguliforme Mont-1	gi|590426253|gb|AEYB01001630.1|	9603-?	GACGTGCGCCTTCCCCTGTGCCTTGAGGAACGAAAGGACTATGCCCCACCCTCCGGCCTCACCCCT	ND
FoHeli5	Chaetomium globosum	Supercontig_1.8	6502527-509444	CTTCCGAAAAGGTTCCTTTTGCCTGGAGGAACGTGCGAGGAACGAGTACTTCC	CTTCCCGTATGGCCCGGCTCTCATCATCTTGTGGTCCTGTCAACGCCCACGGGC
